# Supplementary material for: Metabolic balancing by miR-276 shapes the mosquito reproductive cycle and Plasmodium falciparum development
Source: Nat Commun. 2019 Dec 10;10:5634. doi: 10.1038/s41467-019-13627-y (PMC6904670; doi:10.1038/s41467-019-13627-y)
Supplement: Supplementary file 5 — Supplementary Data 1 [file 41467_2019_13627_MOESM5_ESM.xls]

## Sheet: Sheet1
Gene ID	Annotation	miRanda	RNAhybrid	MicroTar
AGAP010034	mediator of RNA polymerase II transcription subunit 6	YES	YES	YES
AGAP009633	3-oxoacyl-(acyl-carrier protein) reductase fabG2	YES	YES	YES
AGAP006009	cuticular protein RR-1 family 30	YES	YES	YES
AGAP012081	F-type H+-transporting ATPase subunit beta	YES	YES	YES
AGAP012726		YES	YES	YES
AGAP010983	BAG family molecular chaperone regulator 2	YES	YES	YES
AGAP001250	Eupolytin	YES	YES	YES
AGAP009882	Heat shock factor-binding protein 1	YES	YES	YES
AGAP002227	pyridoxamine 5'-phosphate oxidase	YES	YES	YES
AGAP005818	nurim homolog	YES	YES	YES
AGAP011129		YES	YES	YES
AGAP013228	Heat shock protein 67B2	YES	YES	YES
AGAP006549		YES	YES	YES
AGAP003108	fibroblast growth factor receptor 2	YES	YES	YES
AGAP010163	60S ribosomal protein L38	YES	YES	YES
AGAP002603	elongation factor 1 alpha-like protein	YES	YES	YES
AGAP004490		YES	YES	YES
AGAP012910		YES	YES	YES
AGAP008478	cuticular protein CPLCW family	YES	YES	YES
AGAP006184		YES	YES	YES
AGAP001801	DTW domain-containing protein 2	YES	YES	YES
AGAP000011	branched-chain-amino-acid aminotransferase 2	YES	YES	YES
AGAP006355	transcription initiation factor TFIIE subunit alpha	YES	YES	YES
AGAP008194		YES	YES	YES
AGAP002927	high affinity cGMP-specific 3',5'-cyclic phosphodiesterase 9	YES	YES	YES
AGAP005003	melanotransferrin	YES	YES	YES
AGAP006532	UDP-glucose 6-dehydrogenase	YES	YES	YES
AGAP002053		YES	YES	YES
AGAP013070		YES	YES	YES
AGAP009935		YES	YES	YES
AGAP000768	septin 4	YES	YES	YES
AGAP004952	CBF1 interacting corepressor	YES	YES	YES
AGAP010824		YES	YES	YES
AGAP007872	Mps one binder kinase activator-like 3	YES	YES	YES
AGAP006586		YES	YES	YES
AGAP013323		YES	YES	YES
AGAP000882	17-beta-hydroxysteroid dehydrogenase type 6 precursor	YES	YES	YES
AGAP002439		YES	YES	YES
AGAP000969	tropomodulin	YES	YES	YES
AGAP000342	inhibin, beta	YES	YES	YES
AGAP003356	KH domain-containing, RNA-binding, signal transduction-associated protein 3	YES	YES	YES
AGAP007990	Glucosyl/glucuronosyl transferases	YES	YES	YES
AGAP003810	kune	YES	YES	YES
AGAP005611		YES	YES	YES
AGAP007476	TP53 regulating kinase	YES	YES	YES
AGAP002113	cytochrome b5	YES	YES	YES
AGAP002067	cell cycle progression	YES	YES	YES
AGAP012847	autophagy-related protein 12	NO	YES	YES
AGAP007851		NO	YES	YES
AGAP001630	triosephosphate isomerase	NO	YES	YES
AGAP006678	cyclin T	NO	YES	YES
AGAP002198	glycine N-methyltransferase	NO	YES	YES
AGAP002239	Diamine acetyltransferase 1	NO	YES	YES
AGAP008499	Mitochondrial transcription factor A	NO	YES	YES
AGAP006611	TRAF-interacting protein	NO	YES	YES
AGAP004788	Up-regulated during skeletal muscle growth 5 homolog	NO	YES	YES
AGAP006593	dual specificity phosphatase	NO	YES	YES
AGAP000607	SG1-like salivary protein	NO	YES	YES
AGAP006479	myosin V	NO	YES	YES
AGAP007997		NO	YES	YES
AGAP000080		NO	YES	YES
AGAP003494	sugar transporter ERD6-like 7	NO	YES	YES
AGAP010228	3-methylcrotonyl-CoA carboxylase alpha subunit	NO	YES	YES
AGAP001277		NO	YES	YES
AGAP003019	cleavage stimulation factor subunit 3	NO	YES	YES
AGAP005031	E3 SUMO-protein ligase PIAS2	NO	YES	YES
AGAP012654		NO	YES	YES
AGAP005079	guanine nucleotide-binding protein G(q) alpha subunit	NO	YES	YES
AGAP008779		NO	YES	YES
AGAP004668	coiled-coil domain-containing protein 12	NO	YES	YES
AGAP001161	long wavelength sensitive opsin	NO	YES	YES
AGAP009579	dihydropyridine-sensitive l-type calcium channel	NO	YES	YES
AGAP001894	arrestin domain-containing protein 3	NO	YES	YES
AGAP000545		NO	YES	YES
AGAP007411	C-type lectin (CTL) - mannose binding	NO	YES	YES
AGAP002429	cytochrome P450, shade	NO	YES	YES
AGAP010782	Ral guanine nucleotide exchange factor 2	NO	YES	YES
AGAP002256	RNA-binding protein 7	NO	YES	YES
AGAP013773		NO	YES	YES
AGAP003109	transcriptional adapter 2-beta	NO	YES	YES
AGAP005218	Zinc finger Ran-binding domain-containing protein 2	NO	YES	YES
AGAP012787		NO	YES	YES
AGAP009687	U6 snRNA-associated Sm-like protein LSm4	NO	YES	YES
AGAP010098	cuticular protein RR-2 family 83	NO	YES	YES
AGAP002677	coiled-coil domain-containing protein lobo homolog	NO	YES	YES
AGAP000500	NADPH cytochrome P450 reductase	NO	YES	YES
AGAP003482		NO	YES	YES
AGAP001215	tetratricopeptide repeat protein 39C	NO	YES	YES
AGAP011838		NO	YES	YES
AGAP006806	mitochondrial thiamine pyrophosphate carrier	NO	YES	YES
AGAP003337		NO	YES	YES
AGAP002216	cation transport regulator-like protein 2	NO	YES	YES
AGAP008018	cytochrome P450	NO	YES	YES
AGAP006505		NO	YES	YES
AGAP004992	microsomal prostaglandin-E synthase 2	NO	YES	YES
AGAP002395	60S ribosomal protein L10-2	NO	YES	YES
AGAP007418	proteasome inhibitor subunit 1 (PI31)	NO	YES	YES
AGAP002078	14 kDa phosphohistidine phosphatase	NO	YES	YES
AGAP011680	facilitated glucose transporter (solute carrier family 2)	NO	YES	YES
AGAP005952		NO	YES	YES
AGAP013283		NO	YES	YES
AGAP007296	autophagy related gene	NO	YES	YES
AGAP012030	39S ribosomal protein L21, mitochondrial	NO	YES	YES
AGAP002587		NO	YES	YES
AGAP011753		NO	YES	YES
AGAP013210	Down syndrome cell adhesion molecule-like protein 1	NO	YES	YES
AGAP006253	Cysteine-rich venom protein	NO	YES	YES
AGAP012895	Histone H2A	YES	NO	YES
AGAP006937	ubiquitin-conjugating enzyme E2 variant	YES	NO	YES
AGAP008227	trehalose 6-phosphate synthase/phosphatase	YES	NO	YES
AGAP000141		YES	NO	YES
AGAP011424	40S ribosomal protein S16	YES	NO	YES
AGAP006914	fibrinogen-related protein 1	YES	NO	YES
AGAP007835		YES	NO	YES
AGAP005744	leucine-rich immune protein	YES	NO	YES
AGAP005860	phosphoglucomutase	YES	NO	YES
AGAP011235		YES	NO	YES
AGAP006991		YES	NO	YES
AGAP009852	Mitochondrial fission 1 protein	YES	NO	YES
AGAP001139	39S ribosomal protein L19, mitochondrial	YES	NO	YES
AGAP003790	annexin B9	YES	NO	YES
AGAP001418		YES	NO	YES
AGAP007650	growth arrest and DNA-damage-inducible protei	YES	NO	YES
AGAP000109	cytochrome c oxidase subunit VIIa	YES	NO	YES
AGAP008862	aubergine	YES	NO	YES
AGAP003545	protein oskar	YES	NO	YES
AGAP001083		YES	NO	YES
AGAP009777	mothers against decapentaplegic homolog 2/3	YES	NO	YES
AGAP003390	cuticular protein RR-2 family 124	YES	NO	YES
AGAP002499	methylmalonate-semialdehyde dehydrogenase (acylating), mitochondrial	YES	NO	YES
AGAP001711	NADH dehydrogenase (ubiquinone) Fe-S protein 8	YES	NO	YES
AGAP007940	Reticulon-like protein	YES	NO	YES
AGAP001368		YES	NO	YES
AGAP007952	elongation factor 1 alpha-like protein	YES	NO	YES
AGAP003939		YES	NO	YES
AGAP008648		YES	NO	YES
AGAP005776	pigment dispersing hormone	YES	NO	YES
AGAP012106	F-type H+-transporting ATPase subunit beta	YES	NO	YES
AGAP003440		YES	NO	YES
AGAP008974	protein cornichon homolog	YES	NO	YES
AGAP006933		YES	NO	YES
AGAP002159		YES	NO	YES
AGAP006747	IMD pathway signalling NF-kappaB Relish-like transcription factor	YES	NO	YES
AGAP006829	cuticular protein RR-1 family 59	YES	NO	YES
AGAP005324	ubiquitin-conjugating enzyme E2 W	YES	NO	YES
AGAP003596		YES	NO	YES
AGAP002114	cell division cycle 20-like protein 1, cofactor of APC complex	YES	NO	YES
AGAP008292	trypsin 4	YES	NO	YES
AGAP010217	protein disulfide-isomerase	YES	NO	YES
AGAP012207		YES	NO	YES
AGAP000774	PH and SEC7 domain-containing protein	YES	NO	YES
AGAP007738		YES	NO	YES
AGAP000044	thioredoxin domain-containing protein	YES	NO	YES
AGAP000983		YES	NO	YES
AGAP007928	Turtle protein, isoform	YES	NO	YES
AGAP011369	gelsolin	YES	NO	YES
AGAP003136	2-oxoisovalerate dehydrogenase E1 component, alpha subunit	YES	NO	YES
AGAP000348		YES	NO	YES
AGAP011323		YES	NO	YES
AGAP011945		YES	NO	YES
AGAP002308	pyrroline-5-carboxylate reductase	YES	NO	YES
AGAP009464	ATP-binding cassette transporter (ABC transporter) family G member 10	YES	NO	YES
AGAP005781	glycine C-acetyltransferase	YES	NO	YES
AGAP012186	lipoyltransferase 1	YES	NO	YES
AGAP003874	uridine kinase	YES	NO	YES
AGAP003580		YES	NO	YES
AGAP007649		YES	NO	YES
AGAP002982	E3 SUMO-protein ligase RanBP2	YES	NO	YES
AGAP005369		YES	NO	YES
AGAP000039	gamma-aminobutyric acid receptor subunit alpha	YES	NO	YES
AGAP010365		YES	YES	NO
AGAP012177	Aveugle	YES	YES	NO
AGAP000692	Cecropin-C	YES	YES	NO
AGAP008578	ATP-dependent RNA helicase DDX4	YES	YES	NO
AGAP002047	atlastin	YES	YES	NO
AGAP002063	nucleolar protein 56	YES	YES	NO
AGAP004513	4-hydroxybenzoate hexaprenyltransferase	YES	YES	NO
AGAP000199	phospholipase D3/4	YES	YES	NO
AGAP007133		YES	YES	NO
AGAP005612		YES	YES	NO
AGAP006070	prefoldin 2	YES	YES	NO
AGAP002244		YES	YES	NO
AGAP005525		YES	YES	NO
AGAP012391		YES	YES	NO
AGAP003331	Enolase-phosphatase E1	YES	YES	NO
AGAP001458	mono-ADP-ribosyltransferase sirtuin 6	YES	YES	NO
AGAP004437	glycerol-3-phosphate dehydrogenase	YES	YES	NO
AGAP009979	glycoprotein-N-acetylgalactosamine 3-beta-galactosyltransferase	YES	YES	NO
AGAP001980		YES	YES	NO
AGAP010840		YES	YES	NO
AGAP008813	FMS-like tyrosine kinase 1	YES	YES	NO
AGAP003768	40S ribosomal protein S2	YES	YES	NO
AGAP010880		YES	YES	NO
AGAP001308	coiled-coil domain-containing protein 64	YES	YES	NO
AGAP007119	Sideroflexin 1,2,3	YES	YES	NO
AGAP001889		YES	YES	NO
AGAP004280	Groucho protein	YES	YES	NO
AGAP010464	NADH dehydrogenase (ubiquinone) 1 alpha/beta subcomplex 1	YES	YES	NO
AGAP013250		YES	YES	NO
AGAP001779		YES	YES	NO
AGAP008445	cuticular protein CPLCG family (CPLCG2)	YES	YES	NO
AGAP007889	UDP-N-acetylglucosamine pyrophosphorylase	YES	YES	NO
AGAP012972		YES	YES	NO
AGAP009105	Serine/threonine-protein phosphatase 2A 65 kDa regulatory subunit A beta isoform isoform c	YES	YES	NO
AGAP005245		YES	YES	NO
AGAP000448	solute carrier family 25 (mitochondrial ornithine transporter) member 2/15	YES	YES	NO
AGAP002203		YES	YES	NO
AGAP001306	actin related protein 2/3 complex, subunit 4	YES	YES	NO
AGAP005210	translation initiation factor eIF-2B subunit gamma	YES	YES	NO
AGAP009361		YES	YES	NO
AGAP003132		YES	YES	NO
AGAP002933	2-oxoglutarate and iron-dependent oxygenase domain-containing protein 1	YES	YES	NO
AGAP003746		YES	YES	NO
AGAP004283	AP-1 complex subunit sigma 1/2	YES	YES	NO
AGAP004825		YES	YES	NO
AGAP001417	Brain protein 44-like protein	YES	YES	NO
AGAP010672	succinate dehydrogenase (ubiquinone) cytochrome b560 subunit	YES	YES	NO
AGAP005038		YES	YES	NO
AGAP012960		YES	YES	NO
AGAP000801	ionotropic receptor GLURIIb	YES	YES	NO
AGAP004510	Innexin inx2	YES	YES	NO
AGAP002630	NADH dehydrogenase (ubiquinone) 1 beta subcomplex 2	YES	YES	NO
AGAP000093		YES	YES	NO
AGAP013534		YES	YES	NO
AGAP009434	Valacyclovir hydrolase	YES	YES	NO
AGAP002556	odorant-binding protein 66	YES	YES	NO
AGAP005471		YES	YES	NO
AGAP009024	RNA polymerase I-specific transcription initiation factor RRN3	YES	YES	NO
AGAP001601	Ser/Thr protein phosphatase/nucleotidase	YES	YES	NO
AGAP005748		YES	YES	NO
AGAP002507	peroxisomal biogenesis factor 3	YES	YES	NO
AGAP011026	5' nucleotidase, ecto	YES	YES	NO
AGAP002782	nuclear autoantigenic sperm protein	YES	YES	NO
AGAP000070	protein kinase	YES	YES	NO
AGAP006344	RAG1-activating protein 1-like protein	YES	YES	NO
AGAP013730		YES	YES	NO
AGAP013023		YES	YES	NO
