# Supplementary material for: Metabolic balancing by miR-276 shapes the mosquito reproductive cycle and Plasmodium falciparum development
Source: Nat Commun. 2019 Dec 10;10:5634. doi: 10.1038/s41467-019-13627-y (PMC6904670; doi:10.1038/s41467-019-13627-y)
Supplement: Supplementary file 6 — Supplementary Data 2 [file 41467_2019_13627_MOESM6_ESM.xls]

## Sheet: Anova_results_heatmap
Metabolite annotation	F-value	Bonferroni corrected p-value	Heatmap cluster
Allothreonine	26.772	0.00012858	Cluster I
FA 18:3	26.902	0.00012273	Cluster I
FA 18:2	66.874	5.3115e-09	Cluster I
(5Z,8Z,11Z,14Z,17Z)-Eicosa-5,8,11,14,17-pentaenoic acid;Abietic acid;Isopimaric acid;Neoabietic acid	68.513	3.9456e-09	Cluster I
FA 22:1	45.038	5.572e-07	Cluster I
p-Nitrophenyl-alpha-D-mannopyranoside	23.52	0.00043355	Cluster I
sphingosine (d14:1/20:0)	130.83	9.2165e-13	Cluster I
SM 34:2	269.59	4.0656e-17	Cluster I
SM 34:1	30.47	3.602e-05	Cluster I
SM 34:0	26.647	0.00013448	Cluster I
Creatinine	62.556	1.1973e-08	Cluster I
SM 42:2	55.065	5.4943e-08	Cluster I
SM 42:1	22.838	0.00056684	Cluster I
5-Aminovaleric acid;Betaine;Valine	41.829	1.27e-06	Cluster I
PC 40:5	91.459	1.0343e-10	Cluster I
TAG 49:1	58.666	2.5905e-08	Cluster I
Cycloleucine;Pipecolic acid	49.994	1.6956e-07	Cluster I
TAG 52:3	30.778	3.2548e-05	Cluster I
3-Hydroxybutyric-acid	33.419	1.4032e-05	Cluster I
L-Alanyl-L-aspartic-acid	21.976	0.00080081	Cluster I
Porphobilinogen	21.44	0.00099719	Cluster I
L-Carnosine;L-Histidylalanine	61.548	1.4567e-08	Cluster I
L-Glutamyl-L-Serine	52.881	8.8347e-08	Cluster I
L-Valyl-L-glutamic-acid	67.794	4.4915e-09	Cluster I
L-Prolyl-L-glutamine	48.287	2.5278e-07	Cluster I
L-Aspartyl-L-leucine	42.527	1.0577e-06	Cluster I
PP-10781-L-Lysyl-L-threonine-L-Threonyl-L-lysine	59.053	2.395e-08	Cluster I
L-Tryptophylglycine	32.331	1.9736e-05	Cluster I
L-Aspartyl-L-methionine	24.21	0.00033223	Cluster I
L-Histidyl-L-asparagine;L-Asparaginyl-L-histidine	67.808	4.4801e-09	Cluster I
L-Phenylalanyl-L-aspartatic-acid	34	1.1736e-05	Cluster I
L-Methionyl-L-phenylalanine	1811.2	3.1567e-29	Cluster I
Tetramethylethylenediamine	33.614	1.3214e-05	Cluster I
Norvaline;L-Valine	251.84	1.068e-16	Cluster I
gamma-Amino-beta-hydroxybutyric acid;Homoserine;beta-Homoserine;(S)-(+)-2-Amino-2-methyl-3-hydroxypropanoic acid;L-Threonine;Allothreonine	204.26	2.033e-15	Cluster I
L-Aspartyl-L-tryptophan	28.62	6.7165e-05	Cluster I
Pyroglutamic-acid	28.15	7.9012e-05	Cluster I
Quinoline	49.112	2.0812e-07	Cluster I
(S)-Piperidine-2-carboxylic acid	481.74	9.5598e-21	Cluster I
Creatine	333.45	1.951e-18	Cluster I
L-Glutamine;L-Alanylglycine;Glycyl-L-alanine	174.94	1.7508e-14	Cluster I
L-Lysine	181.77	1.0301e-14	Cluster I
Malonamide	7468	2.0479e-38	Cluster I
4,5-Dihydroorotic-acid	10430	1.3771e-40	Cluster I
N-Methyl-L-glutamic acid;D-2-Aminoadipic acid	188.73	6.1156e-15	Cluster I
N(Tau)-Methyl-L-histidine	51.168	1.2961e-07	Cluster I
N-Carbamyl-D,L-aspartic acid	165.81	3.6638e-14	Cluster I
L-Seryl-L-alanine;L-Threonylglycine;Glycyl-L-threonine	58.122	2.8951e-08	Cluster I
1,7-Dimethylxanthine;Theophylline	40.473	1.8248e-06	Cluster I
Theobromine	156.57	8.0487e-14	Cluster I
L-Leucylglycine	60.834	1.6767e-08	Cluster I
L-Asparagine	155.46	8.8767e-14	Cluster I
L-Valine	133.1	7.3103e-13	Cluster I
L-Glutamine	50.873	1.3861e-07	Cluster I
Glycine	378.88	3.1037e-19	Cluster I
L-Leucine	187.89	6.51e-15	Cluster I
L-Serine	102.28	2.4201e-11	Cluster I
L-Tyrosine	51.591	1.1782e-07	Cluster I
Agmatine;Putrescine	57.374	3.3783e-08	Cluster II
Uric acid	66.231	5.9781e-09	Cluster II
Similar to Agmatine	44.322	6.671e-07	Cluster II
(11Z,14Z)-Icosa-11,14-dienoic acid	27.169	0.00011154	Cluster II
3,4-Dihydroxybenzylamine	39.83	2.1736e-06	Cluster II
L-Tartaric-acid	34.984	8.7084e-06	Cluster II
cis-Aconitic-acid	30.609	3.4405e-05	Cluster II
N-Acetyl-L-aspartic-acid	68.688	3.8234e-09	Cluster II
Azelaic-acid	25.362	0.00021516	Cluster II
Citric-acid	37.102	4.6726e-06	Cluster II
D-Saccharic-acid	113.91	5.8615e-12	Cluster II
beta-Alanyl-L-lysine;L-Alanyl-L-lysine	116.12	4.5447e-12	Cluster II
L-Glutamyl-L-alanine;L-Alanyl-L-glutamic acid	113	6.5202e-12	Cluster II
L-Lysyl-L-serine;L-Seryl-L-lysine	2856.3	3.5583e-32	Cluster II
L-Threonyl-L-lysine;L-Lysyl-L-threonine	52.132	1.0434e-07	Cluster II
alpha-D-Glucose 6-phosphate;alpha-D-Glucose 1-phosphate;D-Fructose 1-phosphate;D-Fructose 6-phosphate;alpha-D-Galactose 1-phosphate;alpha-D-Mannose 1-phosphate;alpha-D-Mannose 1-phosphate;myo-Inositol 2-phosphate	26.656	0.00013405	Cluster II
D-Trehalose;Lactulose;D-Maltose;Turanose	117.53	3.8683e-12	Cluster II
Sucrose;D-Gentiobiose	30.408	3.6763e-05	Cluster II
Cytidine-5prime-diphosphoethanolamine	44.317	6.6786e-07	Cluster II
Glycodeoxycholic-acid	22.945	0.00054336	Cluster II
3alpha,7alpha,12alpha-Trihydroxy-5beta-cholan-24-oylglycine	50.671	1.4515e-07	Cluster II
L-Isoleucyl-L-asparagine	65.239	7.1884e-09	Cluster II
L-Leucyl-L-asparagine	29.978	4.2409e-05	Cluster II
L-asparaginyl-L-leucine	36.875	4.9897e-06	Cluster II
L-Valyl-L-lysine	28.122	7.9791e-05	Cluster II
L-Prolyl-L-methionine	34.474	1.0156e-05	Cluster II
L-Threonyl-L-glutamine;L-Glutaminyl-L-threonine	47.772	2.8572e-07	Cluster II
L-Lysyl-L-threonine;L-Threonyl-L-lysine	35.243	8.0599e-06	Cluster II
L-Glutamyl-L-threonine	26.319	0.00015139	Cluster II
L-Prolyl-L-histidine	72.747	1.8789e-09	Cluster II
L-Glutamyl-L-leucine	117.53	3.869e-12	Cluster II
L-Leucyl-L-glutamic-acid	43.822	7.5729e-07	Cluster II
L-Glutamyl-L-isoleucine	66.98	5.2097e-09	Cluster II
L-Lysyl-L-asparagine;L-Asparaginyl-L-lysine	40.662	1.7339e-06	Cluster II
L-Prolyl-L-phenylalanine	52.121	1.0461e-07	Cluster II
L-Isoleucyl-L-histidine	36.647	5.3298e-06	Cluster II
L-Leucyl-L-histidine	36.459	5.6299e-06	Cluster II
L-Valyl-L-arginine	35.265	8.0061e-06	Cluster II
L-Lysyl-L-lysine	106.95	1.3485e-11	Cluster II
L-Glutamyl-L-glutamine	72.602	1.9263e-09	Cluster II
L-Lysyl-L-glutamic-acid	155.38	8.9375e-14	Cluster II
L-Glutaminyl-L-histidine	185.74	7.6364e-15	Cluster II
L-Histidyl-L-lysine-L-Lysyl-L-histidine	194.34	4.0717e-15	Cluster II
L-Histidyl-L-glutamic-acid	43.736	7.7414e-07	Cluster II
L-Octanoylcarnitine	68.45	3.9905e-09	Cluster II
L-Asparaginyl-L-Arginine;L-Arginyl-L-asparagine	37.438	4.2438e-06	Cluster II
Argininosuccinic-acid	31.916	2.252e-05	Cluster II
L-Histidyl-L-histidine	132.79	7.55e-13	Cluster II
D-Sphingosine	114.25	5.6377e-12	Cluster II
L-Prolyl-L-tryptophan	127.54	1.2989e-12	Cluster II
L-Glutamyl-L-tyrosine	146.29	2.0339e-13	Cluster II
L-Isoleucyl-L-tryptophan	108.59	1.1026e-11	Cluster II
L-Asparaginyl-L-Tryptophan	61.342	1.5168e-08	Cluster II
gamma-Valerolactam	28.853	6.2007e-05	Cluster II
5-Aminoimidazole-4-carboxamide-1-beta-D-ribofuranosyl	85.239	2.552e-10	Cluster II
4-Pregnene-11-beta-17-alpha-diol-3-20-dione;(9xi,11beta,14xi)-11,21-Dihydroxypregn-4-ene-3,20-dione	64.038	9.0128e-09	Cluster II
5-Methylcytosine	23.719	0.00040137	Cluster II
Riboflavin	24.036	0.00035516	Cluster II
Cycloleucine	28.482	7.0434e-05	Cluster II
Uridine-diphosphate	78.759	6.9539e-10	Cluster II
3-Ureidopropanoic-acid	171.74	2.2585e-14	Cluster II
L-Aspartic acid;Iminodiacetic acid	39.922	2.1192e-06	Cluster II
Acetylcholine	78.569	7.168e-10	Cluster II
1,5-Diaminopentane	27.242	0.00010871	Cluster II
N,N-Dimethylglycine;3-Aminoisobutyric acid;(R)-2-Aminobutanoic acid	29.71	4.6376e-05	Cluster II
L-Carnitine	62.342	1.2479e-08	Cluster II
L-Methionine-sulfoxide	170.78	2.4407e-14	Cluster II
Glycyl-L-valine	84.114	3.0225e-10	Cluster II
O-Phospho-L-serine	30.708	3.3306e-05	Cluster II
N-epsilon,N-epsilon,N-epsilon-Trimethyllysine	75.775	1.1296e-09	Cluster II
N-Acetylglutamic-acid	35.585	7.2787e-06	Cluster II
(+/-)-2,6-Diaminopimelic acid	27.947	8.4817e-05	Cluster II
L-Prolyl-L-serine	32.926	1.6361e-05	Cluster II
L-Seryl-L-proline	63.306	1.0363e-08	Cluster II
L-Leucyl-L-alanine	38.836	2.8597e-06	Cluster II
L-Alanyl-L-isoleucine	83.159	3.4953e-10	Cluster II
L-Isoleucyl-L-alanine	25.72	0.00018848	Cluster II
L-Alanyl-L-leucine	31.523	2.5554e-05	Cluster II
L-Lysylglycine	82.607	3.8037e-10	Cluster II
L-Kynurenine	147.94	1.7461e-13	Cluster II
Glycyl-L-histidine	3993.8	2.3833e-34	Cluster II
L-Prolyl-L-valine	79.795	5.8964e-10	Cluster II
L-Alanyl-L-glutamine	55.741	4.7568e-08	Cluster II
L-Threonyl-L-valine	43.63	7.9552e-07	Cluster II
L-Valyl-L-threonine	47.32	3.1838e-07	Cluster II
L-Isoleucyl-L-serine	33.176	1.5132e-05	Cluster II
L-Seryl-L-leucine	36.714	5.2281e-06	Cluster II
L-Seryl-L-isoleucine	141.31	3.2566e-13	Cluster II
Pantothenic-acid	64.167	8.7946e-09	Cluster II
L-Threonyl-L-threonine	46.568	3.82e-07	Cluster II
Cystathionine	57.733	3.1365e-08	Cluster II
L-Histidylalanine;L-Carnosine;L-Alanyl-L-histidine	3865.8	3.8785e-34	Cluster II
L-Prolyl-L-isoleucine	27.25	0.00010838	Cluster II
Histamine	76.889	9.4076e-10	Cluster II
Ergothioneine	44.773	5.9547e-07	Cluster II
L-Leucyl-L-valine;L-Valyl-L-isoleucine	22.248	0.00071764	Cluster II
L-Asparaginyl-L-valine	32.671	1.7724e-05	Cluster II
L-Arginylglycine;Glycyl-L-arginine	71.564	2.3033e-09	Cluster II
L-Aspartyl-L-valine	21.945	0.00081096	Cluster II
L-Valyl-L-aspartic-acid	21.641	0.00091797	Cluster II
L-Isoleucyl-L-threonine	47.158	3.311e-07	Cluster II
L-Asparaginyl-L-threonine;L-Seryl-L-glutamine;L-Threonyl-L-asparagine	59.765	2.0746e-08	Cluster II
(3-Carboxypropyl)trimethylammonium	45.103	5.4827e-07	Cluster III
Dulcitol	25.59	0.00019778	Cluster III
Eicosanoic acid (FA 20:0)	21.65	0.00091484	Cluster III
Sterol derivative	88.379	1.6067e-10	Cluster III
PG 32:0	34.028	1.1635e-05	Cluster III
PC 34:1	57.609	3.218e-08	Cluster III
PI 34:2	58.644	2.6023e-08	Cluster III
PI 36:4	150.89	1.3339e-13	Cluster III
PI 36:3	71.85	2.1922e-09	Cluster III
PI 36:1	26.127	0.00016237	Cluster III
PI 38:5	148.58	1.6466e-13	Cluster III
PI 38:4	31.106	2.924e-05	Cluster III
5-Hydroxyindole-2-carboxylic acid	196.55	3.4782e-15	Cluster III
3-Amino-3-(4-hydroxyphenyl)propanoate;Tyrosine	52.944	8.7119e-08	Cluster III
O-Palmitoyl-L-carnitine	68.251	4.1356e-09	Cluster III
lysoPC 16:0	150.28	1.4092e-13	Cluster III
sphingosine (d14:1/22:0)	205.96	1.8102e-15	Cluster III
PE 30:1	95.014	6.3197e-11	Cluster III
PE 32:2	104.17	1.9061e-11	Cluster III
2-Amino-3-methyl-1-butanol	205.86	1.8228e-15	Cluster III
SM 34:2	75.633	1.1564e-09	Cluster III
SM 34:1	90.307	1.2177e-10	Cluster III
PC 30:1	44.544	6.3065e-07	Cluster III
PE 34:4	27.12	0.0001135	Cluster III
PE 34:4	85.887	2.3167e-10	Cluster III
PE 34:3	82.803	3.6911e-10	Cluster III
PE 34:3	69.532	3.2893e-09	Cluster III
PE 34:2	95.072	6.2694e-11	Cluster III
PE 35:3	38.445	3.1903e-06	Cluster III
SM 36:2	69.26	3.4523e-09	Cluster III
PC 32:2	26.876	0.00012384	Cluster III
PC 32:2	111.16	8.1029e-12	Cluster III
PC 32:1	74.608	1.3716e-09	Cluster III
PE 36:6	120.3	2.8366e-12	Cluster III
PE 36:6	36.936	4.9017e-06	Cluster III
PE 36:5	59.835	2.0457e-08	Cluster III
PE 36:5	162.68	4.7631e-14	Cluster III
PE 36:5	53.149	8.3271e-08	Cluster III
PE 36:4	82.422	3.9135e-10	Cluster III
PE 36:4	76.291	1.0374e-09	Cluster III
PE 36:3	98.223	4.1057e-11	Cluster III
PC 33:2	37.928	3.6912e-06	Cluster III
PE 36:2	82.338	3.9646e-10	Cluster III
PE 36:1	65.681	6.6191e-09	Cluster III
PC 34:4	75.974	1.0931e-09	Cluster III
PC 34:4	82.427	3.9105e-10	Cluster III
PC 34:3	113.62	6.065e-12	Cluster III
PC 34:2	77.253	8.8649e-10	Cluster III
PE 38:7	25.917	0.00017533	Cluster III
PE 38:6	83.194	3.4764e-10	Cluster III
PE 38:5	36.628	5.36e-06	Cluster III
TAG 44:1	90.732	1.1464e-10	Cluster III
TAG 44:0	35.34	7.8297e-06	Cluster III
PE 38:2	44.884	5.7909e-07	Cluster III
PC 36:6	259.37	7.0378e-17	Cluster III
PC 36:6	31.179	2.8558e-05	Cluster III
PC 36:5	36.128	6.2017e-06	Cluster III
PC 36:5	207.81	1.5978e-15	Cluster III
PC 36:5	26.758	0.00012921	Cluster III
PC 36:5	36.652	5.3216e-06	Cluster III
TAG 45:1	51.483	1.207e-07	Cluster III
PC 36:4	27.8	8.9271e-05	Cluster III
PC 36:4	43.008	9.3341e-07	Cluster III
PC 36:3	77.549	8.4493e-10	Cluster III
PC 36:2	66.813	5.3712e-09	Cluster III
PE 40:8	27.484	9.9759e-05	Cluster III
TAG 46:2	43.503	8.217e-07	Cluster III
TAG 46:2	179.28	1.2473e-14	Cluster III
TAG 46:0	32.654	1.7818e-05	Cluster III
PC 38:7	78.777	6.9332e-10	Cluster III
PC 38:6	62.819	1.138e-08	Cluster III
TAG 47:2	53.043	8.5242e-08	Cluster III
PC 38:5	21.686	0.00090139	Cluster III
TAG 47:1	38.39	3.24e-06	Cluster III
TAG 47:0	22.416	0.00067081	Cluster III
PC 38:2	54.82	5.791e-08	Cluster III
TAG 48:5	39.988	2.0818e-06	Cluster III
PI 32:2	127	1.3744e-12	Cluster III
PI 32:1	43.064	9.1993e-07	Cluster III
TAG 49:3	52.611	9.3779e-08	Cluster III
TAG 49:2	73.384	1.6857e-09	Cluster III
TAG 50:4	122.01	2.3512e-12	Cluster III
PI 34:3	109.67	9.6778e-12	Cluster III
PC 42:8	26.988	0.00011897	Cluster III
TAG 51:4	22.933	0.00054592	Cluster III
TAG 51:3	32.536	1.8493e-05	Cluster III
TAG 51:2	54.4	6.3389e-08	Cluster III
TAG 51:2	25.182	0.00023011	Cluster III
TAG 51:1	61.716	1.4098e-08	Cluster III
TAG 52:5	30.779	3.2539e-05	Cluster III
TAG 52:4	60.72	1.7149e-08	Cluster III
TAG 52:4	86.627	2.0761e-10	Cluster III
PI 36:5	152.45	1.1586e-13	Cluster III
PI 36:4	43.188	8.9107e-07	Cluster III
TAG 52:2	85.692	2.3849e-10	Cluster III
TAG 52:1	74.802	1.3278e-09	Cluster III
TAG 53:5	56.987	3.6608e-08	Cluster III
TAG 53:3	21.439	0.00099754	Cluster III
2-Phenylacetamide	50.983	1.3517e-07	Cluster III
TAG 53:2	45.78	4.6344e-07	Cluster III
TAG 53:2	25.551	0.0002006	Cluster III
TAG 53:1	48.997	2.1381e-07	Cluster III
TAG 53:0	25.026	0.00024392	Cluster III
TAG 54:6	139.55	3.858e-13	Cluster III
PI 38:6	64.257	8.6459e-09	Cluster III
TAG 54:4	31.099	2.9313e-05	Cluster III
TAG 54:4	69.314	3.4189e-09	Cluster III
TAG 54:3	86.394	2.149e-10	Cluster III
TAG 54:2	71.906	2.1709e-09	Cluster III
TAG 54:1	56.772	3.8286e-08	Cluster III
TAG 54:0	30.005	4.2027e-05	Cluster III
TAG 55:3	30.305	3.8031e-05	Cluster III
TAG 55:2	42.264	1.1328e-06	Cluster III
TAG 56:8	21.888	0.00083023	Cluster III
TAG 56:7	24.376	0.00031179	Cluster III
TAG 56:6	41.827	1.2709e-06	Cluster III
TAG 56:3	49.599	1.8577e-07	Cluster III
TAG 56:2	71.61	2.2851e-09	Cluster III
TAG 56:1	32.613	1.805e-05	Cluster III
TAG 57:3	26.495	0.00014207	Cluster III
TAG 57:2	25.571	0.00019912	Cluster III
TAG 58:8	32.756	1.7261e-05	Cluster III
TAG 58:6	35.843	6.7452e-06	Cluster III
TAG 58:4	40.046	2.049e-06	Cluster III
TAG 58:3	53.033	8.5431e-08	Cluster III
TAG 58:2	39.586	2.3236e-06	Cluster III
TAG 58:1	22.034	0.00078229	Cluster III
TAG 59:3	24.818	0.00026375	Cluster III
TAG 59:2	23.413	0.00045205	Cluster III
TAG 60:4	47.994	2.7095e-07	Cluster III
TAG 60:3	39.448	2.4134e-06	Cluster III
TAG 60:2	26.907	0.00012247	Cluster III
TAG 60:1	21.711	0.00089219	Cluster III
TAG 61:3	24.397	0.0003093	Cluster III
