# Supplementary material for: Metabolic balancing by miR-276 shapes the mosquito reproductive cycle and Plasmodium falciparum development
Source: Nat Commun. 2019 Dec 10;10:5634. doi: 10.1038/s41467-019-13627-y (PMC6904670; doi:10.1038/s41467-019-13627-y)
Supplement: Supplementary file 7 — Supplementary Data 3 [file 41467_2019_13627_MOESM7_ESM.xls]

## Sheet: GC- and LC-dataset
Condition	scramble	scramble	scramble	scramble	scramble	scramble	miR-276-5p KD	miR-276-5p KD	miR-276-5p KD	miR-276-5p KD	miR-276-5p KD	miR-276-5p KD	scramble	scramble	scramble	scramble	scramble	scramble	miR-276-5p KD	miR-276-5p KD	miR-276-5p KD	miR-276-5p KD	miR-276-5p KD	miR-276-5p KD	scramble	scramble	scramble	scramble	scramble	scramble	miR-276-5p KD	miR-276-5p KD	miR-276-5p KD	miR-276-5p KD	miR-276-5p KD	miR-276-5p KD
Time point	10h	10h	10h	10h	10h	10h	10h	10h	10h	10h	10h	10h	38h	38h	38h	38h	38h	38h	38h	38h	38h	38h	38h	38h	48h	48h	48h	48h	48h	48h	48h	48h	48h	48h	48h	48h
Replicate	1	2	3	4	5	6	1	2	3	4	5	6	1	2	3	4	5	6	1	2	3	4	5	6	1	2	3	4	5	6	1	2	3	4	5	6
Peak_ID	Scramble_10h.1	Scramble_10h.2	Scramble_10h.3	Scramble_10h.4	Scramble_10h.5	Scramble_10h.6	miR-276_10h.1	miR-276_10h.2	miR-276_10h.3	miR-276_10h.4	miR-276_10h.5	miR-276_10h.6	Scramble_38h.1	Scramble_38h.2	Scramble_38h.3	Scramble_38h.4	Scramble_38h.5	Scramble_38h.6	miR-276_38h.1	miR-276_38h.2	miR-276_38h.3	miR-276_38h.4	miR-276_38h.5	miR-276_38h.6	Scramble_48h.1	Scramble_48h.2	Scramble_48h.3	Scramble_48h.4	Scramble_48h.5	Scramble_48h.6	miR-276_48h.1	miR-276_48h.2	miR-276_48h.3	miR-276_48h.4	miR-276_48h.5	miR-276_48h.6	Compound_Name	FA_composition	mz_mean	Intensity_mean	sample_count	mz_diff_ppm	RT_diff	Adduct	Chem_Sum_Formula	Exact_Mass
GC_1	620301	750586	649325	699202	467444	531025	570993	471713	851047	895663	533737	544552	593978	766822	957874	999999	618032	1214349	988492	639238	906917	917403	486785	686351	802828	555464	887324	1193954	780940	1201621	592174	423905	949128	798549	857151	965347	(3-Carboxypropyl)trimethylammonium	NA	NA	NA	36	NA	NA	NA	C7H16NO2+	146118104
GC_10	145525	98820	139179	97032	114609	138830	110095	137020	170192	135096	123755	147556	120181	120908	102597	69464	123824	127896	115877	134194	118432	108443	99251	113653	130162	119526	110606	101095	79441	114901	74710	130199	118627	140267	119525	93152	Adenosine	NA	NA	NA	36	NA	NA	NA	C10H13N5O4	267096754
GC_100	4015	3701	2046	2212	1622	1742	4513	2016	2330	2081	1909	1335	2621	952	2350	4445	1968	4112	1148	971	1726	3515	1187	1040	892	2074	1987	3000	3235	2656	3229	2050	2303	2902	3579	1605	NA	NA	NA	NA	NA	NA	NA	NA	NA	NA
GC_101	2168	418	3252	1398	3375	6608	6701	4555	778	499	2146	6301	2319	457	2277	1377	3848	2692	4308	4606	592	5962	2388	10810	159	307	512	568	102	858	476	2161	347	318	240	1022	NA	NA	NA	NA	NA	NA	NA	NA	NA	NA
GC_102	396776	185904	315595	246042	240065	264106	401717	251770	352628	436158	261387	365469	35811	19174	21465	14652	17808	32167	74781	45010	26246	32718	20508	17075	20329	19953	14847	13273	9667	15626	20687	17336	17921	17388	14143	13620	NA	NA	NA	NA	NA	NA	NA	NA	NA	NA
GC_103	111426	129775	102794	132789	92373	101439	139066	102728	140281	130658	92326	104045	208816	241514	113913	110759	113540	300387	222513	201195	129274	171130	97130	216839	80708	87696	64257	86518	121277	135000	96142	92303	121788	131427	122200	102557	NA	NA	NA	NA	NA	NA	NA	NA	NA	NA
GC_104	32800	37771	45207	31577	35990	52406	36558	29131	55498	33946	45415	42961	32866	33950	33106	11080	31313	38815	41152	29461	23396	40894	30362	36746	27330	16371	30641	13123	18330	29739	18200	24873	38223	35865	24270	6793	NA	NA	NA	NA	NA	NA	NA	NA	NA	NA
GC_105	1518	3495	2421	2467	1333	1558	2042	1630	2336	1578	1598	1934	2593	3307	2133	1724	2317	2211	2574	3643	2338	2439	2088	2216	2382	2606	2381	2885	1709	2938	1862	4193	2607	3477	2670	2900	NA	NA	NA	NA	NA	NA	NA	NA	NA	NA
GC_106	5443	5227	4315	2165	3291	3209	2849	4387	4334	4197	4457	4501	5920	4135	6351	4433	6055	6514	6905	6179	4099	6590	4471	5965	4904	3081	6305	4931	3529	6646	3088	2202	6296	6553	4526	3510	NA	NA	NA	NA	NA	NA	NA	NA	NA	NA
GC_107	807738	998020	911659	925428	821298	939433	862967	781914	998667	1015203	827280	791784	809187	911916	996870	1042816	853801	961097	973400	798424	929013	888357	811544	859056	797141	775844	937534	943740	957691	990711	942570	784673	927373	977884	953860	1158981	NA	NA	NA	NA	NA	NA	NA	NA	NA	NA
GC_108	82405	153366	89133	76847	79783	65599	39615	66976	64942	58343	91139	95142	254096	214206	281428	151772	275021	266666	256942	225109	182274	246092	283246	222199	217009	220085	232484	278226	207356	258313	153605	290701	244360	260609	286592	218369	NA	NA	NA	NA	NA	NA	NA	NA	NA	NA
GC_109	1148	5819	1844	1507	1163	1591	1896	6276	2088	1830	1075	2522	2066	2156	882	1010	1350	2114	1955	2344	1052	974	1618	1253	1354	2061	1172	908	1151	1907	1450	5139	1196	1723	1300	1204	NA	NA	NA	NA	NA	NA	NA	NA	NA	NA
GC_11	116519	94611	112963	143239	161219	152406	125802	102195	130679	146415	112830	134472	499901	250583	267710	235903	155209	415583	476234	329097	209166	317202	105107	384429	37265	52749	50810	30765	29836	65543	30722	16371	90787	61431	16894	66214	Agmatine|Putrescine	NA	NA	NA	36	NA	NA	NA	C5H14N4	130121846
GC_110	30812	28876	15955	35985	33634	20572	22330	16438	25378	26389	29574	19856	54776	25604	84549	38945	47484	71998	42714	34007	43026	85375	17167	39096	10898	11573	39627	13608	5462	9984	5846	699	26746	8691	970	20094	NA	NA	NA	NA	NA	NA	NA	NA	NA	NA
GC_111	8806	13750	10048	11086	6428	6073	10779	13892	7924	7282	7959	7276	22854	26682	27419	33584	36009	44390	23667	36241	36809	28655	58647	36851	21301	22643	28220	24814	21939	38136	16536	61037	30262	48119	44608	21029	NA	NA	NA	NA	NA	NA	NA	NA	NA	NA
GC_112	8827	7308	9458	7620	7741	9756	9127	6452	13499	13601	8942	8248	1756	715	1052	988	1395	1630	2424	1775	1356	1324	1134	917	801	538	778	543	477	715	456	730	568	571	616	502	NA	NA	NA	NA	NA	NA	NA	NA	NA	NA
GC_113	19737	12412	17596	12317	11635	23406	17518	14799	28544	35820	12270	22207	4478	1827	2073	1607	2105	2868	7510	3825	2183	3265	2003	1576	1540	1862	1382	2003	1756	3074	3233	1410	1774	2501	2040	2968	NA	NA	NA	NA	NA	NA	NA	NA	NA	NA
GC_114	1133	916	1014	979	1157	1028	1285	745	1274	1382	1209	755	678	386	555	435	635	557	1002	550	582	625	528	597	422	440	572	562	572	464	472	395	682	576	543	505	NA	NA	NA	NA	NA	NA	NA	NA	NA	NA
GC_115	42578	24861	32418	30928	31395	33303	31861	29490	36680	42898	36788	42697	8741	4772	8966	8342	6401	7546	10785	7113	10197	11798	5580	5553	3072	3634	4712	3988	1804	3218	2916	3138	4833	3249	2339	4815	NA	NA	NA	NA	NA	NA	NA	NA	NA	NA
GC_116	16780	6659	11211	8984	8861	10235	14439	9351	12854	15974	9868	13520	1287	702	806	510	667	1207	2502	1546	851	1397	788	669	853	717	662	454	377	657	788	631	774	622	580	367	NA	NA	NA	NA	NA	NA	NA	NA	NA	NA
GC_117	867	15597	752	1133	646	744	1709	3150	1006	410	675	1494	1092	987	1356	1641	969	1601	964	1277	1041	1655	616	1035	820	158	1233	641	218	507	225	1683	817	589	207	3458	NA	NA	NA	NA	NA	NA	NA	NA	NA	NA
GC_118	44256	24164	31673	29883	22137	26972	39888	17472	34227	45840	27923	31331	3127	2200	2781	1841	1713	4310	7182	3699	2735	4143	2193	2080	1688	1616	1712	2104	1396	2201	1908	1663	2605	2717	2180	2012	NA	NA	NA	NA	NA	NA	NA	NA	NA	NA
GC_119	10639	76591	44686	16484	61119	101357	26415	138628	88909	57146	33704	61757	15779	23841	6460	1757	12667	45854	9195	16582	18655	3295	17456	11849	2149	7708	18441	2469	4465	13522	5101	38901	8260	6394	9063	11491	NA	NA	NA	NA	NA	NA	NA	NA	NA	NA
GC_12	2109391	2298359	1789480	1874825	1504599	1583961	1759750	1385416	1993148	2221729	1697374	1471443	1091758	1463097	1394419	1167835	1101416	1749688	1495142	1178303	1957316	1219552	1270694	737358	1425547	1175251	1247498	1682629	1034089	1257482	874166	1295396	1599289	1839245	1737122	1826129	L-Alanine	NA	NA	NA	36	NA	NA	NA	C3H7NO2	890477
GC_120	7886	364784	170983	64554	51485	221952	148917	468464	240839	74140	48650	268104	41476	105201	15346	8291	58080	136774	35255	60887	52592	8176	57181	42198	7209	29616	64928	6831	13531	35111	10012	203899	25531	17171	15339	39553	NA	NA	NA	NA	NA	NA	NA	NA	NA	NA
GC_121	2996	202457	48479	31699	4173	37187	46901	310178	45677	23798	6727	116579	52899	60501	2825	12576	12945	16862	14747	53633	15220	1805	11464	12376	19920	62905	4047	2032	10652	9797	21113	207167	6335	17010	7533	19023	NA	NA	NA	NA	NA	NA	NA	NA	NA	NA
GC_122	964	2130	1008	843	786	707	1086	2037	1001	689	796	1217	879	730	1000	480	550	557	1103	1005	622	715	471	483	679	563	646	469	333	472	500	1407	685	452	425	661	NA	NA	NA	NA	NA	NA	NA	NA	NA	NA
GC_123	7439	7661	9768	7364	8807	10256	9281	6433	9365	8389	9817	7437	4684	5554	6293	6955	4528	6932	5761	4787	6227	6323	4363	4622	4596	4232	5273	6769	5348	5586	4387	4012	6545	5623	5551	6837	NA	NA	NA	NA	NA	NA	NA	NA	NA	NA
GC_124	449	473	1598	206	426	703	280	389	686	710	767	568	2261	470	392	315	645	300	685	551	365	466	436	404	482	433	470	492	1025	739	7947	375	391	529	562	647	NA	NA	NA	NA	NA	NA	NA	NA	NA	NA
GC_125	258283	228863	509119	338050	280196	541254	230031	346951	767820	766562	282071	320226	584453	567096	205427	145358	513298	270286	620595	547819	394236	289291	505995	474126	510754	588588	214564	218087	580053	869046	594438	535060	442278	1062400	861597	168193	NA	NA	NA	NA	NA	NA	NA	NA	NA	NA
GC_126	2803	1848	3049	1847	2287	2813	2025	1910	3350	3485	2760	2344	4574	3790	4413	2870	4449	5459	4921	5334	5160	3608	4162	3994	3970	3834	4324	4321	2590	4555	3365	3234	4249	5214	3942	4333	NA	NA	NA	NA	NA	NA	NA	NA	NA	NA
GC_127	2106	1243	2053	1116	2345	1838	1209	1695	2975	2167	2265	2403	2973	2990	1974	1419	3067	5895	3358	2839	3119	1433	1779	2032	2516	2249	2267	2264	1538	2291	1562	2310	1883	3119	1862	2016	NA	NA	NA	NA	NA	NA	NA	NA	NA	NA
GC_128	3917	7060	5772	3806	3511	5442	5090	10428	9588	5360	3149	5631	13115	7145	4552	1402	3970	4788	5838	5683	3357	2644	3466	3311	5999	7796	4929	2076	2115	3682	4288	7584	4514	4668	3131	2734	NA	NA	NA	NA	NA	NA	NA	NA	NA	NA
GC_129	99	2762	2362	340	152	847	883	4220	1680	373	92	2506	1023	1892	195	590	77	502	356	2383	619	66	31	147	469	1827	115	117	38	214	584	4081	180	262	89	832	NA	NA	NA	NA	NA	NA	NA	NA	NA	NA
GC_13	37235	17639	4936	5056	1813	2807	20699	13576	5131	5142	1254	21087	5589	11023	10711	4037	2102	7830	55746	11504	7006	6268	1592	3623	3707	15322	6671	5769	2179	8126	4543	14850	6649	2665	1915	4440	Allantoic acid	NA	NA	NA	36	NA	NA	NA	C4H8N4O4	1760545549
GC_130	11064	28040	22099	19382	12540	19165	18187	39035	24565	19910	10950	31139	12542	19660	8139	11614	9996	18201	16513	28020	14023	11813	12648	13061	10102	18591	6839	9135	5977	9269	8584	43631	10942	15660	12802	12664	NA	NA	NA	NA	NA	NA	NA	NA	NA	NA
GC_131	130	3041	1885	396	43	502	428	2648	1065	249	67	1661	148	1147	87	470	27	332	134	1624	574	49	44	72	126	950	61	69	73	143	238	3477	89	185	45	524	NA	NA	NA	NA	NA	NA	NA	NA	NA	NA
GC_132	203	21441	2987	1743	34	444	2947	9031	717	147	114	1622	66	3387	101	2824	112	1375	84	3404	2471	72	78	52	303	1887	89	288	99	162	165	12140	230	163	22	3383	NA	NA	NA	NA	NA	NA	NA	NA	NA	NA
GC_133	892	72065	34806	12279	144	17328	15987	66098	18326	5270	172	47625	1685	31373	642	14996	318	9672	928	33760	15786	137	235	1426	1784	22973	409	1202	234	3767	5234	84262	1114	4399	115	14778	NA	NA	NA	NA	NA	NA	NA	NA	NA	NA
GC_134	18724	12568	7872	21659	18277	13786	8271	9134	22197	28994	19791	5289	17954	7406	16626	28591	8267	14494	11694	19983	17932	14269	19467	3913	15469	42974	14915	34261	9649	1962	13541	10972	11499	15956	25230	10314	NA	NA	NA	NA	NA	NA	NA	NA	NA	NA
GC_135	1256	3681	3345	698	6278	5228	2244	11751	8503	4026	3510	5733	2102	2389	796	102	2082	3746	1699	2016	996	1369	2514	2431	790	619	1454	227	544	1947	478	4288	961	1243	1195	1034	NA	NA	NA	NA	NA	NA	NA	NA	NA	NA
GC_136	140	1248	84	281	68	69	347	110	123	54	158	84	74	245	561	453	89	325	164	188	312	170	70	109	124	84	299	792	80	69	83	442	356	68	110	777	NA	NA	NA	NA	NA	NA	NA	NA	NA	NA
GC_137	3004	18564	12789	5259	21931	19518	9145	40143	23769	14031	12094	20627	3935	9616	3179	4166	7436	15135	7026	9622	6092	5927	9124	9098	2597	5147	6133	3394	1759	7741	2698	20099	5411	5581	4278	7248	NA	NA	NA	NA	NA	NA	NA	NA	NA	NA
GC_138	101	3285	2768	173	52	529	696	3834	1616	158	43	2729	48	2018	110	507	76	421	85	2170	462	49	70	80	59	1335	95	142	72	292	226	6526	80	314	59	624	NA	NA	NA	NA	NA	NA	NA	NA	NA	NA
GC_139	5378	15518	12140	10258	7637	11825	9904	34609	14898	9563	5924	25554	9353	15363	3929	3221	7788	8145	10346	18626	7184	8405	6065	10540	3819	7781	2821	2073	2890	6512	4071	30399	4831	11450	2862	2066	NA	NA	NA	NA	NA	NA	NA	NA	NA	NA
GC_140	69683	75453	68592	134139	64873	31185	82442	40947	78215	113066	58237	46449	38381	42979	48926	67347	34235	37432	38545	65061	76573	29098	57084	19614	59200	124464	28762	62391	24315	18077	51674	76926	50949	36721	71169	58187	NA	NA	NA	NA	NA	NA	NA	NA	NA	NA
GC_143	71	2431	2037	198	53	456	530	3252	1327	237	48	2077	157	1405	51	330	96	249	63	1661	321	79	82	60	156	1053	55	64	101	237	167	5176	76	209	153	369	NA	NA	NA	NA	NA	NA	NA	NA	NA	NA
GC_144	7419	117943	14323	17446	687	1519	42466	38697	5578	1051	630	3494	3601	19904	12380	30089	553	23622	5405	22254	22121	1246	341	2142	26871	16640	13756	16281	275	962	805	33579	4682	802	629	61510	NA	NA	NA	NA	NA	NA	NA	NA	NA	NA
GC_145	51712	244894	188250	132858	12002	164838	177082	436746	188753	141004	17457	226278	182845	204026	38018	74394	25862	88922	63540	210308	86249	23800	18057	49247	94769	262651	31345	45783	22080	46971	90539	349098	35665	58521	9173	111248	NA	NA	NA	NA	NA	NA	NA	NA	NA	NA
GC_146	5906	10451	7978	3940	2174	5473	8094	16356	14073	6239	1334	6068	27366	11884	4983	2323	1656	2619	9382	7067	5293	1213	1319	1931	9999	13575	6269	2401	856	1648	7367	11748	3819	1702	1348	3419	NA	NA	NA	NA	NA	NA	NA	NA	NA	NA
GC_147	58269	63425	52838	73081	76019	50334	56661	52512	61411	99553	65253	43947	39546	22408	24380	59719	12293	29110	19989	79880	43462	21536	47497	15019	38107	86523	19594	65036	36527	21693	47169	69910	37401	41897	76417	75208	NA	NA	NA	NA	NA	NA	NA	NA	NA	NA
GC_148	4467	5404	5124	3383	6073	6519	3971	4416	7568	4544	5919	5661	5292	6456	7633	1890	4934	10018	6540	4435	2827	7573	5733	6038	4338	2414	6269	2375	3161	4443	2734	3650	6867	6658	4282	795	NA	NA	NA	NA	NA	NA	NA	NA	NA	NA
GC_149	186	9826	2934	1361	95	1890	2746	10493	2991	1503	81	3822	496	3896	92	1403	148	1092	166	2730	1286	93	62	454	298	3154	72	255	68	544	828	8955	186	820	141	1789	NA	NA	NA	NA	NA	NA	NA	NA	NA	NA
GC_15	448958	396778	395396	376950	386871	353558	359642	248862	443504	529222	447235	434052	32067	22887	55969	49843	37874	43968	71204	27631	43219	68576	35119	17343	9507	14094	18261	17833	6008	14550	9222	12532	24033	13101	8510	22450	L-Asparagine	NA	NA	NA	36	NA	NA	NA	C4H8N2O3	1320534925
GC_150	76573	74546	69037	74362	78396	99175	89525	67016	70752	60876	52819	103498	48997	82505	100738	166396	121712	222507	165459	102906	46070	143332	69681	150583	14189	13671	22451	86672	18073	100565	16337	34083	42749	47628	46247	159017	Urea	NA	NA	NA	36	NA	NA	NA	CH4N2O	600324
GC_152	234998	178985	274356	196593	312949	280204	135446	168165	315904	318447	290464	292283	146313	182665	176078	146508	111896	217450	229809	166534	124558	195280	64136	196690	15113	10053	34085	20960	8101	29083	6837	3822	58777	25187	6626	13418	Uric acid	NA	NA	NA	36	NA	NA	NA	C5H4N4O3	1680283399
GC_153	2160893	2380013	1982150	2199308	1971514	1775729	1873625	1647895	2193252	2277619	1997220	1902666	661421	512229	790709	620441	365949	1158070	1094607	423754	624142	830403	516169	455839	119098	53022	101466	127780	44027	147041	68144	55724	184519	103435	68452	195092	L-Valine	NA	NA	NA	36	NA	NA	NA	C5H11NO2	1170789789
GC_154	48258	23057	85703	140971	31350	36635	57830	40533	97568	55023	35869	46308	63441	28986	55893	56809	12187	20890	28866	78880	63727	18869	21431	12817	47484	95018	37426	52552	18402	21216	54490	61951	40984	43162	33552	91038	Xylitol|Ribitol	NA	NA	NA	36	NA	NA	NA	C5H12O5	1520684752
GC_155	722	639	1016	597	775	1245	788	680	1075	935	996	1148	1161	953	919	549	1288	1305	1255	1024	888	900	915	898	454	508	763	519	815	1299	762	812	891	1410	913	608	myo-Inositol 2-phosphate	NA	NA	NA	36	NA	NA	NA	C6H13O9P	260029723
GC_17	270261	353563	306674	269234	232098	314251	265736	250112	354178	297477	298088	240157	373208	212933	286294	171425	217705	295855	314543	315320	354371	272579	253054	237069	217580	180228	230548	185803	142058	192783	154364	220683	183011	231455	242248	197837	L-Aspartic acid	NA	NA	NA	36	NA	NA	NA	C4H7NO4	133037508
GC_18	3230	5023	7419	4322	2527	3789	3524	2910	4572	4856	2907	3829	3431	3845	4375	4906	3973	3877	3652	3130	3816	3754	2529	3087	3152	2742	3612	4508	4373	4417	3788	2589	3922	4457	4269	5920	Benzoic acid	NA	NA	NA	36	NA	NA	NA	C7H6O2	1220368
GC_19	18847	22361	33327	32146	24963	45923	14263	20296	40337	42225	21849	36276	76823	44489	21341	16424	58876	36028	40025	36792	30076	33811	46078	45820	25546	41183	15572	18224	42122	56575	53822	43649	28616	79863	62134	20166	beta-Alanine	NA	NA	NA	36	NA	NA	NA	C3H7NO2	89047678
GC_2	25730	24522	13245	19899	16025	12952	12321	9144	15395	22193	19694	12603	2617	2296	2823	2529	1673	7538	5449	2123	2767	4304	2209	1935	754	309	784	1169	404	859	526	333	710	915	536	1247	(S)-Methyl-3-hydroxybutanoate|3-Hydroxybutyric acid	NA	NA	NA	36	NA	NA	NA	C4H8O3	104047345
GC_22	59092	44478	61456	66420	48256	46494	85936	34994	61199	66977	47106	74390	37307	37008	34624	27176	30419	30082	39282	38480	31668	33435	31135	26442	35826	42542	30555	36830	19867	27483	27557	55541	36579	30272	35215	33605	Citrulline|Arginine	NA	NA	NA	36	NA	NA	NA	C6H14N4O2	174111676
GC_23	57364	79621	67213	62374	41365	65150	49948	46713	88039	52427	61544	63252	58588	59771	51190	42943	49916	81928	64340	46619	63189	58788	48345	63376	39820	31477	44076	39132	30166	39120	29655	33271	58416	69893	50146	36899	NA	NA	NA	NA	NA	NA	NA	NA	NA	NA
GC_26	1109	1291	909	1608	648	995	1985	1658	905	881	730	938	1080	1071	747	681	714	652	1482	1965	1296	884	857	826	987	1372	988	713	701	787	807	1838	799	1187	1433	1841	Erythritol	NA	NA	NA	36	NA	NA	NA	C4H10O4	122057909
GC_27	2332574	3724299	2963945	3121103	2692608	3154338	3098298	3959126	3132545	3408180	2445657	3287169	3168081	2848064	1624634	2972866	1822199	2717318	2224057	3008714	2933139	910662	2187467	2004491	2770005	3111038	1583746	2480426	2235404	2264001	3097814	3709200	1941337	2748599	2685939	3102631	D-Fructose	NA	NA	NA	36	NA	NA	NA	C6H12O6	180063388
GC_29	1798	1194	2009	1013	1674	1497	1008	1306	2696	1417	1587	1745	2561	2134	1465	1671	2240	4114	2313	2260	2887	1035	1621	1366	2118	1962	1662	1842	1388	1379	1282	1930	1621	2637	1806	1831	D-Fructose 6-phosphate	NA	NA	NA	36	NA	NA	NA	C6H13O9P	2600297
GC_3	10905	14589	9044	10368	7583	8526	8740	9945	11777	10664	8230	9172	10624	10730	11731	12689	9686	13471	11317	9183	10715	14799	8418	9540	9171	8122	11389	13082	9233	10260	8107	10348	12888	10732	12424	14918	2-Hydroxypyridine	NA	NA	NA	36	NA	NA	NA	C5H5NO	95037114
GC_30	64739	100144	87642	62925	54086	80180	92312	59115	73156	75356	72206	55811	35104	22936	32876	19857	31399	34472	44480	28786	34357	26784	32201	27094	16552	14198	18988	15419	12100	22912	16353	13569	22779	22395	13333	16318	Fumaric acid	NA	NA	NA	36	NA	NA	NA	C4H4O4	1160109601
GC_31	338185	257997	295292	309876	346351	283258	305265	250229	311410	342417	341686	309968	339081	212264	243100	298988	165810	277637	232370	323700	267101	218601	332803	192342	315134	327000	213224	366430	307317	243727	352711	257079	314339	339289	365471	298594	D-Gluconic acid	NA	NA	NA	36	NA	NA	NA	C6H12O7	196058303
GC_32	54905	877486	397176	381444	63366	357371	489208	947208	382248	231170	96888	546455	403435	509621	65665	230255	152432	226802	178074	457223	250416	31384	139499	147001	282418	486434	107747	61249	114627	103055	212412	813978	105533	180935	75938	336907	D-Glucose	NA	NA	NA	36	NA	NA	NA	C6H12O6	180063388
GC_34	21721	23634	20101	29021	16850	19260	16992	18441	31016	31882	15577	12788	35695	12262	18540	18765	20250	15261	23640	21451	29297	16150	17376	8666	33458	24545	19103	23757	13217	11117	16214	14677	16503	14986	18511	19177	alpha-D-Glucose 1-phosphate	NA	NA	NA	36	NA	NA	NA	C6H13O9P	260029723
GC_35	11802	7290	11485	6130	11667	9090	7538	9617	16062	12001	10575	12794	13032	17726	8463	8967	16244	27379	17412	13433	16530	6673	8914	10505	14189	12526	12607	13382	10658	11189	9280	13937	11170	17600	10823	13366	D-Glucose 6-phosphate	NA	NA	NA	36	NA	NA	NA	C6H13O9P	260029719
GC_37	1747697	614246	878468	960013	1431641	944033	899899	605524	903266	1703855	1495658	861522	171936	194667	253243	136134	144546	264057	415743	227205	176643	348576	169556	180666	113639	133186	155646	211213	100614	165806	130106	156254	216806	197372	172965	136867	L-Glutamine	NA	NA	NA	36	NA	NA	NA	C5H10N2O3	1460691426
GC_38	6331	10748	7558	7495	6040	7926	6855	6534	9619	6154	7974	8326	2524	2393	2710	2469	2684	4153	3826	3036	2369	3232	1710	3662	1755	1199	1653	1709	921	1532	966	1546	2507	1774	1625	2896	D-Glyceric acid	NA	NA	NA	36	NA	NA	NA	C3H6O4	1060266
GC_39	31789	35529	38678	77755	34785	30220	24264	20707	35278	36071	42828	34202	30688	22084	44846	59911	27441	49385	47247	15717	53403	35034	37296	22129	21172	11964	24219	46590	36719	16697	18546	17905	38542	40795	52812	51332	Glycerol	NA	NA	NA	36	NA	NA	NA	C3H8O3	920473
GC_4	778286	496271	650809	1166548	690159	326235	715070	435727	828097	1265654	615117	454253	385497	321735	436501	592004	290209	280235	334169	554267	572085	280534	517954	137477	529297	1017706	239868	557661	220397	148081	429719	600161	483122	309433	683636	539257	2-Keto-L-gulonic acid	NA	NA	NA	36	NA	NA	NA	C6H10O7	194042655
GC_40	222796	164987	226914	179902	182456	274232	159803	128331	310667	277626	201395	194237	235003	149805	170751	148253	208671	173746	238012	200187	183847	180744	148565	160584	194601	176730	185618	188522	166457	231261	196479	139530	179168	276164	221252	230533	sn-Glycerol 3-phosphate	NA	NA	NA	36	NA	NA	NA	C3H9O6P	172013675
GC_42	873064	939377	940955	978748	824148	889218	691574	651845	1021057	1268034	829249	886333	123313	71857	85900	92607	84477	165479	162927	108197	93984	139237	98605	85369	37105	42895	25916	39419	39384	58249	47347	45114	58088	73110	68834	60699	Glycine	NA	NA	NA	36	NA	NA	NA	C2H5NO2	75032
GC_44	1874	1966	1594	2377	1637	1483	1299	1182	2330	2020	1736	1367	3789	6402	3440	1685	3820	4853	3710	3609	5354	3934	2190	2716	3215	3918	4890	6813	4109	4148	4608	3201	8052	5518	3735	5043	L-Isoleucine	NA	NA	NA	36	NA	NA	NA	C6H13NO2	1310946289
GC_45	2052049	2226294	1938733	2086916	1816627	1693211	1851747	1580594	2033204	2133444	1838510	1764844	488576	318418	603968	484644	213714	870594	900098	287192	438031	661700	322604	325688	48175	31655	43854	63564	24929	57270	29501	30521	109085	55543	51702	123968	L-Leucine	NA	NA	NA	36	NA	NA	NA	C6H13NO2	131094629
GC_47	401375	482597	446278	357791	373210	443633	439434	358943	424017	393816	400099	330063	238190	133063	205167	161964	234768	246875	310998	165986	278570	174865	219360	157919	138219	100321	159465	141083	91742	130169	99950	129559	118493	112562	116159	139080	L-(-)-Malic acid	NA	NA	NA	36	NA	NA	NA	C4H6O5	1340215251
GC_48	54952	346961	283447	189801	48567	215557	171478	356397	197320	90352	60763	387401	63434	345382	32548	179350	53230	143900	80678	246134	164106	45699	49718	70478	49721	238551	34797	42184	32956	66285	106421	379872	52354	116213	45097	160008	D-Maltose	NA	NA	NA	36	NA	NA	NA	C12H22O11	342116212
GC_49	70996	201719	212757	154916	99917	221958	155208	530446	315484	218751	90167	402580	117736	205589	37582	56947	91566	103320	119826	275959	97725	63196	105475	125249	67462	237870	26459	37247	79287	120258	117337	572853	57433	205025	137613	74935	Maltotriose	NA	NA	NA	36	NA	NA	NA	C18H32O16	5041690407
GC_50	771	4845	1664	1339	450	1843	2303	8670	1714	1364	596	2511	2268	2508	1033	1182	393	1516	858	2193	1341	673	382	519	1583	2928	862	1036	546	490	1091	5453	1007	682	673	2112	D-Melezitose	NA	NA	NA	36	NA	NA	NA	C18H32O16	50416903
GC_51	928	8115	4648	1434	630	1265	2762	4980	2401	1350	701	3057	1288	3444	1903	3569	168	2003	752	4899	3339	648	848	343	1251	4204	892	1442	426	327	771	6121	863	582	896	4863	Melibiose	NA	NA	NA	36	NA	NA	NA	C12H22O11	342116212
GC_53	105427	140163	105104	149749	49395	81663	116439	62392	145682	89635	116517	95600	88601	109525	33921	116579	94836	142132	131444	147296	137006	83373	123363	101159	111935	127004	33475	77727	82806	40855	81323	120650	103359	157577	157886	157706	Methyl-alpha-D-galactoside	NA	NA	NA	36	NA	NA	NA	C7H14O6	1940790403
GC_54	3737	6356	3515	2936	3797	3065	2639	4627	3612	3815	4783	5896	5100	4191	4763	2899	5738	6311	5301	5552	3740	5145	5991	5527	3382	3055	5931	3968	3056	4264	4163	4864	5654	4541	4121	5779	myo-Inositol	NA	NA	NA	36	NA	NA	NA	C6H12O6	1800633903
GC_55	1570	1043	1592	937	1556	1302	1046	1388	2341	1619	1427	1856	1906	2539	1177	1258	2319	4396	2466	1867	2474	899	1240	1395	2056	1649	1896	1786	1457	1475	1282	2048	1460	2405	1476	1801	NA	NA	NA	NA	NA	NA	NA	NA	NA	NA
GC_56	23117	28280	15610	18180	17777	13519	18342	13167	20177	23517	21997	15072	4925	3294	6759	4853	3167	9770	8381	4014	4890	8947	4875	2909	1562	474	2163	1460	611	1161	441	856	1535	1673	532	1664	N,N-Dimethylglycine	NA	NA	NA	36	NA	NA	NA	C4H9NO2	1030633289
GC_57	10164	10871	9153	9751	6967	10266	6372	7269	9648	10100	8426	9010	10170	8059	10022	9414	7808	9546	7502	8806	14478	9637	5934	9306	6389	8416	9956	10641	6006	9544	5114	7719	10253	8275	7405	12681	Nicotinamide	NA	NA	NA	36	NA	NA	NA	C6H6N2O	1220480125
GC_58	4041	5694	8863	4194	3633	4775	3787	3504	3736	4921	3345	3897	3672	3236	4809	4268	3304	3039	2860	3162	4089	4044	2254	2562	2643	2119	3611	3909	4541	3681	3086	2703	3622	3327	3245	4215	Nonanoic acid	NA	NA	NA	36	NA	NA	NA	C9H18O2	15813068
GC_59	30579	25608	46202	19996	31935	32892	25325	20015	33627	32707	32710	35367	66842	49404	51877	34963	42634	64130	56076	47517	39551	54506	24533	42355	18351	16903	36733	26537	25769	26612	22719	15886	34475	27451	16978	28122	Octadecanoic acid	NA	NA	NA	36	NA	NA	NA	C18H36O2	28427153
GC_6	9636	14097	8705	11426	8744	6116	7932	6226	9468	8234	10060	7291	23107	28762	40511	25652	23741	49940	28806	19479	31461	29184	21744	20075	18441	12190	25093	26528	10955	19282	12463	10864	31816	21160	15323	20152	3-Aminoisobutyric acid	NA	NA	NA	36	NA	NA	NA	C4H9NO2	1030633289
GC_62	64918	79325	102850	40393	58131	59917	51884	46424	64106	60839	60718	65123	67324	63564	75137	46724	73751	64467	68228	59291	40397	70628	35335	45321	36333	36534	56496	48956	55236	47959	48041	46565	50826	50859	42519	72607	Hexadecanoic acid	NA	NA	NA	36	NA	NA	NA	C16H32O2	25624023
GC_63	170044	126172	123529	144866	111488	132512	146925	97953	182562	145693	121469	119008	55220	30351	43412	31537	29796	66200	89972	37734	37046	60885	28856	33347	8762	11120	13665	13309	8556	11059	8173	11003	15710	14453	13546	14804	L-Phenylalanine	NA	NA	NA	36	NA	NA	NA	C9H11NO2	165079
GC_64	183345	166379	183754	185055	181550	192431	143927	153104	234875	234213	166159	189251	174920	172631	144928	134279	184488	180266	167329	174614	180317	150998	157560	192463	172203	170863	164247	178475	158429	183696	160070	187234	176239	230633	214259	169214	Orthophosphate	NA	NA	NA	36	NA	NA	NA	H3PO4	97976895
GC_65	261681	308817	269729	266144	213139	258868	258012	208579	298681	275607	216521	235547	226627	266157	282099	251667	247066	297083	289748	225274	261832	237729	215336	248936	247193	195210	239610	293449	224729	300349	242822	211551	292530	315850	286787	364308	L-Proline	NA	NA	NA	36	NA	NA	NA	C5H9NO2	1150633289
GC_66	22392	24960	17131	20543	17875	17136	18188	12663	21325	23860	19072	17167	8631	9139	8358	10691	11396	17204	10554	7362	14920	8399	8018	5044	8165	7046	9161	13009	6400	7999	5304	7682	10861	7408	8877	15405	Pyruvic acid	NA	NA	NA	36	NA	NA	NA	C3H4O3	88016
GC_67	881054	377285	223791	749976	388922	233713	745610	507406	451299	1050625	561517	76269	1001970	235652	210462	529206	479671	168925	513183	469275	513372	711845	916845	68377	569248	713688	172583	740035	453271	75661	298534	574350	933037	698064	794629	223711	D-Raffinose	NA	NA	NA	36	NA	NA	NA	C18H32O16	50416903
GC_68	999398	1002695	920454	967423	777949	882357	978795	789025	962915	1039439	880743	898914	274559	205969	305717	200223	211493	273988	351369	232685	289164	274812	207515	195527	167783	158353	204131	221633	136148	180820	169642	186137	248530	207353	197032	227580	L-Serine	NA	NA	NA	36	NA	NA	NA	C3H7NO3	1050425938
GC_69	417140	331798	344335	351954	428043	320152	401473	264970	461105	547285	405076	318450	616115	226826	237721	433070	214794	451476	625700	493244	199030	332341	112181	339747	25183	62971	60256	33529	30826	48703	15029	5391	82338	75628	4185	36477	Similar to Agmatine	NA	NA	NA	36	NA	NA	NA	NA	NA
GC_7	2144	1616	1917	1611	1399	2401	1565	1689	3033	3579	1624	2421	494	239	456	514	339	320	695	401	563	568	295	163	116	335	218	261	168	298	227	201	245	205	229	445	3-Cyanoalanine	NA	NA	NA	36	NA	NA	NA	C4H6N2O2	1140429275
GC_70	26714	248601	143885	45190	203988	334474	82325	434281	320725	177110	119198	212887	33111	71347	18683	4736	35686	147524	27362	46034	54363	10477	52749	33837	5695	19353	49637	6186	12428	37158	9324	102782	23423	15920	24625	29413	Similar to alpha-D-Glucose 1-phosphate	NA	NA	NA	36	NA	NA	NA	NA	NA
GC_71	33	800	628	61	57	144	198	792	372	91	58	592	43	415	56	149	46	105	94	553	70	58	106	51	80	246	69	46	88	57	70	1453	46	127	69	198	Similar to Cellobiose	NA	NA	NA	36	NA	NA	NA	NA	NA
GC_72	5982	10935	2020	25848	4459	2188	7535	6383	1992	10703	4408	1045	10446	975	6636	10000	4306	910	3141	2395	9467	25285	4950	388	3185	6398	2788	7856	7348	942	2031	11976	3623	27719	11500	2935	Similar to Fructose	NA	NA	NA	36	NA	NA	NA	NA	NA
GC_73	115851	120576	84062	73885	73232	34969	64295	57021	63808	38610	100559	50990	37312	67463	107226	75129	41902	119062	59814	72316	98453	86143	52171	56544	102075	62317	111373	113067	24625	41673	14940	75121	115343	56452	50966	99796	NA	NA	NA	NA	NA	NA	NA	NA	NA	NA
GC_74	53339	27874	87642	45151	81519	110725	29947	59670	108529	118892	63908	112164	83232	59027	20356	18391	87349	38295	54113	61109	38344	34795	63307	61603	41805	75587	14962	17257	63493	89612	65348	64282	32496	119861	111286	18779	NA	NA	NA	NA	NA	NA	NA	NA	NA	NA
GC_75	72013	57173	68403	40476	73264	63791	60544	62777	98831	95910	120210	100489	30362	15209	19422	20048	13444	37737	104495	33918	25959	44669	45572	28531	6025	2571	3325	6142	2039	5288	4808	3936	4258	3535	3903	1805	NA	NA	NA	NA	NA	NA	NA	NA	NA	NA
GC_76	889	18664	14132	1509	115	5437	6584	22722	10596	3136	156	16354	5730	11968	843	4220	293	2751	1605	13939	5595	126	163	590	2473	12701	874	616	189	1279	3168	22130	1115	1706	166	6032	NA	NA	NA	NA	NA	NA	NA	NA	NA	NA
GC_77	41952	323276	255943	72625	336325	568522	161364	576840	509560	355934	184961	361925	42153	128000	34379	7917	71345	300478	51855	82530	101020	16636	97990	59596	7541	29713	84701	12881	23877	72831	12375	130895	44453	29141	58533	46288	NA	NA	NA	NA	NA	NA	NA	NA	NA	NA
GC_78	16112	681229	325818	119017	97295	462638	281443	918339	469863	147110	93297	518384	80296	200852	28683	15904	112915	272726	66866	115578	101238	16222	110462	81951	14881	55602	122034	13586	25799	66976	19631	392325	48611	33766	30511	72114	NA	NA	NA	NA	NA	NA	NA	NA	NA	NA
GC_79	83	704	644	51	66	282	206	1053	464	215	42	988	109	520	44	99	88	147	91	602	74	62	73	59	39	301	89	72	80	82	141	1681	60	156	172	138	NA	NA	NA	NA	NA	NA	NA	NA	NA	NA
GC_8	41664	37173	42860	42640	39080	52412	32843	36808	56087	54981	41721	46072	35784	31359	19560	17313	35633	36990	35279	29883	29045	29332	29725	34317	22523	28532	13916	17405	24769	35804	26476	27974	24466	37157	36319	24018	4-Aminobutanoic acid	NA	NA	NA	36	NA	NA	NA	C4H9NO2	1030633
GC_80	4801	4100	3757	6301	6574	5447	3724	3212	7040	6619	5375	4773	12228	4914	6398	2956	9008	9363	9835	7263	5228	11252	3057	6928	1622	2319	3610	1196	1216	2261	1082	603	3127	1890	505	1835	NA	NA	NA	NA	NA	NA	NA	NA	NA	NA
GC_81	1084	56452	41817	7705	52	11633	11229	52513	24938	5463	85	38325	4427	27054	520	10447	274	6864	1229	33967	11514	144	170	1074	1847	21431	472	1024	204	3400	5186	68171	940	3367	145	12246	NA	NA	NA	NA	NA	NA	NA	NA	NA	NA
GC_82	38865	9971	31680	41311	40226	26073	37398	9683	25204	29853	37184	27060	36301	34721	47258	35424	39799	40563	40720	31428	36918	41612	37873	35892	38563	33782	45587	52855	39167	43770	45998	9641	42171	41154	44661	35177	Sorbitol	NA	NA	NA	36	NA	NA	NA	C6H14O6	1820790403
GC_83	8162	6677	8955	4654	8562	8768	5341	6055	10699	7574	8320	9558	3299	3053	2209	1311	3911	2600	4370	2814	2297	3283	2729	3918	3183	1769	1546	1287	2055	3296	1426	3010	2305	4014	1898	1222	Spermidine	NA	NA	NA	36	NA	NA	NA	C7H19N3	145157897
GC_84	27911	30789	29400	30760	26663	30956	32227	23309	27330	28574	25543	22194	16058	14026	16295	13922	16493	20904	20694	15152	17463	13755	12801	13734	12850	11340	16478	15094	11303	13484	11291	10138	20894	14264	14811	18268	Succinic acid	NA	NA	NA	36	NA	NA	NA	C4H6O4	1180266
GC_85	564474	512196	583264	533028	562734	572734	484837	586835	558679	557192	566119	544558	554435	501017	569896	520997	559759	464655	568144	569942	570496	477774	570791	446103	559624	578506	480827	559629	480562	472912	558813	567878	538323	470990	561502	539870	Sucrose	NA	NA	NA	36	NA	NA	NA	C12H22O11	342116212
GC_86	21261	19175	18976	18120	18417	17417	17145	11942	21907	25210	21276	20906	2005	1688	2946	2554	2122	2825	3690	1647	2399	3541	2018	1392	927	1140	1341	1264	941	1505	876	1242	1425	1355	1553	1528	Taurine	NA	NA	NA	36	NA	NA	NA	C2H7NO3S	125014664
GC_87	785	1244	2904	856	636	502	1074	456	742	487	753	801	477	500	600	346	393	430	481	519	389	664	336	451	358	290	413	540	598	430	356	396	491	455	478	628	Tetradecanoic acid	NA	NA	NA	36	NA	NA	NA	C14H28O2	22820893
GC_88	6328	7387	6453	6435	6733	7465	5604	4638	8254	7485	7643	5366	5478	2620	5193	3495	4000	4061	5423	4011	5261	6048	5398	2789	3190	2366	3866	2570	2686	2936	2664	2687	3515	3195	4044	2746	L-Threonic acid	NA	NA	NA	36	NA	NA	NA	C4H8O5	1360372
GC_89	152455	133716	112251	135535	116481	111211	135966	82147	120381	133232	124796	100506	30694	17740	33437	27446	22229	49159	41642	21737	22982	37669	23872	21126	5265	8003	8885	9005	3869	6366	4550	4132	13317	5650	7208	14040	L-Threonine	NA	NA	NA	36	NA	NA	NA	C4H9NO3	1190582
GC_9	3394	1424	2800	1027	1901	2440	1425	2168	3316	2334	2339	3540	4685	4453	2129	1269	3595	8058	4695	6021	3014	2477	2466	5081	2196	1986	2482	1896	1754	1774	1735	1769	2123	2931	2246	2010	NA	NA	NA	NA	NA	NA	NA	NA	NA	NA
GC_90	6188	6049	6892	5729	6821	7559	5321	6450	7120	6634	6804	7008	6030	6874	6362	6415	6976	6539	7444	7132	5500	6589	6972	6014	5976	5983	6750	6618	6714	6656	7153	6529	6815	6818	7235	6046	alpha,alpha-D- Trehalose	NA	NA	NA	36	NA	NA	NA	C12H22O11	34211621
GC_91	30700	18285	27009	19939	22487	24521	24513	16761	28361	26185	25833	25128	33374	25832	26903	18893	32610	36073	34995	31642	27207	27729	35480	28438	27331	24885	31567	25736	23770	36593	26062	28723	35977	43269	39959	18453	L-Tryptophan	NA	NA	NA	36	NA	NA	NA	C11H12N2O2	204089878
GC_92	496471	430283	390463	325855	350145	259737	280680	304117	378235	352186	300138	337705	673293	591982	459092	322162	639244	772352	567341	570080	451688	584423	757328	629632	468000	225143	611731	352818	368722	634091	376487	509234	571787	680181	532477	364851	L-Tyrosine	NA	NA	NA	36	NA	NA	NA	C9H11NO3	181073894
GC_93	3665	4507	3739	5697	2685	2455	2617	4194	5257	7089	2815	2019	4065	2184	2513	3552	2118	2464	2738	3230	4323	2199	2452	1138	2524	4695	1503	2531	1156	987	2518	2122	2397	1535	2984	2785	NA	NA	NA	NA	NA	NA	NA	NA	NA	NA
GC_94	106113	122501	101103	246868	193458	79110	148759	92167	132891	152585	149150	93163	46453	35119	41385	92935	16944	44322	29162	119009	93758	35429	96967	21646	49305	79496	30507	127536	61974	27670	49272	82174	41595	66362	112254	127987	NA	NA	NA	NA	NA	NA	NA	NA	NA	NA
GC_95	1023	626	1160	622	890	778	597	861	1471	779	841	950	1441	1243	824	882	1262	2268	1333	1335	1489	620	966	794	1279	1113	918	1110	828	806	682	1208	965	1424	1089	1054	NA	NA	NA	NA	NA	NA	NA	NA	NA	NA
GC_96	3090	175045	112428	35091	136	41395	38879	179729	69433	22435	250	112508	4842	88590	1312	41361	1120	25136	2815	87121	36849	267	516	5034	7349	75348	1053	3548	713	10911	18888	191306	3186	13545	130	37989	NA	NA	NA	NA	NA	NA	NA	NA	NA	NA
GC_97	520	34657	21718	4995	50	6422	5949	31814	13183	2907	34	19850	1018	15540	197	5684	155	3873	435	18514	5894	77	109	687	995	12099	146	632	169	1453	2736	37307	444	1787	64	6954	NA	NA	NA	NA	NA	NA	NA	NA	NA	NA
GC_98	98897	54793	142574	81299	139007	177683	52576	98348	174049	188121	115789	176924	138955	98454	43762	40810	143018	74776	88404	99879	71413	70469	110614	107389	72645	123148	31968	37777	105426	142036	106069	104256	62440	187849	176564	39996	NA	NA	NA	NA	NA	NA	NA	NA	NA	NA
GC_99	1325512	1112421	1167637	1075730	946111	1190481	1196417	990077	1335195	1514430	1019199	1318143	524146	353046	384410	307745	456647	490952	534482	480063	432384	466815	390754	374946	417276	338214	398446	369772	283074	412001	400116	384560	370600	452997	381697	519112	NA	NA	NA	NA	NA	NA	NA	NA	NA	NA
LN_1004	4420972	1987022	2905799	5804337	6545109	4775204	3681135	1980023	4002852	6733254	5575224	2645158	2232307	1162359	1442643	3338102	1034801	3027973	1440666	4260143	2838966	1741079	3912980	2081361	1295382	3810008	1268746	3297593	3176864	1450378	3190554	1966488	2901868	3636717	6049830	3294323	NA	NA	NA	NA	NA	NA	NA	NA	NA	NA
LN_1006	614751	NA	1821802	1217930	587157	1590303	1947682	NA	1886215	1067898	601189	2597870	1382288	2279424	NA	NA	626070	1087290	803640	1499636	NA	248797	549279	761182	1240231	1731870	NA	NA	NA	NA	NA	NA	NA	836400	586501	NA	NA	NA	NA	NA	NA	NA	NA	NA	NA	NA
LN_101	802525	NA	669909	NA	627668	585881	NA	NA	NA	NA	NA	578469	368117	490403	623501	NA	NA	NA	NA	305958	NA	415797	NA	509576	212722	287145	NA	NA	144292	NA	NA	318803	NA	NA	146790	NA	NA	NA	NA	NA	NA	NA	NA	NA	NA	NA
LN_1015	504740	581694	696388	601394	633892	717991	478055	556366	760267	634698	567389	600688	373384	326568	624762	285832	520661	427635	392784	334575	317350	182017	218376	382255	158388	246399	225758	125306	117974	212234	150132	231534	380726	337026	75812	369535	NA	NA	NA	NA	NA	NA	NA	NA	NA	NA
LN_1017	504470	556814	767780	494628	499544	623308	507643	661157	588529	702177	583918	615597	205996	196901	120244	NA	187700	252305	263844	211696	NA	NA	114321	112779	105484	105447	111506	NA	102651	NA	NA	NA	177718	NA	NA	NA	NA	NA	NA	NA	NA	NA	NA	NA	NA	NA
LN_1020	233462	267826	299062	348197	292634	318810	214613	281566	379339	327568	308728	347919	434528	437937	394304	345837	355944	421688	455008	474771	366100	306666	451026	351408	423726	419230	399299	379439	472678	360994	376624	380827	424770	427268	410454	343130	NA	NA	NA	NA	NA	NA	NA	NA	NA	NA
LN_1022	541562	380907	503267	566366	484742	593997	487816	528045	593498	578216	491051	608957	462636	387797	378657	296629	389245	594577	378417	551241	231797	290996	300108	393018	404692	355985	489358	301666	267502	418303	261624	292648	462030	334176	305922	296837	NA	NA	NA	NA	NA	NA	NA	NA	NA	NA
LN_1024	957121	794812	790468	771133	659881	955738	729360	760765	870178	823334	644700	972374	777230	865086	593289	611291	854414	697364	939841	773591	583643	668930	834314	916877	799911	909527	698354	734060	861770	775332	771021	853035	597300	843153	748275	639710	NA	NA	NA	NA	NA	NA	NA	NA	NA	NA
LN_103	NA	NA	NA	NA	552301	609212	730926	488237	437457	NA	NA	638996	394277	466806	NA	NA	444018	611391	488604	491114	NA	NA	562102	572637	481343	554030	667571	NA	352758	456828	NA	532734	NA	384064	365010	NA	NA	NA	NA	NA	NA	NA	NA	NA	NA	NA
LN_1035	967888	1053458	1110744	853499	1089659	1073126	1027098	1139627	998711	1155080	1268846	1139198	1008920	826148	1272502	1108066	1621228	937230	946160	985688	833099	1042885	761422	878673	666332	714516	899445	748293	538364	664721	674926	1042115	690621	690261	623983	1449546	NA	NA	NA	NA	NA	NA	NA	NA	NA	NA
LN_1038	456764	454825	418232	443207	400532	408499	401572	384612	465802	407347	440327	369780	866466	800400	706664	594065	566218	677962	744436	738326	878585	541603	704876	849925	622533	472425	635317	576346	447539	442589	503584	484174	633084	610093	557089	440209	NA	NA	NA	NA	NA	NA	NA	NA	NA	NA
LN_104	4576390	4147502	2946172	3621654	3536962	2599602	3729888	2806980	2419312	2584774	3295868	2796840	2821335	3145833	3102266	2625979	2577939	3731669	2534433	2692009	3362117	3191910	3066034	3558106	2790370	2340971	2940769	2604261	2278328	2488494	1557976	2143961	3382850	2704606	1905069	NA	NA	NA	NA	NA	NA	NA	NA	NA	NA	NA
LN_1049	1507744	1346931	1285746	1373798	1482540	1323405	1327143	1207673	1250086	1162820	1713583	1143658	1324699	964436	936692	855356	998344	1474022	1195904	927226	1038225	1075094	709882	1090938	822776	597526	957334	765518	522419	625821	621347	508575	870904	734154	619927	529480	NA	NA	NA	NA	NA	NA	NA	NA	NA	NA
LN_1051	220010	344042	302279	250778	222061	234502	229180	275602	198082	132446	335384	246129	392706	489606	534664	316206	369058	543120	365449	389137	681861	462005	467318	672518	352888	274066	350496	325960	239825	265975	257487	370974	375474	393509	304764	347746	NA	NA	NA	NA	NA	NA	NA	NA	NA	NA
LN_1057	507662	500049	507622	496187	518648	585446	585404	530115	599080	466364	501228	498570	607221	611939	604140	490833	639536	576507	517777	604621	567364	509584	611110	608486	619836	614590	659264	593082	538784	628619	543956	710089	537143	472993	711288	585298	NA	NA	NA	NA	NA	NA	NA	NA	NA	NA
LN_1058	557085	628761	520100	532807	670948	451048	567614	574368	535981	489143	581137	589167	567169	641730	742465	567786	675452	676140	563200	654148	622007	732036	671295	649630	768888	729971	688885	691663	673231	714652	727413	710914	630994	634899	723522	714069	NA	NA	NA	NA	NA	NA	NA	NA	NA	NA
LN_1059	504614	393654	536052	458471	574854	446208	509077	489009	380236	391905	521932	571449	442386	555150	496022	475553	487831	482513	568092	518079	526174	531893	522130	500831	538992	570829	570014	574163	448693	496460	461123	548341	550758	477400	544800	503992	NA	NA	NA	NA	NA	NA	NA	NA	NA	NA
LN_1060	288175	209883	239565	227439	270122	203451	229772	257612	254594	288590	156714	215779	397809	418030	409495	349721	462905	608527	445954	568711	466568	449374	464569	437966	525392	521150	479882	403110	440090	442210	374213	438558	389450	350979	537076	426950	NA	NA	NA	NA	NA	NA	NA	NA	NA	NA
LN_1061	305307	371624	410735	344228	324434	295420	294104	297519	340666	243525	303956	271151	282947	384799	340452	313068	376608	396972	401450	345471	372242	354896	403992	401194	331278	421925	435828	389178	226651	282418	273954	270998	358283	244803	416609	326508	NA	NA	NA	NA	NA	NA	NA	NA	NA	NA
LN_1064	368206	415496	412107	406260	385427	304946	472833	366778	321967	348542	407241	364468	374674	437410	561735	334850	420950	513163	419662	540799	495542	493926	461579	505504	487441	425541	539916	519166	283886	480326	289014	497971	483789	407691	443906	406208	NA	NA	NA	NA	NA	NA	NA	NA	NA	NA
LN_1065	406712	477903	468112	368453	418419	393309	416095	346319	405452	286104	470586	471882	326553	455569	490999	415271	456843	558869	368143	428442	484456	355029	412651	494689	439430	456314	432985	512200	339100	343562	364842	369242	473929	265860	462164	417764	NA	NA	NA	NA	NA	NA	NA	NA	NA	NA
LN_1068	3910284	22042940	12911833	7824077	3517166	13057868	16462198	25774208	11661449	6588044	3533335	23343694	6718332	17731780	1942096	7461122	3291274	9323613	4975684	13010693	5813852	1438715	2997708	7086344	4594229	9594860	2884484	2437548	4147543	6063648	6319110	20079048	2848082	6595082	3415375	9102381	NA	NA	NA	NA	NA	NA	NA	NA	NA	NA
LN_1069	179171	1313334	569920	NA	NA	528553	698279	NA	583105	319569	168057	826873	452536	705967	144484	NA	184530	341394	249283	504268	372227	NA	173614	214708	386681	530772	148622	151998	NA	217257	NA	NA	168938	227830	175465	NA	NA	NA	NA	NA	NA	NA	NA	NA	NA	NA
LN_1070	457751	NA	233049	303059	275586	NA	NA	NA	453884	438491	308264	NA	243830	NA	387506	539668	454852	386890	472855	NA	297127	738374	440934	373765	301923	344895	270045	309478	519817	581734	499113	NA	985511	538364	722538	486046	NA	NA	NA	NA	NA	NA	NA	NA	NA	NA
LN_1076	2764748	6104298	3300606	3413076	1425724	2915776	2932422	5310151	3835972	2678341	1738585	4354655	2806651	4004615	1344823	5713828	1138312	2236734	2621906	3611148	2748069	1277488	1253494	1883027	3002886	4430714	776247	1604981	1295767	1242222	1656152	4095632	1541174	2691033	2611464	2694408	Pantothenic acid (Vitamine B5)	NA	2181025725	2477113	36	-1766	0,028	[M-H]-	C9H17NO5	219110674
LN_1092	100685	487292	248088	190925	65818	105158	163944	570150	215565	140791	98643	250679	157504	282500	73145	188832	68701	102721	93352	257023	157006	60388	NA	NA	239668	199608	NA	98969	NA	NA	78269	534091	NA	77790	88964	150311	1,6-Anhydro-beta-D-glucose	NA	2210659349	185358	30	-1442	0,013	[M+AcOH-H]-	C6H10O5	1620528252
LN_111	389236	1040368	547256	463078	396923	636961	804002	1275262	691465	445157	378622	665113	189140	173363	NA	142210	NA	146962	135587	124406	NA	NA	NA	NA	NA	NA	NA	NA	NA	NA	NA	NA	NA	NA	NA	91269	Allothreonine	NA	1180493781	568410	19	-2938	0,027	[M-H]-	C4H9NO3	1190582439
LN_1121	96626	145966	NA	197306	100595	NA	191802	139690	NA	NA	167772	82727	NA	204587	157498	99578	NA	1157450	NA	162859	117387	284628	NA	226628	250995	63844	114831	260622	NA	NA	NA	145346	263103	NA	148973	283613	NA	NA	NA	NA	NA	NA	NA	NA	NA	NA
LN_1124	92380	116669	101200	123759	92622	112460	140188	106303	613332	193407	123072	94534	1122076	141167	115043	74979	127612	559208	4820925	119252	108119	168962	105840	173298	155574	94197	102892	156603	86914	107607	192427	120240	167207	131303	127659	146711	NA	NA	NA	NA	NA	NA	NA	NA	NA	NA
LN_1128	NA	70744	NA	92052	92393	99475	83217	NA	441871	207537	109539	83434	712240	112786	82748	NA	131891	400076	3079415	85862	77172	110132	NA	124831	130990	59874	86404	110564	87624	157500	164399	96665	129059	139700	78300	98426	NA	NA	NA	NA	NA	NA	NA	NA	NA	NA
LN_113	300106	3511333	1254640	1000196	275666	1036708	1418138	4226304	1272424	564254	321916	1791877	1081827	1603617	252986	859940	432942	733946	468061	1194642	810470	161997	352796	389814	1034712	1422070	260758	343378	400776	357555	611316	3246524	352724	448828	328427	926633	NA	NA	NA	NA	NA	NA	NA	NA	NA	NA
LN_1132	1247537	853783	826983	1844468	1587414	811194	1059090	787662	830458	1148171	1306475	522366	817009	375158	865184	2002018	412944	751733	373194	1101964	1498959	843430	1184139	543830	760984	2027102	774498	2166342	865906	385031	844462	1002732	1274109	832591	1530521	1810574	NA	NA	NA	NA	NA	NA	NA	NA	NA	NA
LN_1133	NA	NA	NA	NA	NA	NA	NA	NA	NA	NA	NA	NA	353978	478990	249639	299435	472524	501928	184165	388138	354087	369787	720451	384869	578598	363522	500222	290172	550740	527775	386261	904062	458839	850247	930311	284961	NA	NA	NA	NA	NA	NA	NA	NA	NA	NA
LN_1142	789440	676301	660011	664940	602594	1632927	607353	594696	732208	750540	769838	597730	419431	348591	584556	419948	665348	492878	427806	474598	479572	500423	473044	513876	334674	475551	510608	492347	354728	489806	378906	405735	538452	523700	323262	496848	FA 14:0	NA	2272011342	549258	36	0,128	0,188	[M-H]-	C14H28O2	22820893
LN_1151	530560	527356	348146	393788	435432	415646	507757	515124	367602	393036	558962	516843	376221	454014	430345	438965	438561	427484	476668	398886	367708	449482	353164	499002	469490	452457	455177	336429	430150	384472	430698	471004	385053	349600	346113	447820	NA	NA	NA	NA	NA	NA	NA	NA	NA	NA
LN_1155	1261004	1228938	1561638	1407138	1489903	1404904	1351518	1570260	1636976	1433894	1538885	1431036	1282531	1329094	1187754	807557	1306126	1540425	1060421	1577064	1179227	1236931	1388605	1298196	995720	1254999	1177685	1036931	985058	1099406	1096064	1041894	1288334	1305412	1172932	1025658	NA	NA	NA	NA	NA	NA	NA	NA	NA	NA
LN_1158	557599	433656	556010	505700	574692	531883	467549	273538	561959	512334	648436	466880	502533	464756	542595	331072	580785	593898	475366	425808	462290	538236	518595	635278	474285	411674	530333	398721	360647	426615	349924	459605	519075	640361	475743	360406	NA	NA	NA	NA	NA	NA	NA	NA	NA	NA
LN_1195	12630013	36606632	14360637	11573888	10934014	18383536	19389152	40595816	19977672	11043478	12479728	27752816	9494698	13124429	2711052	14250979	3822378	9868532	11863445	11320949	5263653	3274354	2861306	6028248	1621413	2657812	964139	566488	847758	1040476	594137	1673682	1449999	987759	283133	1833637	NA	NA	NA	NA	NA	NA	NA	NA	NA	NA
LN_1200	NA	NA	NA	NA	NA	NA	NA	NA	266839	134687	NA	NA	447466	63874	NA	NA	68240	249598	2031102	NA	NA	73571	NA	70903	79254	NA	NA	NA	NA	97142	99424	NA	83946	71275	NA	NA	NA	NA	NA	NA	NA	NA	NA	NA	NA	NA
LN_1202	NA	NA	NA	88004	NA	NA	79869	NA	378246	106812	77137	NA	672687	83186	81104	NA	84705	352285	2993594	76764	66532	108905	NA	100978	100282	NA	NA	103439	NA	72637	113296	91592	105284	89047	66431	85024	NA	NA	NA	NA	NA	NA	NA	NA	NA	NA
LN_1206	490765	1583428	589380	464614	423322	798051	772108	1705003	804296	462349	482914	1205370	340316	497769	144500	506816	150961	346083	463684	422419	242569	105160	115026	241553	NA	NA	NA	NA	NA	NA	NA	NA	NA	NA	NA	NA	NA	NA	NA	NA	NA	NA	NA	NA	NA	NA
LN_1215	1812107	481782	1184058	1714502	2474711	1278541	1112709	466637	1003033	2228739	2188843	639034	849637	556674	1130351	1095800	580575	958021	609528	1630720	1272208	1005237	1922312	631062	660837	1506081	792143	2059618	1500372	597930	1274375	590868	1488397	1334895	1844236	1130096	NA	NA	NA	NA	NA	NA	NA	NA	NA	NA
LN_1226	NA	NA	NA	NA	NA	NA	NA	NA	NA	NA	NA	NA	NA	NA	245299	NA	163488	NA	NA	NA	NA	206119	170638	NA	184629	145382	127703	190120	177698	153753	148158	NA	276794	167460	224639	181709	Dulcitol	NA	2410924299	184239	15	-1131	0,033	[M+AcOH-H]-	C6H14O6	1820790403
LN_1228	182771	147558	147245	143859	157501	808193	152218	155536	169010	193187	174106	141711	76835	NA	118968	101135	109185	102320	79460	93689	72266	89720	106175	82072	NA	90883	97246	86597	NA	NA	73285	NA	93890	87078	NA	93188	FA 15:0	NA	2412169368	134604	30	0,749	0,194	[M-H]-	C15H30O2	242224581
LN_1229	1712029	7033874	5192594	2718375	1506551	3659959	4822547	8273380	2832281	2469930	1504470	5409452	3112273	7394255	1813773	3046353	1829621	3058753	1986694	5652454	3017768	901473	1872653	2136448	2762214	4902868	1685514	2011732	2457628	1891067	2910675	8464768	1546774	2426374	1173312	3700598	NA	NA	NA	NA	NA	NA	NA	NA	NA	NA
LN_1247	404114	451826	422220	481634	414335	431257	358528	303214	449078	389276	497953	380982	499265	437716	473857	363516	439994	552063	421362	445854	516481	440584	495145	545561	532330	470384	538011	466859	376432	436718	364865	488638	490360	607950	476382	405977	NA	NA	NA	NA	NA	NA	NA	NA	NA	NA
LN_1300	3396336	2596708	2710456	2963536	2442100	2709061	2727019	2257770	3785666	3192842	3881793	2990768	2996034	3176345	9170411	3538336	9053402	4479160	5045963	3023303	4058368	4007392	2409752	5991495	2120370	2350852	3815083	2658108	1144090	2164736	2047214	2765206	3216476	4748425	1255966	6171246	FA 16:1	NA	2532171918	3529494	36	1721	0,138	[M-H]-	C16H30O2	254224581
LN_1301	187907	NA	288680	238247	225206	5426908	199277	358047	172481	293018	NA	342018	245562	180516	182299	191003	174186	197583	167315	341213	209044	311575	377669	180104	216735	629412	239220	227782	399222	362585	575657	161232	305249	198230	287165	154981	NA	NA	NA	NA	NA	NA	NA	NA	NA	NA
LN_1311	441169	513193	360373	407066	474553	507174	431557	375730	420295	423594	364268	368784	516720	390187	456150	563848	356981	475640	450039	495917	413845	437946	383014	434102	516371	449849	566451	526957	369754	392929	426341	418976	426294	441783	473415	579486	NA	NA	NA	NA	NA	NA	NA	NA	NA	NA
LN_1324	474603	655951	581144	471711	392723	686935	444575	603505	640925	573982	688389	486499	289681	175202	434494	235856	473769	439747	219932	485102	250013	159338	157644	232042	111560	118565	224746	123291	82427	222130	NA	160927	234428	249370	NA	391134	NA	NA	NA	NA	NA	NA	NA	NA	NA	NA
LN_1355	45944128	45787252	43896672	51818552	42013376	57905088	52320540	39948340	47594152	51574072	55761576	42280524	25869552	20788376	74646720	46295956	104448504	31858658	36620240	28639184	29297162	47587204	23664284	30977058	15844485	21521864	38485828	19936600	13511756	21242440	15832792	41393948	24510700	23684016	14511051	108457872	FA 16:0	NA	2552327696	37503893	36	1425	0,185	[M-H]-	C16H32O2	256240231
LN_1407	181972	579661	309585	396282	132504	477875	363124	558125	447859	420804	170179	504064	495654	403078	160386	322324	221474	293517	260914	377483	340902	NA	179800	176582	260327	335937	145512	200143	229875	195998	342094	537632	157418	312046	225195	324719	NA	NA	NA	NA	NA	NA	NA	NA	NA	NA
LN_1411	1322197	1217149	945987	1035622	1078972	1451567	1101678	924363	1252094	1316321	1038876	945778	1332925	1055475	970760	718482	1237524	1127587	1264761	919078	965134	952728	884568	1082626	852782	714732	878664	700431	831993	1057984	713518	596792	967985	1254186	632362	546504	NA	NA	NA	NA	NA	NA	NA	NA	NA	NA
LN_1424	492838	278051	360614	492602	318921	885546	383607	386918	352012	526464	312921	481899	240279	493090	455858	291366	267456	238697	240582	622223	281846	443539	301099	337334	345793	399843	234356	192149	453319	404400	350917	185323	291994	362498	243973	227990	NA	NA	NA	NA	NA	NA	NA	NA	NA	NA
LN_1430	350991	212678	311413	411745	365967	409283	338047	382091	314945	483464	384320	211833	230656	NA	233807	463542	NA	NA	NA	444447	499271	253758	382595	NA	383227	771339	NA	396360	308014	NA	290204	453069	310940	436534	734597	366068	NA	NA	NA	NA	NA	NA	NA	NA	NA	NA
LN_1432	9923598	3491026	6721432	11581923	11479146	6783622	5767400	3127478	7059584	10155769	12978106	4004157	5859968	3270279	7608678	8121504	4780228	5491729	4775100	8721256	9157219	6739636	9745894	4810990	5431412	8836912	5477868	11259451	8188323	5343033	6373149	3678404	8101627	8130182	12988056	7941886	NA	NA	NA	NA	NA	NA	NA	NA	NA	NA
LN_1435	242634	219029	226679	204616	205393	492705	213500	211455	251041	230865	291308	180138	76695	61353	131448	74471	125772	103495	85521	87170	74071	83582	77209	81711	NA	80355	98738	NA	NA	67690	59886	NA	101306	66954	NA	81541	FA 17:1	NA	2672330439	141708	31	2387	0,186	[M-H]-	C17H32O2	268240231
LN_1439	122748	841179	419935	198965	NA	392423	543088	1215688	414301	202663	103749	619773	292812	657865	126204	273340	149040	238772	142738	391193	325444	NA	116185	152135	434338	654503	134367	NA	159502	188641	236538	1559379	121512	326665	168885	356413	NA	NA	NA	NA	NA	NA	NA	NA	NA	NA
LN_1444	389767	387947	355565	364794	307775	819759	367591	345860	392093	390669	430035	309952	176440	130159	250732	173459	278239	205467	154493	173837	162084	208876	124862	172778	90723	102172	168977	118507	78427	111877	91310	153138	179228	125683	NA	241462	NA	NA	NA	NA	NA	NA	NA	NA	NA	NA
LN_1445	149048	133729	113285	93338	90662	350528	NA	134415	77675	NA	NA	131653	67818	NA	70492	149588	NA	94634	75458	76185	79806	94267	90015	NA	NA	NA	83945	65293	NA	NA	68450	85848	80126	NA	NA	70843	FA 17:0	NA	2692487362	100382	24	2526	0,116	[M-H]-	C17H34O2	270255881
LN_1456	294725	403586	283108	376851	300319	189674	292532	237177	205769	198325	347306	280343	254414	292770	488211	526145	246065	469922	282529	315765	403876	456718	312416	303908	250507	250477	489415	540163	210400	239877	192140	323054	401412	225136	302832	543458	NA	NA	NA	NA	NA	NA	NA	NA	NA	NA
LN_1477	508271	340469	329895	493137	595288	461520	348139	234090	435195	607001	718065	413505	NA	NA	NA	NA	NA	NA	NA	NA	NA	NA	NA	NA	NA	NA	NA	NA	NA	NA	NA	NA	NA	NA	NA	NA	NA	NA	NA	NA	NA	NA	NA	NA	NA	NA
LN_1479	563965	526982	587659	484381	541783	473575	576405	448594	579664	579435	618935	395740	NA	NA	109155	NA	NA	118648	NA	98775	NA	67078	NA	79309	NA	NA	NA	NA	NA	NA	NA	NA	128797	NA	NA	NA	NA	NA	NA	NA	NA	NA	NA	NA	NA	NA
LN_1480	1455138	1159609	1398500	1225190	1136568	1184022	1183729	1121021	1314404	1413438	1502043	947539	224527	289578	407701	255848	340420	449611	314961	352296	398195	216417	230845	297283	229491	291786	273122	207891	254653	135263	282590	469916	354753	182728	97491	383448	FA 18:3	NA	2772173053	964901	36	1981	0,157	[M-H]-	C18H30O2	278224581
LN_1486	45100596	41518324	46223228	36022172	37569132	41068816	40291908	37872616	45432612	47112740	52553960	30133164	7521470	7396242	10672256	5824914	9265891	12352173	6475626	10061527	7170210	5820784	4913394	8037325	3822470	4582212	6426666	2519331	3271400	3765106	3089469	5630690	10433615	4125797	1553710	5876701	FA 18:2	NA	2792329281	16381450	36	1,87	0,16	[M-H]-	C18H32O2	280240231
LN_1488	850617	501530	178347	610699	420482	369704	351330	356894	357029	668983	366008	310688	294334	146415	NA	481670	NA	97889	207606	163181	193424	NA	135389	NA	NA	124279	NA	79417	NA	NA	90076	158988	NA	108044	131529	74548	NA	NA	NA	NA	NA	NA	NA	NA	NA	NA
LN_1491	357087	380851	419846	327878	339570	468486	376760	331121	477544	394550	505280	327912	123978	107242	255023	81915	243230	161141	108121	154106	107639	100410	NA	129926	NA	NA	114632	NA	NA	NA	NA	NA	115364	99424	NA	158424	NA	NA	NA	NA	NA	NA	NA	NA	NA	NA
LN_1509	61879472	60850148	59578592	53943652	53704300	59991816	55908968	49746184	66864684	60236172	85202968	48540152	18863162	16795594	42875548	15300462	36641304	27219038	18114946	24735200	17657274	16500024	12380077	21555632	9051871	10246914	19600202	8360295	5432465	11393896	7104395	10537755	18874096	15726292	4076722	28344656	(Z)-Octadec-6-enoic acid|Elaidic acid|FA 18:1	NA	2812485677	30582983	36	0.1217|-0.2345	0.019|0.0095	[M-H]-	C18H34O2	2822558806
LN_1512	641652	380821	463487	666135	593308	588006	627027	552780	716857	794096	552523	347782	NA	NA	NA	NA	NA	NA	NA	158401	NA	NA	NA	NA	NA	204480	NA	NA	NA	NA	NA	NA	109681	NA	206944	NA	NA	NA	NA	NA	NA	NA	NA	NA	NA	NA
LN_1514	351241	1396326	254392	417896	89809	432624	441557	735946	285194	253278	79229	716784	230909	216735	NA	372625	NA	133655	267574	NA	139109	NA	NA	NA	112663	NA	NA	NA	NA	85235	NA	204065	NA	NA	NA	NA	NA	NA	NA	NA	NA	NA	NA	NA	NA	NA
LN_1529	NA	NA	NA	209077	NA	NA	NA	NA	NA	NA	477660	111983	229530	149944	109598	NA	123923	NA	172862	112021	NA	NA	NA	NA	96283	105167	NA	104300	76772	187909	87301	138807	156917	172038	NA	154765	FA 18:0	NA	2832634828	156677	19	-0,788	-0,039	[M-H]-	C18H36O2	284271531
LN_1548	32931082	34527456	33388984	38575356	28602122	43767048	32869374	30195070	33688324	36060844	39565092	36748156	24666680	16121339	22373958	18617062	24174238	26656238	17572120	21830742	20461050	20607874	17054362	24597896	13483505	16347534	26100868	17774056	10814302	19570302	12891136	13910732	24072554	18062872	10920565	22015112	NA	NA	NA	NA	NA	NA	NA	NA	NA	NA
LN_1564	NA	2924166	1138012	439042	173620	855346	1821445	3471594	1309443	520017	241483	1667934	NA	341555	NA	NA	NA	NA	NA	276373	136685	NA	NA	104801	NA	248960	NA	NA	NA	102734	NA	522426	NA	NA	NA	133672	NA	NA	NA	NA	NA	NA	NA	NA	NA	NA
LN_1579	574934	649754	386021	639572	577382	347176	500374	452237	420901	331090	563729	495932	304635	471847	655674	1067947	368044	656106	481019	437996	589686	702490	442466	410513	434050	335076	743532	730418	462130	369716	416051	407926	745963	336745	349076	1132543	NA	NA	NA	NA	NA	NA	NA	NA	NA	NA
LN_1580	320040	482317	335182	341882	278012	353452	430001	447164	261092	253499	283041	241386	337588	361397	380228	512032	281988	429267	261482	279395	335660	331066	298322	329263	429064	361658	539304	553660	297967	323250	361509	408594	372942	310374	367079	458561	NA	NA	NA	NA	NA	NA	NA	NA	NA	NA
LN_1581	455965	530426	419745	561928	416360	263361	410698	470344	323971	279807	386286	424254	396292	459099	745272	1001990	344119	624163	374207	452853	564708	685862	539196	389800	374866	414812	703949	862956	365284	311835	445804	470560	686190	411695	359265	1150342	NA	NA	NA	NA	NA	NA	NA	NA	NA	NA
LN_1582	388460	313426	309904	365574	285067	264283	202935	272351	199552	260471	416614	354381	405403	453607	595455	975297	281850	515634	444056	413487	518086	618273	494000	213688	267358	321447	520287	713374	426685	191418	315666	300350	568352	232273	397261	977380	NA	NA	NA	NA	NA	NA	NA	NA	NA	NA
LN_1583	461511	356115	537328	452240	580309	460517	419695	469389	527371	534614	481108	502116	535928	630952	327863	422612	415261	488454	498915	504579	512555	411191	458113	445078	413636	476699	346817	365518	390161	474578	351297	437004	452619	384330	429186	377301	NA	NA	NA	NA	NA	NA	NA	NA	NA	NA
LN_1586	496734	542430	411521	508891	304596	289827	375498	434484	354576	406497	303430	338189	265711	352717	406804	942530	272568	489074	308078	331998	375690	431578	339256	398793	484828	324066	646835	442696	345375	268312	350368	280379	535769	315967	349800	841166	NA	NA	NA	NA	NA	NA	NA	NA	NA	NA
LN_1587	861192	974522	757847	976362	845804	605916	759061	673267	536459	587078	843989	706168	649431	746428	1093027	1566460	636985	1068383	682912	619835	1123795	1126357	804380	761868	636435	654312	1138379	1423235	656911	629821	628407	737283	920073	541864	696962	1351322	NA	NA	NA	NA	NA	NA	NA	NA	NA	NA
LN_1589	464582	718650	511979	694872	525128	428898	479739	532691	420002	437821	481104	630287	458692	542054	599790	1017582	422104	711481	335437	429332	600810	609593	525002	524973	421592	415896	766456	812468	411591	338558	472633	560006	741788	438123	346137	1004054	NA	NA	NA	NA	NA	NA	NA	NA	NA	NA
LN_159	3099802	2520308	2845779	2415764	2832240	3006454	2678006	2338029	3119088	3009696	2807869	2457704	3927534	3032088	2620415	1718576	3888057	3254028	3332416	2693044	2634737	2832610	3125256	3684941	2753614	1744805	3161006	2393476	2606252	3683774	2344745	1695026	2814864	3868658	1872960	1847678	NA	NA	NA	NA	NA	NA	NA	NA	NA	NA
LN_1590	532178	575465	417985	528302	512086	405569	515583	442880	376545	366460	534433	470044	277581	274239	787376	714378	564122	533476	314945	338809	392241	568269	270411	362230	229034	246232	614041	366642	170803	204545	169410	476370	377577	217043	185295	1225897	NA	NA	NA	NA	NA	NA	NA	NA	NA	NA
LN_1591	1084630	1303747	889104	1095425	899631	719282	924117	931001	708742	693087	990787	838528	695954	901353	1309655	1849533	699382	1177271	799412	872076	1135126	1137228	898625	913123	949078	851084	1477231	1488276	744587	606160	756757	944568	1061348	713861	835853	1781416	NA	NA	NA	NA	NA	NA	NA	NA	NA	NA
LN_1592	482051	635348	430736	466110	453213	438982	647520	362886	452189	450215	489248	432259	329884	340578	532541	764029	350234	622733	368848	311669	395454	449102	440468	395758	418960	425623	571523	640669	445610	361235	374643	477364	501426	340578	380264	813492	NA	NA	NA	NA	NA	NA	NA	NA	NA	NA
LN_1593	761138	822230	599368	698776	857212	451936	757255	547286	553708	545263	1077253	605832	NA	NA	NA	NA	NA	NA	NA	NA	NA	NA	NA	NA	NA	NA	NA	NA	NA	NA	NA	NA	NA	NA	NA	NA	NA	NA	NA	NA	NA	NA	NA	NA	NA	NA
LN_1595	391638	436609	319608	463354	400058	400549	452258	337552	240044	291730	374747	351898	242191	337395	521353	767018	306561	508118	234242	305680	391496	421964	326792	365333	529182	324431	542104	525916	322171	286379	280412	225971	511552	281183	264053	578984	NA	NA	NA	NA	NA	NA	NA	NA	NA	NA
LN_1596	449965	474158	313196	489001	420664	282977	330484	339582	282555	259126	342209	412869	206044	372608	355988	523003	284600	425682	244850	291471	408346	417056	396319	289441	377919	251305	410356	541850	212912	255156	225034	234096	346252	296108	336472	530279	NA	NA	NA	NA	NA	NA	NA	NA	NA	NA
LN_1597	672467	951192	579628	843693	790912	517468	695479	667059	527555	406604	787504	753180	506238	738741	973137	1293812	564540	927758	632488	528720	964333	960704	653079	524180	602247	557626	936008	1154618	581164	472809	418734	677097	948799	442881	529288	1397972	NA	NA	NA	NA	NA	NA	NA	NA	NA	NA
LN_16	328058	2916896	1157181	1004669	295321	967842	1195023	3612973	1111400	640292	369498	1533089	847411	1420411	238317	879322	295701	606944	360786	1202629	725320	146387	316147	388506	714703	1399037	264808	279628	347117	290900	556641	2919832	279467	440593	360617	826723	NA	NA	NA	NA	NA	NA	NA	NA	NA	NA
LN_1600	586267	541477	325676	514497	400469	279718	442042	341673	352920	275119	536944	365466	375356	422275	608690	728887	347723	685119	338560	435198	668761	684206	419453	547114	550903	415712	828709	799847	296735	292610	375130	542532	596785	402596	411101	891241	NA	NA	NA	NA	NA	NA	NA	NA	NA	NA
LN_1602	361885	459916	301494	347103	346728	201970	351757	328960	219599	180306	323382	266667	184738	300229	451506	664267	217404	346168	271749	243974	386252	321652	333620	326908	340904	320413	522902	688334	282607	274180	251299	358092	440799	252168	294062	679372	NA	NA	NA	NA	NA	NA	NA	NA	NA	NA
LN_1603	975495	1022721	727071	934663	920851	622325	922831	565292	610834	565610	1024396	675750	153034	164205	268937	291306	147568	259343	145869	187497	282161	244214	134629	261094	320372	170724	354559	410617	158799	197979	80745	235036	388619	194604	250869	351102	NA	NA	NA	NA	NA	NA	NA	NA	NA	NA
LN_161	1820262	8705246	4212696	3777550	1976174	4080109	4177304	8790606	4172066	2697479	1989048	5757746	4269380	9045758	1635440	4224012	2299332	4204844	2399308	5421830	4064068	1543536	2216375	2868805	3922107	7286520	2028502	2200835	2446382	2796331	2843454	11111459	2435829	3757222	3722922	5565798	NA	NA	NA	NA	NA	NA	NA	NA	NA	NA
LN_1628	1599731	249498	572270	1188914	2246420	802775	625611	181523	726370	1497348	2374044	393177	577190	245137	1315272	829982	597033	944050	530476	673173	855394	1846881	1755875	921826	554997	706300	1102806	1725501	1139818	769297	920738	256082	1701029	1211722	1815589	834035	NA	NA	NA	NA	NA	NA	NA	NA	NA	NA
LN_164	297369	226388	279878	423378	275841	458458	391668	165358	NA	293340	149945	137655	209373	161147	78586	353452	199690	137831	478411	111158	314468	344413	659104	199666	145778	365705	242886	255245	513208	347503	242267	565490	233925	510494	509836	NA	NA	NA	NA	NA	NA	NA	NA	NA	NA	NA
LN_165	725133	659879	618223	864788	528625	1107527	445011	529660	1121118	482959	769231	594353	538054	523250	743406	913890	644754	436072	784639	729197	1099045	669059	1049407	588851	618032	865023	1025736	713966	611824	813065	610025	615478	814064	1003456	558717	696284	NA	NA	NA	NA	NA	NA	NA	NA	NA	NA
LN_1652	2610262	2271976	2305018	4145200	3013122	3186890	2879842	2708276	3086701	3127018	2837980	1796281	2228422	1275735	1399982	4266177	897423	1715697	1184813	3730476	3181382	1298442	2199073	1492164	2214140	5027460	1052118	2721508	2019608	1140788	2488528	3592653	2309764	2928790	4849580	3358661	N-Acetylmuramic acid	NA	2921037572	2570610	36	-0,825	0,079	[M-H]-	C11H19NO8	2931110691
LN_1653	1817189	3559079	3219061	2939731	2246123	3918014	4029624	2952871	3274398	2392919	2524350	4167278	2342606	4594934	2176836	2141482	2250407	4233041	2329950	3447025	2708876	1795492	2333366	3500578	1763500	2261696	2960136	1872174	2530240	3560502	3005500	4662884	2325424	3663859	2041685	3140704	NA	NA	NA	NA	NA	NA	NA	NA	NA	NA
LN_166	630954	673089	515511	533301	414314	733507	370900	518468	961235	546481	688772	472822	521844	364700	494280	633281	554030	356441	589107	472757	668272	432798	487644	638718	569470	586077	552357	704225	575854	756256	468592	477864	833130	798569	457147	701857	NA	NA	NA	NA	NA	NA	NA	NA	NA	NA
LN_167	446038	510575	448466	360501	175062	630782	513704	291463	549194	470279	330935	191217	422391	114121	457737	534069	338284	329460	525969	272170	359518	281639	473330	577781	375114	199293	241117	474006	271616	229467	225159	227017	511556	410052	279541	258582	NA	NA	NA	NA	NA	NA	NA	NA	NA	NA
LN_1679	1170460	1129633	856873	965230	1044804	1039672	999580	927412	957858	1008940	903341	939871	1009836	1003486	982881	886816	932444	1065528	972276	811775	1009938	924047	977263	966829	903324	894021	935908	822694	978276	977774	877794	786606	978849	1096965	791875	805502	NA	NA	NA	NA	NA	NA	NA	NA	NA	NA
LN_168	519812	537876	442072	532736	457139	621846	432850	586715	759055	577269	630415	454405	300177	257832	294710	849733	718750	233889	392540	417276	633804	477098	731691	564297	302792	419034	526697	404128	365159	395810	328459	734604	428936	503893	404914	552193	NA	NA	NA	NA	NA	NA	NA	NA	NA	NA
LN_1680	449220	483570	493342	326982	448305	159897	667896	377229	500795	318010	281522	278225	268251	415426	550070	334801	751678	372206	488731	709634	265026	318358	684844	745818	560344	238612	329976	319744	276881	1152762	547036	315500	509125	614451	222412	278879	NA	NA	NA	NA	NA	NA	NA	NA	NA	NA
LN_1681	449220	483570	493342	326982	448305	159897	667896	377229	500795	318010	281522	278225	268251	415426	550070	334801	751678	372206	488731	709634	265026	318358	684844	745818	560344	238612	329976	319744	276881	1152762	547036	315500	509125	614451	222412	278879	[6]-Gingerol	NA	2931760765	554209	36	-0,051	0,169	[M-H]-	C17H26O4	294183109
LN_1701	6221971	14650379	8794850	11353765	7207187	9330542	10330751	17150364	8993602	9530959	6819764	9831028	5769797	8497195	2333198	6410080	2134686	4338959	3026434	6376054	4860625	2437161	2823913	3200204	4673100	6180379	1413462	1461491	1374312	2305443	2889825	18271068	1730409	2907865	1573150	5327822	NA	NA	NA	NA	NA	NA	NA	NA	NA	NA
LN_1703	1209353	626778	686586	1355822	1307737	1033611	1025447	706648	1169285	1373650	1216405	557080	234127	NA	206816	474975	NA	241288	171490	260165	193536	216683	249328	110703	NA	NA	NA	NA	NA	NA	NA	NA	109152	NA	172572	123894	NA	NA	NA	NA	NA	NA	NA	NA	NA	NA
LN_1704	1809687	19542876	6845113	4927128	1575065	6080544	8156334	19696268	6943572	3213730	1908764	10315822	2918564	3464092	981173	2263516	899157	2314127	2186410	2437570	1798957	755800	752414	1557125	717962	581978	275901	208858	188687	430935	369988	1251062	343028	306637	169438	821063	NA	NA	NA	NA	NA	NA	NA	NA	NA	NA
LN_171	350572	366041	422917	277408	115911	553631	425577	NA	464829	376787	425964	196455	NA	266576	332914	455586	323218	282099	207324	302555	458128	283632	851921	287921	306190	300652	251152	274615	359972	238178	410684	504170	418849	664134	249329	394347	NA	NA	NA	NA	NA	NA	NA	NA	NA	NA
LN_1715	158251	178890	164863	181142	123153	300059	165950	148811	151632	160778	163504	120697	135687	101622	139182	102553	144856	140303	116376	171981	100843	130582	153849	107262	92772	128865	121214	105751	75570	104392	67217	105939	112179	115420	80982	112165	FA 19:0	NA	2972798589	132925	36	1692	0,219	[M-H]-	C19H38O2	298287181
LN_1717	720912	4043060	1878751	1044265	442945	1708029	2851177	4479118	1773246	825587	415964	2516787	475412	572943	151988	492301	167044	459888	365982	525885	215265	NA	113120	263557	108631	309083	NA	NA	NA	NA	NA	385141	NA	NA	NA	205937	NA	NA	NA	NA	NA	NA	NA	NA	NA	NA
LN_172	393383	403266	284878	523345	138961	691235	431564	391818	430066	313818	309666	339380	249524	120188	221066	365342	246173	NA	294885	161277	552195	476941	275212	139205	116472	367132	410437	340066	185345	488813	252579	267689	328805	508715	388555	301004	NA	NA	NA	NA	NA	NA	NA	NA	NA	NA
LN_1724	1823327	1651085	1816238	1463964	1657723	1567046	1900172	1541473	1764423	1868958	2047587	1376128	416569	363900	444153	256534	400258	655832	356320	467813	288802	316909	199610	408340	161429	132680	302405	181084	137822	151656	90565	155819	425008	194700	67893	223836	(5Z,8Z,11Z,14Z,17Z)-Eicosa-5,8,11,14,17-pentaenoic acid|Abietic acid|Isopimaric acid|Neoabietic acid	NA	301217352	704638	36	-0.772|-0.0907|-0.4622|-1.1959	0.1127|-0.0759|-0.0602|0.1025	[M-H]-	C20H30O2	3022245805
LN_1725	428042	252917	370455	929626	660983	598762	394025	369113	571398	826694	485779	392054	533959	337803	226405	708397	146530	471711	197991	806974	606680	264744	550239	262953	316523	1189835	211158	625556	482136	221206	480355	457878	501273	738231	1348683	722837	NA	NA	NA	NA	NA	NA	NA	NA	NA	NA
LN_1726	407963	579718	432805	551660	300497	475645	521660	746477	562170	493346	232421	593398	418797	593292	205750	784291	208915	298869	374064	402961	476280	175771	262424	269707	351989	680133	176458	250849	374855	278251	470912	651615	274592	313098	454363	450120	NA	NA	NA	NA	NA	NA	NA	NA	NA	NA
LN_1728	132464	133717	130406	111208	129640	118594	128125	99654	136996	144800	156450	85893	NA	NA	NA	NA	NA	NA	NA	NA	NA	NA	NA	NA	NA	NA	NA	NA	NA	NA	NA	NA	NA	NA	NA	NA	Arachidonic acid	NA	3032329383	125662	12	-0,766	-0,038	[M-H]-	C20H32O2	3042402306
LN_1729	18273846	16762014	18850632	14990070	17185474	16253129	17871018	14282546	17714404	19885804	21276024	13586540	6776732	5873846	7626178	3406358	6595299	9596620	3947924	7489634	3928906	4542920	2566334	5104999	1138360	1036030	4277824	677711	685650	2255196	435630	606256	6874997	2108727	258774	2322408	NA	NA	NA	NA	NA	NA	NA	NA	NA	NA
LN_1731	311737	3742051	1585298	947399	282387	1398654	1584643	3654810	1517854	645217	312589	2383585	1327458	3681628	314823	1310163	472237	1180749	546967	1946390	1113427	175311	375403	743084	1216883	2390573	352620	444843	590221	758433	848942	4427304	460991	1033640	578617	1701651	NA	NA	NA	NA	NA	NA	NA	NA	NA	NA
LN_1740	539567	484715	532279	378066	461997	429954	511522	381647	429528	618395	609952	405802	112256	65792	188728	86195	152118	140984	94065	137507	84559	104085	98087	100843	NA	NA	102912	NA	60026	NA	NA	NA	123768	NA	NA	144500	NA	NA	NA	NA	NA	NA	NA	NA	NA	NA
LN_1741	2670240	2480734	2699932	2159288	2378616	2441679	2596025	2068888	2648264	2871655	3189897	1942619	612682	559547	741251	322261	648725	903476	368254	771202	342547	420871	226386	505491	75144	NA	409627	NA	NA	283487	NA	NA	702035	241754	NA	202169	(11Z,14Z,17Z)-Eicosa-11,14,17-trienoic acid	NA	305248656	1216202	30	-1,51	0,129	[M-H]-	C20H34O2	30625588
LN_1742	424735	406492	434596	339962	366816	453095	419190	347858	411918	441551	509010	302716	NA	NA	NA	NA	NA	84378	NA	NA	NA	NA	NA	NA	NA	NA	NA	NA	NA	NA	NA	NA	NA	NA	NA	NA	NA	NA	NA	NA	NA	NA	NA	NA	NA	NA
LN_1744	418117	446029	439754	352343	355887	341906	393778	344908	445450	427861	520338	318452	98520	91036	130438	62819	105226	166872	79709	117890	NA	80585	NA	84020	NA	NA	81533	NA	NA	NA	NA	NA	98640	NA	NA	NA	(11Z,14Z)-Icosa-11,14-dienoic acid	NA	3072643348	228939	24	-0,416	0,111	[M-H]-	C20H36O2	30827153
LN_1745	NA	492602	261073	NA	NA	288583	349933	523804	400809	156855	NA	355902	NA	90881	NA	NA	NA	NA	NA	NA	NA	NA	NA	NA	NA	NA	NA	NA	NA	NA	NA	NA	NA	NA	NA	NA	NA	NA	NA	NA	NA	NA	NA	NA	NA	NA
LN_1746	4564260	8623128	5560296	11336948	6760403	6322318	5756453	9957184	6960008	8525036	5095592	3342993	2822213	728857	1573309	2569578	614068	1944087	1446638	2271936	1907276	2227452	2271463	1017449	344800	853640	278618	616869	321378	238878	402527	465697	671446	494515	772096	826218	NA	NA	NA	NA	NA	NA	NA	NA	NA	NA
LN_175	198819	126536	176621	NA	NA	NA	209571	108517	NA	NA	263160	140048	NA	NA	173172	NA	NA	124852	NA	NA	NA	NA	NA	451480	132260	296652	NA	NA	195687	490540	174531	NA	144402	NA	220519	207227	NA	NA	NA	NA	NA	NA	NA	NA	NA	NA
LN_1753	578147	576997	533203	462965	483066	641197	486031	506901	573977	554338	627772	442335	165320	134401	195064	107639	185341	231753	122758	170012	114150	139643	105916	140696	65136	67394	152029	NA	NA	110157	NA	NA	145823	99893	NA	126610	(11Z)-Eicos-11-enoic acid	NA	3092800366	536099	31	0,1	0,127	[M-H]-	C20H38O2	3102871807
LN_1754	1514737	31673298	8129405	5543643	1470220	6663860	9734728	39878720	8443310	3748378	1466050	11581085	3353106	4051167	942923	2115190	758791	2708232	2033614	2997330	1850444	737824	742379	1604901	626798	849634	215574	194233	183629	385276	395369	2000164	307149	399723	165102	880646	NA	NA	NA	NA	NA	NA	NA	NA	NA	NA
LN_1759	758322	754126	632904	654531	714344	915595	644354	501183	853038	756857	717146	609729	885335	558632	528422	333495	753792	761667	747303	500840	532012	495773	425030	626013	378230	314664	468404	310563	347695	447206	312954	255228	419556	633974	246249	233199	NA	NA	NA	NA	NA	NA	NA	NA	NA	NA
LN_1772	1028307	1337256	1125991	763936	770029	964185	1220072	1405102	723517	1240377	1182149	1016845	902340	1459292	1119102	753806	948064	1062618	602276	1255543	1045781	1167913	951179	1296068	938595	1267483	1460952	950656	923291	990237	921672	1006152	786588	811879	597151	1009528	NA	NA	NA	NA	NA	NA	NA	NA	NA	NA
LN_1773	1750955	1983701	1863383	2298395	1590019	2397300	1988551	1462137	1897763	1854288	2128231	1631847	1846704	1326441	2074513	1523973	2189648	1998636	1581523	1898260	1659700	1675140	1710444	1846746	1399616	1385720	2029480	1683130	1051429	1490210	1065093	1702379	1584038	1598844	1408214	1860204	Eicosanoic acid (FA 20:0)	NA	3112957142	1739773	36	0,093	0,176	[M-H]-	C20H40O2	312302831
LN_1774	1750955	1983701	1863383	2298395	1590019	2397300	1988551	1462137	1897763	1854288	2128231	1631847	1846704	1326441	2074513	1523973	2189648	1998636	1581523	1898260	1659700	1675140	1710444	1846746	1399616	1385720	2029480	1683130	1051429	1490210	1065093	1702379	1584038	1598844	1408214	1860204	NA	NA	NA	NA	NA	NA	NA	NA	NA	NA
LN_1777	75718	132359	NA	127032	88212	80131	130305	97817	699380	216109	110977	83800	1287373	109312	101110	75179	120702	719795	6331758	105310	95473	190628	70563	134334	161061	63946	86977	165825	67777	107311	204910	108121	175893	95806	106790	177150	NA	NA	NA	NA	NA	NA	NA	NA	NA	NA
LN_1781	NA	574000	614125	445143	NA	NA	NA	NA	NA	NA	NA	NA	493136	537971	415413	419099	392170	NA	503424	574377	480112	NA	337394	511771	447994	479795	NA	333812	387615	507858	470480	593658	365517	476650	NA	575104	NA	NA	NA	NA	NA	NA	NA	NA	NA	NA
LN_1788	743565	618632	846692	1134081	1006715	1001374	1153541	901043	1089900	1344964	887110	782288	NA	NA	NA	149794	NA	127608	NA	245580	NA	NA	100217	NA	NA	116440	NA	NA	NA	NA	139814	109043	99950	131943	234000	NA	NA	NA	NA	NA	NA	NA	NA	NA	NA	NA
LN_1800	494509	6410300	2456027	1055780	413060	2022790	4208398	8266937	2530572	1023391	487409	5474747	234640	594892	NA	228282	NA	361668	254712	469447	146768	NA	NA	233573	NA	393142	NA	NA	NA	173943	157388	917985	NA	189254	NA	193300	NA	NA	NA	NA	NA	NA	NA	NA	NA	NA
LN_1804	758317	669422	491287	587106	579945	797873	666232	429886	698805	709250	711348	490638	792136	483960	475492	333370	668288	711631	635354	414227	483633	487514	388587	627906	327644	253239	440554	304908	280911	399245	246505	189692	420737	544985	212779	205532	NA	NA	NA	NA	NA	NA	NA	NA	NA	NA
LN_1811	953912	1385996	1158734	756926	776489	986536	1128450	1464512	797624	1305223	1142864	1065891	858162	1468229	1133178	712788	947149	1035265	635534	1293770	1022004	1184318	930085	1309509	984465	1248852	1594287	912082	937119	1000202	906288	1087899	824889	807091	617566	1082320	NA	NA	NA	NA	NA	NA	NA	NA	NA	NA
LN_1813	183439	143330	152762	189710	127564	263341	125660	123965	134399	155301	177695	121348	180942	116354	161411	101311	151763	141408	132753	152722	110499	114184	107445	115902	80731	93802	120755	121806	NA	68294	NA	104659	103748	119502	72558	108004	Heneicosanoic acid	NA	3253110818	127784	34	-0,962	0,181	[M-H]-	C21H42O2	3263184807
LN_1815	363115	295705	554200	988700	487218	610248	561201	663956	825119	892760	485733	319680	425196	181756	240830	453444	NA	341904	242813	460787	384387	272916	481418	151237	356967	660260	182406	427382	378117	147227	322417	400529	357682	370801	1035148	365375	NA	NA	NA	NA	NA	NA	NA	NA	NA	NA
LN_1819	2804524	2658741	2682904	2422098	2723308	2660072	2834526	2149068	2782579	3167822	3582107	2288629	972106	866637	1026043	471343	907165	1581123	462539	1056380	473444	612984	306097	784811	101883	126601	639799	NA	NA	419428	NA	NA	1166452	319492	NA	357629	(4Z,7Z,10Z,13Z,16Z,19Z)-Docosahexa-4,7,10,13,16,19-enoic acid	NA	32723302	1464785	31	-0,613	0,118	[M-H]-	C22H32O2	32824023
LN_1821	513507	445198	433273	359212	408737	534960	777358	344674	373326	359958	454799	368386	235395	130767	186903	147588	164033	235566	304329	944236	94189	245215	248489	134373	NA	NA	103525	NA	NA	77100	NA	NA	139582	86482	NA	112505	NA	NA	NA	NA	NA	NA	NA	NA	NA	NA
LN_1822	125204	1770246	1043423	562602	NA	766597	1175207	3790124	961754	403172	194162	1252500	657768	922683	151569	505926	175132	556559	401557	718134	450873	101020	153862	239639	455751	720673	173250	196425	241511	224394	342193	2007200	193820	356980	266650	539005	NA	NA	NA	NA	NA	NA	NA	NA	NA	NA
LN_1825	1389971	1481355	1648604	1728452	1597227	1560862	1359641	988739	1835601	1373036	2001696	1311197	1764464	1558259	2540810	1174761	2024364	2182001	1416543	1605012	1722636	2459023	1912026	2611266	1614250	1226408	1594477	1337124	1136203	1438512	1158499	1473243	1813109	1886059	1342519	1148454	NA	NA	NA	NA	NA	NA	NA	NA	NA	NA
LN_1826	1200864	1307113	1448090	1572961	1423837	1415321	1140132	818259	1577994	1300408	1675534	1105187	1476913	1318595	2043825	995960	1732922	1889691	1231216	1388602	1519538	1948294	1544573	2203080	1447557	1128342	1456328	1250007	945345	1217878	937154	1358288	1574432	1706458	1247817	1001558	NA	NA	NA	NA	NA	NA	NA	NA	NA	NA
LN_1827	4584370	3199688	3708227	3850331	4427206	4880733	3534094	2545697	3866486	4420438	5174251	3995059	5504776	4581996	4544307	3326874	5321096	5434092	4631325	4198463	4459789	5116289	5203542	5552852	4569128	3584386	6488327	4954242	4876801	6089120	4672005	3889972	5152795	6111552	4243045	3599999	NA	NA	NA	NA	NA	NA	NA	NA	NA	NA
LN_1829	1290258	1264083	1245918	1142858	1227273	1124770	1235260	956721	1282271	1336009	1623265	959695	852168	637538	949486	365456	825578	1164956	415152	894906	458140	580128	285074	624124	NA	NA	419627	NA	NA	236862	NA	NA	690893	160780	NA	203916	NA	NA	NA	NA	NA	NA	NA	NA	NA	NA
LN_183	995271	748188	693569	891392	1031505	742780	803530	499196	728690	678078	1281565	584846	822105	449502	454219	270643	590782	777005	612627	381546	441470	489773	311351	762058	238437	186722	355558	189614	148078	180956	138437	152976	350744	311664	168282	180726	NA	NA	NA	NA	NA	NA	NA	NA	NA	NA
LN_1834	1179277	1147305	1291396	1097055	1282614	1260166	1088474	919010	1266956	1269790	1947416	974700	1652239	1148581	1974211	699391	1851094	2087026	802457	1572133	774074	1015337	533248	1214766	107636	109701	778709	NA	NA	459144	NA	NA	1121961	339461	NA	411420	NA	NA	NA	NA	NA	NA	NA	NA	NA	NA
LN_1838	113807	1056170	446109	325786	142918	402569	454291	948908	410151	216600	145134	577713	336769	586637	NA	327971	182576	314672	179129	491786	299967	NA	155443	240624	301493	430056	154789	159294	156798	178070	209192	898068	137564	258244	151707	372477	NA	NA	NA	NA	NA	NA	NA	NA	NA	NA
LN_1844	175251	164060	153469	137070	149587	226928	129429	142900	154456	188437	176775	121297	77422	NA	76921	NA	79297	85611	80435	58991	76705	75411	NA	65532	NA	NA	NA	NA	NA	NA	NA	NA	NA	NA	NA	NA	FA 22:1	NA	3373113243	236023	21	1981	0,237	[M-H]-	C22H42O2	338318481
LN_1845	1425694	564008	872862	1659947	1664378	1189322	800279	623111	1036288	1850811	1693041	531826	1133823	393198	739132	1145549	550644	917404	600373	1380508	1238878	950055	1542729	463012	854766	1371625	691161	1921149	1307937	532841	1070879	736713	1115129	1183754	1915582	1046509	NA	NA	NA	NA	NA	NA	NA	NA	NA	NA
LN_1853	671822	1085795	891635	576093	607509	693825	877958	1096773	546676	1040545	939996	771781	647760	1060619	836425	610527	712840	740146	424877	982531	780710	878448	688241	950331	728662	906679	1214624	633806	670736	731361	650400	742792	613353	549638	490803	771302	NA	NA	NA	NA	NA	NA	NA	NA	NA	NA
LN_1859	4239034	4402096	3490713	4486132	3406616	3673024	3658208	2877116	3271797	3266187	5198960	2857563	3787483	2682560	3914958	2735698	3653776	5129800	3099282	2933646	3656491	3979276	2536949	3687043	1921574	1668733	3199394	2323186	1378346	1942312	1204817	2268524	2763796	2860866	1613258	2317900	Behenic acid	NA	3393265164	3221456	36	-1375	0,212	[M-H]-	C22H44O2	3403341308
LN_1860	4239034	4402096	3490713	4486132	3406616	3673024	3658208	2877116	3271797	3266187	5198960	2857563	3787483	2682560	3914958	2735698	3653776	5129800	3099282	2933646	3656491	3979276	2536949	3687043	1921574	1668733	3199394	2323186	1378346	1942312	1204817	2268524	2763796	2860866	1613258	2317900	NA	NA	NA	NA	NA	NA	NA	NA	NA	NA
LN_1866	1018455	1413657	1002439	1643494	708046	634029	727817	1436382	1565296	1331282	701743	558940	2335869	701771	855379	1678871	875661	519170	1121227	1216891	1880475	567851	880467	260197	2944002	1995953	494226	1107880	822890	354380	987426	1146285	710742	544065	1156321	912685	NA	NA	NA	NA	NA	NA	NA	NA	NA	NA
LN_1868	786592	1121946	770340	1278141	541166	670194	578817	1142230	1343115	1014290	550716	478859	1790494	497489	776946	1290262	731392	442096	944612	840404	1383453	471999	586792	209624	2318852	1353611	430243	1041417	551003	163231	656270	943299	618286	349750	873961	751974	NA	NA	NA	NA	NA	NA	NA	NA	NA	NA
LN_1870	194943	265526	176054	413466	116072	218091	250317	271053	493640	468929	124824	152856	554191	206381	242221	538235	159404	143073	337753	299755	597387	124875	186524	NA	842778	583613	80819	418148	206301	NA	206333	266338	251592	119152	375022	178368	NA	NA	NA	NA	NA	NA	NA	NA	NA	NA
LN_1872	320188	323081	368137	354421	296506	436921	356721	298968	341493	393471	426867	381423	261137	164199	234548	183116	243489	265134	169106	217382	207683	233451	187658	239985	150563	150292	240586	172397	115418	207367	142047	139452	216194	172683	99689	217323	FA 18:0	NA	3432852041	246998	36	1072	0,2	[M+AcOH-H]-	C18H36O2	284271531
LN_1873	NA	1695944	369550	NA	NA	351404	321651	979883	374813	NA	NA	767997	806220	1706954	273635	662435	386143	715290	373666	928044	416650	150998	255616	574354	768462	1014124	214670	NA	292892	492843	408608	2434198	285056	700104	403440	668126	NA	NA	NA	NA	NA	NA	NA	NA	NA	NA
LN_1874	216350	2804149	1126113	561784	158648	848168	1679013	3406382	1301190	424929	173346	1505273	417790	466549	NA	251271	NA	313314	265103	313802	274868	NA	NA	126081	NA	165959	NA	NA	NA	NA	NA	497074	NA	NA	NA	161195	NA	NA	NA	NA	NA	NA	NA	NA	NA	NA
LN_1888	1852812	1851815	1922722	2121852	1695213	2304968	1618773	1561024	1946241	2002642	2379443	1576877	1472406	1040619	1369507	904596	1236557	1426688	1285508	1158896	1136523	1232792	938222	1089521	682210	713605	951124	716879	470223	683936	550347	775939	811653	922587	571826	590792	NA	NA	NA	NA	NA	NA	NA	NA	NA	NA
LN_1890	1298795	1569568	996554	1365774	1173257	1037543	1437200	1001794	880719	1090440	1444849	1032393	612833	589446	2131565	1278986	1807130	993461	799156	785135	940003	1325642	671666	848614	472247	520074	1212831	715632	373330	455985	376300	1093228	792099	481746	373373	3115014	NA	NA	NA	NA	NA	NA	NA	NA	NA	NA
LN_1892	878013	777714	787345	669086	568856	519508	1388069	954031	402093	582438	612964	660153	NA	NA	339403	195620	360633	161544	220671	NA	NA	203469	NA	NA	NA	146537	170251	92320	220282	NA	NA	486164	128635	153721	156247	227579	NA	NA	NA	NA	NA	NA	NA	NA	NA	NA
LN_1893	821123	2409102	1653289	2624813	1138444	1600896	1694574	2739910	1624014	1879806	915097	1467727	1241949	825678	326241	2436257	238355	887931	295340	2588724	1821704	176809	793607	323129	1117181	3747267	268072	1090647	798605	264727	1239047	2869093	542798	775849	1246780	2175784	Lactobionic acid	NA	3571037202	1351677	36	-0,55	0,053	[M-H]-	C12H22O12	3581111305
LN_1894	NA	NA	NA	NA	NA	NA	NA	NA	NA	NA	NA	NA	1505324	NA	505722	NA	437988	1078508	403211	NA	NA	586331	1722145	582791	NA	NA	495926	NA	867884	493513	NA	NA	983476	1502049	2639266	NA	NA	NA	NA	NA	NA	NA	NA	NA	NA	NA
LN_1897	208088	243428	174355	334210	245906	190726	139476	190150	280378	363016	205919	132234	181848	NA	NA	NA	NA	NA	NA	284721	149692	NA	154066	NA	NA	103996	NA	NA	NA	NA	NA	NA	NA	NA	NA	NA	p-Nitrophenyl-alpha-D-mannopyranoside	NA	3600935628	210718	17	-0,964	-0,017	[M+AcOH-H]-	C12H15NO8	301079769
LN_1898	411274	NA	2134334	1149122	307532	1382647	2101176	NA	1744567	554620	279521	2349750	2506709	6172963	400994	1597316	815267	2498523	778649	3125626	1633318	307632	842319	1393410	2078546	1648620	655041	370283	831148	1199079	1191288	8066544	638241	1709164	853141	1578278	NA	NA	NA	NA	NA	NA	NA	NA	NA	NA
LN_1902	NA	1326924	380645	227851	NA	323028	368473	1297566	473498	218400	NA	570128	468354	406374	NA	179433	170073	232186	304078	437900	195061	NA	NA	167486	NA	NA	NA	NA	NA	NA	NA	NA	NA	NA	NA	NA	NA	NA	NA	NA	NA	NA	NA	NA	NA	NA
LN_1904	506703	481595	480526	510920	494786	498239	400740	335082	455109	517239	681824	422070	564960	356173	421066	306871	441763	762039	542164	382639	354581	532667	277608	426963	65293	NA	158917	NA	76936	128606	NA	NA	171129	201309	NA	NA	NA	NA	NA	NA	NA	NA	NA	NA	NA	NA
LN_1907	491447	NA	814171	1113258	NA	NA	657093	659949	NA	NA	NA	NA	NA	321446	125846	521111	171114	NA	229647	NA	482859	NA	NA	264608	210475	NA	123685	311220	608559	159280	NA	642191	316228	781219	NA	435648	NA	NA	NA	NA	NA	NA	NA	NA	NA	NA
LN_191	161101	693395	410471	242976	141092	338493	557508	865648	419804	299419	153046	573158	NA	NA	NA	NA	NA	NA	NA	NA	NA	NA	NA	NA	NA	NA	NA	NA	NA	NA	NA	NA	NA	NA	NA	NA	NA	NA	NA	NA	NA	NA	NA	NA	NA	NA
LN_194	248041	2275973	833008	725536	267405	671365	833203	2800896	851938	526449	234874	1179798	755033	1118631	136731	674304	221198	479412	331895	964977	509922	100956	236165	267919	588228	979319	152350	218506	245361	253524	433932	2236588	227104	329895	268095	754563	Pentanedioic acid	NA	1310334422	671082	36	-3956	0,009	[M-H]-	C5H8O4	132042259
LN_1946	685871	610646	675766	660855	678274	713072	632484	656603	818883	849703	749178	498729	393154	302400	422671	242303	351220	398699	354248	357509	271375	308359	238238	381302	234935	230878	252838	194520	235357	255622	260100	236780	234046	268486	201619	186479	NA	NA	NA	NA	NA	NA	NA	NA	NA	NA
LN_1948	9338004	9590870	8705661	8665189	8855545	9207565	7652168	6310330	9527308	9252974	12145501	7576030	8990688	5827620	7648866	5279656	6785960	11574799	8599085	6099572	5694404	8901701	3865718	6649242	1256031	820520	2953771	1164514	1338151	2081680	461772	NA	3086944	3316758	64932	757773	NA	NA	NA	NA	NA	NA	NA	NA	NA	NA
LN_1949	9338004	9590870	8705661	8665189	8855545	9207565	7652168	6310330	9527308	9252974	12145501	7576030	8990688	5827620	7648866	5279656	6785960	11574799	8599085	6099572	5694404	8901701	3865718	6649242	1256031	820520	2953771	1164514	1338151	2081680	461772	NA	3086944	3316758	64932	757773	(Z)-Tetracos-15-enoic acid	NA	3653421261	7897750	35	-1327	0,222	[M-H]-	C24H46O2	366349781
LN_195	107095	265282	124755	111781	94802	168318	175826	308644	195064	148463	115457	186234	NA	NA	NA	NA	NA	NA	NA	NA	NA	NA	NA	NA	NA	NA	NA	NA	NA	NA	NA	NA	NA	NA	NA	NA	NA	NA	NA	NA	NA	NA	NA	NA	NA	NA
LN_1953	608600	6279981	3951944	2154816	1002488	4374658	4682023	11608326	3678260	2368620	727399	7436776	2861930	6715507	303094	1516936	768439	1982432	1102083	4369472	1555378	129477	908949	1300999	1233950	4828944	457334	346543	1281076	787533	2479406	9420353	582187	1964495	923926	2138092	NA	NA	NA	NA	NA	NA	NA	NA	NA	NA
LN_1954	93397	NA	70771	68863	85423	71085	65431	63537	88216	74896	107724	67552	63642	NA	63036	NA	NA	85508	NA	NA	NA	63162	NA	65308	NA	NA	NA	NA	NA	NA	NA	NA	NA	NA	NA	NA	Dehydroisoandrosterone-3-sulfate	NA	3671586899	74847	16	-0,102	0,038	[M-H]-	C19H28O5S	368165747
LN_1957	10636768	11316245	10469503	11881385	9954888	11883248	10049404	9882526	10799607	11138732	12155411	9768558	14403064	11394812	12181502	10056231	12087752	15469198	12599545	11158242	12315172	12541028	10568947	12239956	9160263	7830139	10338246	8765153	6388710	8545122	6971108	8175658	10176608	11318517	7671433	7309192	NA	NA	NA	NA	NA	NA	NA	NA	NA	NA
LN_1958	NA	NA	NA	NA	NA	11883248	NA	NA	10799607	11138732	NA	NA	14403064	NA	12181502	NA	12087752	NA	12599545	NA	NA	NA	NA	NA	NA	NA	NA	8765153	6388710	8545122	6971108	NA	NA	11318517	NA	NA	Lignoceric acid	NA	3673577744	15175412	12	-1764	0,237	[M-H]-	C24H48O2	3683654308
LN_196	74780	NA	NA	95312	NA	NA	NA	NA	NA	NA	88743	NA	NA	NA	NA	NA	NA	NA	NA	NA	NA	NA	NA	NA	NA	NA	NA	NA	NA	NA	NA	NA	NA	NA	NA	NA	3-Hydroxy-3-methylvaleric acid	NA	1310698535	230335	3	-2222	0,012	[M-H]-	C6H12O3	1320786452
LN_1966	416108	432485	352045	434825	408316	347995	461606	345907	329752	380874	482631	353645	299010	265620	609898	439841	522281	382914	318378	327075	311864	495500	270017	330922	213420	235448	405269	265124	169761	218806	194002	375431	316502	264899	178068	703488	NA	NA	NA	NA	NA	NA	NA	NA	NA	NA
LN_1978	428664	466094	387049	445680	258857	352308	324559	561536	593705	437021	271215	300992	536903	343270	311693	500330	324960	312047	462338	398397	466521	290407	319013	237150	567550	346640	257311	295544	288391	223686	316200	332783	319581	269947	349364	350604	NA	NA	NA	NA	NA	NA	NA	NA	NA	NA
LN_1979	62573296	71768280	60360648	67990336	40669656	54639160	57415024	74742968	84109560	69099288	46302928	54588828	81083128	51360952	49024724	76034984	54449976	47885292	70835024	63596184	65527388	42544956	46769688	37106224	91985456	65265376	38135156	48862772	44258976	38190156	51804448	52504044	46401100	42649140	62951248	51443584	NA	NA	NA	NA	NA	NA	NA	NA	NA	NA
LN_1981	289291	351928	256539	345564	171447	184009	156519	283926	376907	330827	170153	118968	575649	145100	306835	435881	306062	119725	410939	247883	521749	233417	251069	88571	1008746	395646	163578	328390	263328	117364	260307	228905	209924	148529	301468	NA	NA	NA	NA	NA	NA	NA	NA	NA	NA	NA
LN_1984	18885540	21960802	17889950	20789832	12706259	16812978	17586560	23397278	25100044	20688140	14210791	16708428	25857274	15197250	15628334	24086096	16221504	14640924	21485734	18991560	20939834	13389230	14104258	11324894	29000796	19719702	11590002	15064032	13625404	10919008	15698034	16202367	14224783	12766408	18916976	16248545	NA	NA	NA	NA	NA	NA	NA	NA	NA	NA
LN_1986	515936	554978	431399	499099	469780	361813	517641	429994	357025	340927	601722	336342	83433	106513	196243	90906	114883	213406	74619	132620	107412	103557	64414	127996	NA	NA	109695	NA	NA	NA	NA	83544	165303	NA	NA	109268	NA	NA	NA	NA	NA	NA	NA	NA	NA	NA
LN_1989	889194	1048171	895389	777329	594567	964683	885103	1189144	1155016	850908	659729	1140446	892631	1203779	542631	1523085	495004	775921	792248	927781	942606	546951	571528	629695	955638	1224864	456914	615085	768944	569763	946603	1234037	560302	655128	995110	819542	NA	NA	NA	NA	NA	NA	NA	NA	NA	NA
LN_1991	636166	799894	545933	668850	583891	535244	651415	575728	502620	476869	863225	528046	224845	254935	656517	314615	365453	395310	218525	202876	250736	296152	204309	361332	134836	138806	316901	147942	72293	124495	82390	165345	344242	177151	NA	533600	NA	NA	NA	NA	NA	NA	NA	NA	NA	NA
LN_1992	6885248	6085342	6221427	6440623	6456630	6905271	6185698	6354996	6939555	7040724	6600198	5986804	6864720	6447380	5614109	5380782	6753172	6176514	6946838	6346856	6371404	5825644	6208164	6705549	6916524	6582229	6435638	6296568	7284310	6332527	7454058	6326908	5882694	7068142	6356637	5730440	NA	NA	NA	NA	NA	NA	NA	NA	NA	NA
LN_1995	647800	665821	615542	765165	624354	824826	673785	667782	667604	704340	763610	512096	758360	589015	567630	412747	555371	582657	541908	603454	733706	589063	598295	625549	665512	530214	527070	549408	342374	367802	416743	648175	500182	658531	537249	383616	NA	NA	NA	NA	NA	NA	NA	NA	NA	NA
LN_1999	2008356	1831942	1789826	1975978	1989212	2074757	2003870	1864431	2091102	2098795	2004280	1792224	2148128	1929250	1740835	1628308	2031648	1885676	2096056	1892784	1999314	1807483	1863475	2001829	2024474	1895274	1913133	1837105	2080966	1951749	2237465	1904654	1750787	2101628	1864495	1657791	NA	NA	NA	NA	NA	NA	NA	NA	NA	NA
LN_2000	448783	537494	429100	561665	392810	389180	516131	405703	300451	399913	613298	523258	320085	307493	379075	387223	283498	475259	239694	341676	375254	357608	289759	333209	262630	271987	537323	423936	186445	214094	202414	287260	438391	188202	196725	462751	NA	NA	NA	NA	NA	NA	NA	NA	NA	NA
LN_2006	310027	346800	377122	399675	378200	338034	297436	208612	456398	315103	432774	292789	400951	364320	547096	255527	455672	507391	304427	378466	389213	535728	421904	581035	373134	275972	359360	303138	252658	305306	259829	341688	417884	403508	301556	262052	NA	NA	NA	NA	NA	NA	NA	NA	NA	NA
LN_2009	1780777	2745560	1911218	2894714	1507800	1146227	1499934	1987027	1775469	1510648	1421450	952899	2997389	1134267	2223316	4330624	1453954	1041437	1472221	1847088	3777102	1452838	1670136	793533	5543654	3419902	1459480	3084562	1341351	751224	1203884	2272020	1715078	936239	2189467	2222322	NA	NA	NA	NA	NA	NA	NA	NA	NA	NA
LN_2012	986313	814394	898824	920158	815142	870192	765291	824955	1010266	1084302	1020391	635048	442835	336258	569105	375502	446092	483202	384939	395126	429191	391598	347953	487820	319439	294437	400811	324556	268905	302322	287620	323552	371366	338104	281490	303328	NA	NA	NA	NA	NA	NA	NA	NA	NA	NA
LN_2017	2106722	1919823	1709925	1960660	1996181	1542938	2105134	1707834	1279633	1376770	1863761	1474233	1429356	1415333	1749135	2177000	1446585	1654468	1366559	1360145	1930012	1892990	1729109	1874958	1708017	1792578	2154940	2324780	1461319	1494102	1410486	1925081	1880736	1554291	1791786	1791894	NA	NA	NA	NA	NA	NA	NA	NA	NA	NA
LN_2019	860205	928445	853438	563520	682082	670087	608732	805610	1109041	905755	893652	517221	1438346	784101	1036974	551043	1183138	1254743	927107	1230559	779012	774145	554534	935925	149341	151481	553934	132860	85657	230186	114622	111767	451836	307699	123231	158074	NA	NA	NA	NA	NA	NA	NA	NA	NA	NA
LN_2024	94472	978029	137048	293702	240346	183879	411605	953932	142453	289530	202701	378385	NA	176826	NA	172098	NA	146678	NA	256627	103257	NA	NA	NA	NA	289520	NA	103166	NA	NA	101701	659416	NA	NA	128289	423500	NA	NA	NA	NA	NA	NA	NA	NA	NA	NA
LN_2027	1176552	1216668	1123249	1065242	1103435	1179343	1076533	1192097	1423144	1450483	1223786	956087	1075681	762468	857487	576120	871344	987803	772821	761185	644882	708609	550206	822878	435948	391899	557623	426152	442657	511956	503349	416822	508858	632243	365523	408149	NA	NA	NA	NA	NA	NA	NA	NA	NA	NA
LN_2030	1321148	1379314	1453098	1817638	1368739	1345893	1345586	1153636	1590030	1466204	1540622	1188100	1658824	1303328	1397516	1125022	1370967	1692829	1164114	1052038	1410941	1338189	1220807	1562342	1246501	1192850	1254027	1212066	838026	1060015	779230	1030465	1190926	1526088	1207278	942401	NA	NA	NA	NA	NA	NA	NA	NA	NA	NA
LN_2031	NA	1949862	684895	366389	NA	709293	732176	1946918	799819	249366	185429	1085397	431990	1103055	NA	480384	222280	375300	207586	813060	303703	NA	119691	333109	547050	792497	136022	93851	210883	318656	432837	2048308	132486	465540	313320	494904	NA	NA	NA	NA	NA	NA	NA	NA	NA	NA
LN_2034	370074	369457	348624	324820	324694	373176	313834	371457	432300	438567	388402	298711	319401	243723	262559	180051	272712	290829	250539	240733	213671	208839	184813	251556	142483	140780	156646	133588	136615	173069	153661	129372	165497	189213	121210	120585	NA	NA	NA	NA	NA	NA	NA	NA	NA	NA
LN_2035	7513214	7872221	7729578	9328102	5881060	9051617	8174798	7436027	7533424	7405144	7571068	6865931	10045435	7560719	8546040	5677746	8968762	8315846	6907182	8067142	10207467	7303021	8087156	9278758	9356131	7135589	8834566	9576687	5197849	6969887	6516634	9594247	6781125	9374135	8153166	7384508	NA	NA	NA	NA	NA	NA	NA	NA	NA	NA
LN_2042	618399	NA	284213	508581	301090	NA	NA	NA	513002	656914	377463	NA	NA	NA	NA	NA	NA	NA	NA	NA	NA	NA	NA	NA	NA	NA	NA	NA	NA	NA	NA	NA	NA	NA	NA	NA	NA	NA	NA	NA	NA	NA	NA	NA	NA	NA
LN_2044	138325	158394	175656	190332	NA	NA	NA	132480	NA	NA	92550	NA	296161	NA	106819	NA	126542	NA	NA	204493	NA	NA	135243	NA	378578	NA	NA	NA	NA	NA	154834	176741	NA	NA	NA	139004	NA	NA	NA	NA	NA	NA	NA	NA	NA	NA
LN_2045	2493643	2763791	3084415	3246874	3031147	2892819	2345542	1726398	3163504	2751239	3663671	2455828	3306373	2820128	4430088	2066004	3870600	4107836	2700296	3200320	3330553	4305720	3196422	4876974	3391684	2624442	3103633	2747516	2020576	2594291	2035682	2971208	3556954	3854198	2755694	2135852	NA	NA	NA	NA	NA	NA	NA	NA	NA	NA
LN_2055	17794060	16076428	20562942	20802424	13759072	12568628	11199271	15860876	16344780	20383550	12329151	9058088	37500360	17633304	31400634	21498782	25108016	11883440	21217400	26724062	35195948	17643048	23006570	7887489	48491556	36316900	20706570	33714620	23790950	10727751	24929150	22324622	19894044	17214810	19568166	18616250	NA	NA	NA	NA	NA	NA	NA	NA	NA	NA
LN_2058	23930004	21752802	22035124	23054648	23004200	23339492	24111940	22711778	22380284	23140192	23133766	21345526	23217850	22207522	20255588	20223214	22183852	22310266	22297844	21943460	22359448	21028698	21681898	22805868	24208038	22743266	23061096	22359780	23188130	21903690	24385948	22993656	20530570	23290538	21695550	20574020	Sterol derivative	NA	4052281109	22299610	36	-1,06	0,025	[M+AcOH-H]-	C21H30O4	3462144105
LN_2066	357331	375098	412901	442895	447292	506655	349052	409804	435313	413873	424190	368751	398493	356972	415122	511599	424753	401305	433674	332180	347280	320093	360918	374173	431902	324944	340944	339891	386452	480829	481245	386548	446416	439286	342000	302285	NA	NA	NA	NA	NA	NA	NA	NA	NA	NA
LN_2068	516242	545809	473876	669229	490716	598121	526208	571048	554845	499589	596012	491189	613174	472823	501664	352909	499857	474100	426647	575249	625732	469491	542361	574557	643987	487583	596234	528504	311625	396609	371587	635997	441187	610560	553222	397918	NA	NA	NA	NA	NA	NA	NA	NA	NA	NA
LN_2073	457567	493527	465073	508945	500120	435785	437957	464095	551264	454764	478544	396313	468819	445447	409037	323504	412081	426276	380131	522705	496685	371799	454767	508905	593508	461291	410825	480412	296419	333691	342917	539988	425978	557634	542907	378895	NA	NA	NA	NA	NA	NA	NA	NA	NA	NA
LN_2075	717724	716854	739988	801594	708536	823763	902437	713896	631539	691331	861121	754342	452558	353849	1127518	792080	1309208	579982	510881	503550	467379	800995	423409	566319	323204	409926	649344	420562	224317	367977	258974	720601	448311	361905	260359	1402878	NA	NA	NA	NA	NA	NA	NA	NA	NA	NA
LN_2077	138713	159664	180750	136369	177801	189159	131355	159590	223118	186597	203838	122968	671258	328912	407677	151320	462240	415934	353444	492566	334693	330266	161537	411281	NA	NA	130625	NA	NA	NA	NA	NA	NA	NA	NA	NA	NA	NA	NA	NA	NA	NA	NA	NA	NA	NA
LN_2078	476792	437293	466979	343974	399128	411851	329995	443637	533101	415252	520273	302277	703650	412879	632069	258725	626649	673377	419196	728645	495055	468168	281576	552262	NA	NA	242756	NA	NA	NA	NA	NA	115905	69396	NA	62066	NA	NA	NA	NA	NA	NA	NA	NA	NA	NA
LN_2083	1663249	1626531	1618350	1122539	1250654	1163787	1171460	1529461	1758598	1457506	1638861	947087	2421962	1592956	2252308	1082430	2063836	2572267	1565519	2284934	1711524	1543821	1038513	1936674	300912	285613	1072476	242304	145844	380778	193050	213249	826743	536224	219254	320812	NA	NA	NA	NA	NA	NA	NA	NA	NA	NA
LN_2084	690335	634263	690732	375153	448244	360309	481837	586464	639130	616084	597874	248023	525566	304931	576062	251033	498315	606980	246486	526735	260692	391403	197932	402436	NA	NA	272883	NA	NA	105147	NA	NA	377041	78819	NA	81258	NA	NA	NA	NA	NA	NA	NA	NA	NA	NA
LN_2086	1238470	9701464	3028462	1954162	1113962	3478924	4067844	10400236	3933424	1595017	1266341	6954642	1619634	3228873	315824	2325936	438224	1801321	1689231	2406918	984447	187468	346429	839885	323096	705387	NA	NA	NA	161355	NA	402415	134075	157400	NA	351527	NA	NA	NA	NA	NA	NA	NA	NA	NA	NA
LN_2087	2260636	2125543	2035414	2030048	1957830	1890746	1944030	2099420	2207579	2253426	2418942	1608433	1650771	1205684	1603812	1054344	1235974	1707777	1147853	1237788	1218627	1201172	954593	1514167	707409	675502	1060969	828474	661109	777892	693923	775283	905640	920852	626241	760842	NA	NA	NA	NA	NA	NA	NA	NA	NA	NA
LN_2089	319825	319210	330588	374983	310768	437279	384752	321059	362306	368115	387137	315455	209175	146475	530492	331270	766320	252258	260032	221827	198789	340528	152765	232639	104249	118285	280676	155997	96697	148850	124923	314226	189604	185279	117397	691662	NA	NA	NA	NA	NA	NA	NA	NA	NA	NA
LN_2097	5558652	6731874	6089254	7628833	5042364	7322632	6044278	5463968	5467580	6185707	5715166	5773334	7846151	5397190	6494360	4486532	6224338	6302156	6018384	6569682	7975150	5989270	6056704	6838542	7578685	5288751	7072976	7655798	3773094	5645542	4829426	7080468	5453722	6187924	5904418	5984462	NA	NA	NA	NA	NA	NA	NA	NA	NA	NA
LN_2102	136502	242672	232091	345922	238560	124570	131307	268801	343446	324423	154422	NA	457237	132182	345906	519715	285431	116878	343307	341520	446413	178074	281468	NA	824268	620516	240909	424887	258358	119671	298619	182668	263312	154849	321183	266654	NA	NA	NA	NA	NA	NA	NA	NA	NA	NA
LN_2103	184387	298042	270980	361427	165327	196554	226729	352097	312158	253088	156194	139603	410686	153211	270127	322890	265274	118617	220358	306452	501043	168558	214027	NA	822860	635631	183424	261140	197364	134583	188025	489429	202634	249739	347157	249949	NA	NA	NA	NA	NA	NA	NA	NA	NA	NA
LN_2104	635854	418244	463172	566157	601324	423423	364932	NA	609246	624191	532581	337315	788118	340257	651695	740847	646341	448030	694546	501304	736682	581555	604334	374099	1130947	807415	521246	716016	558340	418798	666257	404609	587612	446945	653758	547587	NA	NA	NA	NA	NA	NA	NA	NA	NA	NA
LN_2105	4635694	2223702	3724679	5007576	3131230	2160541	1741954	1502263	4521147	4141556	3731384	1329371	7453360	2042668	8339546	5069048	8322278	2381950	7703516	3960804	8008376	5070390	4621434	1813499	12919020	5232356	5176115	7690338	5068108	3926834	4257034	2242120	5025644	3216483	5657952	3825783	NA	NA	NA	NA	NA	NA	NA	NA	NA	NA
LN_2115	504287	453864	510912	462958	421311	382927	501073	357693	457061	460394	532425	365151	80020	100707	131220	68630	106912	162716	66034	127758	94148	75631	59671	95892	NA	NA	76650	NA	NA	NA	NA	69947	126824	NA	NA	82684	NA	NA	NA	NA	NA	NA	NA	NA	NA	NA
LN_2117	289243	300134	314111	302461	328710	300523	251164	275878	370957	293503	342936	199073	1144533	615553	910527	316176	808624	925588	642401	942236	650462	690459	345913	776005	NA	NA	262310	NA	NA	NA	NA	NA	NA	NA	NA	NA	NA	NA	NA	NA	NA	NA	NA	NA	NA	NA
LN_2119	1332366	1642762	1234203	1865892	1451635	1532737	1274544	1240302	1340318	1374193	1553561	1278160	1717743	1391193	1454969	1247504	1424542	1551815	1099518	1686282	1949223	1531054	1539390	1643004	1527820	1207457	1739867	1779157	857892	1148775	880298	1625510	1291650	1556978	1334726	1180577	NA	NA	NA	NA	NA	NA	NA	NA	NA	NA
LN_2120	572881	445658	484343	427023	539227	462237	502191	462953	445063	469107	491098	416535	504855	478217	497446	598992	474167	551311	491569	447604	557994	465451	479074	389884	491950	576646	477941	567414	477639	446034	522036	440097	521636	457822	500858	549521	NA	NA	NA	NA	NA	NA	NA	NA	NA	NA
LN_2121	648915	588574	621641	535421	573362	515013	591663	527121	572215	553726	847382	536562	213116	206951	460940	195110	347671	318309	197422	210442	240838	216218	161949	227905	117411	128292	253905	108986	NA	132057	80430	139112	210091	160054	NA	315619	NA	NA	NA	NA	NA	NA	NA	NA	NA	NA
LN_2124	317580	415131	349666	422743	406567	357022	337332	310651	354992	390054	356147	328663	378128	353305	295155	296628	336650	351867	294790	419386	379607	324576	380945	344151	450828	390873	360126	375663	253843	319557	281052	478092	348504	447747	433255	300053	NA	NA	NA	NA	NA	NA	NA	NA	NA	NA
LN_2126	425029	415027	424197	435270	393274	431282	379321	363639	346976	336963	469531	417511	286721	215139	319780	251408	261988	348873	189013	317868	279805	284035	244978	327127	204797	209473	338009	258547	138377	241396	143884	165425	307451	213789	155099	299854	NA	NA	NA	NA	NA	NA	NA	NA	NA	NA
LN_2131	1140897	2734568	1791061	1335366	715154	1319126	2058737	3236907	2617080	1678879	847975	1537068	622234	370718	357442	469561	345397	222744	417221	526477	399913	205442	239730	NA	469407	543026	153314	168073	177549	137870	444224	484126	231957	181329	336229	295420	NA	NA	NA	NA	NA	NA	NA	NA	NA	NA
LN_2138	8907473	11416296	9062486	11997370	8921445	11691331	10134949	9705821	8295998	9197851	8511901	9346847	11198789	9949972	9622781	7418120	9188561	9551676	8978850	10301431	11490181	10375204	9590172	9133363	10884714	8628036	10726761	12023021	5985386	8447252	7307659	10723603	8245696	8480843	8205485	9442306	NA	NA	NA	NA	NA	NA	NA	NA	NA	NA
LN_2139	450518	605012	565974	530158	569384	657220	592728	488043	582993	532124	661976	490587	850187	580180	743226	436510	718123	674013	611651	727345	707714	507068	708333	796937	648661	636370	808663	739583	591846	668195	591093	675768	521473	837404	717592	517441	NA	NA	NA	NA	NA	NA	NA	NA	NA	NA
LN_2142	608817	510274	618176	888298	644324	469199	406113	593633	847072	804930	574216	364543	1305658	564293	746646	952592	834572	464603	864084	887548	1061688	556732	761584	391730	1904772	1284044	725667	948838	760031	452694	854960	631139	677872	559942	995723	715224	NA	NA	NA	NA	NA	NA	NA	NA	NA	NA
LN_2143	6794350	3677209	5468222	8979136	5514428	3941362	2464842	2747765	8773502	8980472	5320281	1606014	16369144	2647742	12003187	7517001	11163178	3330301	10556479	6158860	13709542	9001873	9761781	2110966	19893374	9923439	6456378	12179688	7923969	4421899	8542268	4150438	8341617	5771028	11772116	4769492	NA	NA	NA	NA	NA	NA	NA	NA	NA	NA
LN_2146	2919030	7170063	4827246	5042578	2345381	4691126	4874040	7185168	5280969	3502742	2354144	4366016	7305262	6398084	3679339	7737417	4280592	2949698	4281814	6731252	6743020	2507865	3150792	2547523	11137851	8895934	3235603	4551662	3531956	2811252	5091482	10893659	4273544	3826876	5055528	6581986	NA	NA	NA	NA	NA	NA	NA	NA	NA	NA
LN_2148	1763795	4232654	2600219	3183488	1828773	1763778	1867636	4052175	3489292	2666800	1770603	1698988	2652444	732974	1218926	1521949	896515	770631	1500499	1077816	1478188	913068	772254	380139	615152	348628	146439	245515	NA	127184	149486	NA	194191	NA	NA	364408	NA	NA	NA	NA	NA	NA	NA	NA	NA	NA
LN_2153	NA	390599	NA	NA	NA	NA	NA	246823	NA	223676	104432	NA	NA	131584	88173	106539	NA	NA	NA	116328	NA	195469	98538	123392	NA	NA	354013	NA	95093	69223	NA	NA	NA	NA	NA	176508	NA	NA	NA	NA	NA	NA	NA	NA	NA	NA
LN_2155	1232764	1920718	1431088	1511324	865044	1334126	1695767	1671054	1927896	1188241	943028	970332	907800	243065	470874	799927	336597	404511	564364	519295	371536	363160	324987	175759	263159	316590	NA	169376	NA	NA	135936	107873	123298	NA	NA	300959	NA	NA	NA	NA	NA	NA	NA	NA	NA	NA
LN_2164	1994236	1702856	2132458	1925818	2337185	2259638	1873475	1651150	2284108	2361038	2926203	1930880	1823920	1133884	1196249	832071	1269600	1825780	1323640	1435616	1009120	1320687	660283	1274521	347651	332583	798184	313576	254143	393684	218404	104410	788464	474662	122343	328658	NA	NA	NA	NA	NA	NA	NA	NA	NA	NA
LN_2166	1110336	919253	722536	904557	930506	961209	853222	650552	839409	718681	1006452	702449	807730	637290	600281	320747	690359	934410	723555	546840	601175	598207	462212	860344	357517	284698	507806	271541	204424	327939	173906	198238	562901	512330	190891	166923	NA	NA	NA	NA	NA	NA	NA	NA	NA	NA
LN_2168	889030	NA	608717	909475	NA	NA	NA	NA	NA	699852	556930	NA	740748	NA	NA	1052889	548855	NA	NA	700738	866830	673940	498176	376600	NA	NA	431803	NA	433645	333062	NA	NA	643268	375758	NA	581067	NA	NA	NA	NA	NA	NA	NA	NA	NA	NA
LN_2169	5844736	8648064	7846312	6806190	4818281	8039274	6083928	7554363	9709555	6619272	5487183	7674222	10780409	13672446	7307266	8664221	9210212	9300132	8881781	9931972	9384490	7325687	7472172	7712872	12806038	12250420	7868692	8175332	8601463	8751458	8459342	10172582	9488729	11846796	10998676	10141894	NA	NA	NA	NA	NA	NA	NA	NA	NA	NA
LN_2170	NA	277133	NA	NA	374875	316410	297059	266890	473311	NA	NA	238523	NA	NA	419654	NA	NA	299136	497874	NA	NA	NA	NA	NA	807706	448108	NA	525859	NA	NA	383705	296144	NA	NA	486824	NA	NA	NA	NA	NA	NA	NA	NA	NA	NA	NA
LN_2175	317695	534106	538524	405865	242366	568600	578713	831294	849952	626911	259326	464152	161780	196825	228195	125496	161540	121311	278159	234693	126266	153368	134814	96750	283524	NA	NA	120710	154924	144998	219370	134218	157881	140587	196698	168288	NA	NA	NA	NA	NA	NA	NA	NA	NA	NA
LN_2179	1706338	9126182	4079518	5154126	1796851	2988678	3002173	10085847	5216321	3576279	1465355	2782559	4116027	1304381	1445977	2082118	951441	1415653	1978586	1783657	2230294	1218325	1133810	616085	849289	670697	285346	392663	235660	213203	333886	651401	393451	264996	307857	614912	NA	NA	NA	NA	NA	NA	NA	NA	NA	NA
LN_2180	NA	NA	NA	NA	NA	NA	NA	NA	NA	NA	NA	NA	461158	NA	NA	NA	NA	NA	NA	NA	209951	NA	NA	NA	757142	NA	106421	179079	108082	NA	NA	NA	NA	NA	NA	NA	NA	NA	NA	NA	NA	NA	NA	NA	NA	NA
LN_2181	305121	643207	511048	NA	330594	386503	553679	894309	705488	438478	341395	572407	NA	NA	NA	NA	NA	NA	NA	NA	NA	NA	NA	NA	NA	NA	NA	NA	NA	NA	NA	NA	NA	NA	NA	NA	NA	NA	NA	NA	NA	NA	NA	NA	NA	NA
LN_2183	2763995	2579672	2504954	2630631	2449178	2633119	2883908	2728508	2675264	2536052	2583171	2412210	2611225	2480891	2289535	2114516	2580918	2434400	2364154	2613531	2541764	2338132	2346346	2898530	2959542	2672551	2685684	2453298	2404008	2741597	3001098	2839881	2215822	3000180	2704076	2205778	NA	NA	NA	NA	NA	NA	NA	NA	NA	NA
LN_2187	1268244	436630	1821468	892819	251354	885071	656777	945814	1449855	582366	1131017	1336209	502030	710725	834147	423289	251522	1439550	784137	416462	1321291	311069	550611	489764	911040	586908	524854	345771	295477	261342	465839	535943	742993	462646	389557	717144	NA	NA	NA	NA	NA	NA	NA	NA	NA	NA
LN_2189	1261514	588457	1732082	904806	284736	1007389	776934	965675	1341771	598008	1100374	1319540	597678	705899	1091782	556522	336812	1478658	759319	529984	1155044	405896	548247	665239	1029767	679414	621920	516828	378940	392536	487059	633937	713413	716838	486226	742807	NA	NA	NA	NA	NA	NA	NA	NA	NA	NA
LN_2205	1341147	1441511	1450012	1865705	1420876	1445799	1433623	2034503	1752844	1649717	1247817	1267023	1941946	1433614	1541961	1949440	1626393	1220865	1610668	1974219	1708877	1095471	1416021	958333	1879793	1891548	1229278	1595210	1516050	1205061	2050835	1722754	1409239	1137015	1325650	1867758	NA	NA	NA	NA	NA	NA	NA	NA	NA	NA
LN_2208	1388497	1498936	1679177	1374601	1533863	NA	1307376	1373751	NA	NA	1458695	1731643	NA	1445719	1621988	1405981	NA	1665206	NA	1917929	1584214	1738827	1789645	1548559	1759496	1888159	1669918	1575069	NA	NA	NA	1551015	1880525	NA	1783717	1647412	NA	NA	NA	NA	NA	NA	NA	NA	NA	NA
LN_2209	4359466	4218587	5217084	4547916	4702695	NA	4129919	4465822	NA	NA	4521458	5079180	NA	3856989	4924128	3900286	NA	4919762	NA	5204978	4613578	4786150	5212444	4579445	5398000	4863800	4935394	4708201	NA	NA	NA	4662002	5129746	NA	4666921	4688019	NA	NA	NA	NA	NA	NA	NA	NA	NA	NA
LN_2211	1279066	1211891	1526252	1272371	1398645	1406073	1096764	1159652	1463338	1351806	1332968	1354639	1531081	1219557	1428312	1156254	1488366	1483554	1411501	1672912	1338539	1439878	1708994	1529806	1407482	1388886	1476526	1273327	1210833	1458617	1238029	1314161	1485824	1615316	1408486	1227462	NA	NA	NA	NA	NA	NA	NA	NA	NA	NA
LN_2212	6179828	6669522	7549758	7640356	7233980	6923058	5829388	4421412	8114282	6349794	8150400	6093698	7994630	6768266	11088548	5143330	9570345	10240448	6621168	7684127	7856469	11252689	8443211	11749000	7840860	5765016	7550630	6177544	5474612	6586354	5306798	6566130	8294170	8555765	6280682	5395012	NA	NA	NA	NA	NA	NA	NA	NA	NA	NA
LN_2213	624304	566395	831720	627180	655708	667063	640443	412061	797931	644616	832002	568692	408587	398504	537426	356725	617813	571421	384080	514910	507196	663079	487139	661391	482549	427265	497976	518762	383394	453464	451067	443778	619958	730272	447512	496168	NA	NA	NA	NA	NA	NA	NA	NA	NA	NA
LN_2217	555392	610222	369178	464290	519277	374078	485265	379328	303180	272055	476006	347398	358087	393389	483449	344963	332809	541460	306670	325280	426892	451929	359014	500601	325220	233173	451004	329856	168275	225320	168060	243700	416367	293539	237730	267679	NA	NA	NA	NA	NA	NA	NA	NA	NA	NA
LN_2221	6283305	17288152	12938636	8679140	5590359	10510521	15996703	19816872	15521190	10458747	5253603	14010325	1847353	1746162	1186266	1510404	949833	1747889	2327911	2552179	1262366	1380311	1115732	938996	1491305	1625139	680384	932019	847341	875657	1359542	2330642	1128562	1486004	1503781	1135522	NA	NA	NA	NA	NA	NA	NA	NA	NA	NA
LN_2225	553690	432020	389809	405601	515714	454759	428163	304396	415535	397948	625903	387484	448569	313108	290836	174105	309772	447874	341642	304121	301242	286654	246978	394332	183495	150912	258921	147344	116604	189090	89812	101305	280984	261187	127574	107710	NA	NA	NA	NA	NA	NA	NA	NA	NA	NA
LN_2227	281778	837933	874058	909756	310056	532951	644168	1366144	1096516	644093	338684	527893	1029442	489213	397049	650934	362800	347552	602611	701878	607390	274783	415603	179958	1206546	1088076	309284	438107	537828	224280	441670	1051279	407285	305164	761256	558618	NA	NA	NA	NA	NA	NA	NA	NA	NA	NA
LN_2228	335986	389007	402717	352280	407968	480641	390387	378832	395990	465765	335666	539862	465119	396615	396007	409239	448271	442798	506607	649228	445790	486192	576055	345823	481488	430419	448818	439818	482143	425701	512476	382000	616740	419505	384935	559939	NA	NA	NA	NA	NA	NA	NA	NA	NA	NA
LN_223	724460	727164	819458	650049	639114	873212	720496	672438	743281	650969	715866	908846	692714	816588	680334	714131	671174	932798	811506	710878	724309	742752	692906	767186	556660	683403	860398	777162	668528	843709	732362	710129	849144	859268	625543	854698	NA	NA	NA	NA	NA	NA	NA	NA	NA	NA
LN_2232	351641	372270	291985	606498	455709	494782	234594	267150	416412	527040	509418	351958	1059933	599000	932004	544313	621242	1250882	674768	517718	831617	808123	323383	759435	NA	NA	244927	103402	NA	117167	NA	NA	161330	168500	NA	87961	NA	NA	NA	NA	NA	NA	NA	NA	NA	NA
LN_2233	192766	251293	184539	350505	281503	295260	147876	157403	272672	317029	322687	218631	712743	378469	557791	325401	405003	685766	426796	349214	448453	506520	192367	486057	NA	NA	164054	85600	NA	91111	NA	NA	118507	128301	NA	61197	NA	NA	NA	NA	NA	NA	NA	NA	NA	NA
LN_224	232051	223319	NA	378355	NA	NA	332992	573314	NA	369261	NA	662105	NA	NA	279564	195601	209670	NA	NA	363885	270154	NA	NA	382578	NA	NA	NA	NA	NA	NA	NA	NA	NA	446356	NA	307564	NA	NA	NA	NA	NA	NA	NA	NA	NA	NA
LN_2243	1051298	1946857	1343279	1614799	802676	946903	818086	1526565	1808626	1261852	839257	727803	2591616	1068466	1375144	2118886	1319234	876626	1270026	1680279	2211726	819359	1110312	518434	3674066	2183355	903746	1728198	968899	575450	1202646	1811122	978229	811307	1427432	1536796	NA	NA	NA	NA	NA	NA	NA	NA	NA	NA
LN_2245	1361038	1413422	1284701	1359850	555916	1185487	1188690	1441233	1002428	1287674	1011290	855515	1430960	1434501	1017552	696711	1027418	1015053	1283766	1464772	797905	833197	907712	750829	997060	1323161	862608	903691	723858	902865	828981	1421756	803338	1008079	994578	743701	NA	NA	NA	NA	NA	NA	NA	NA	NA	NA
LN_2249	1847866	1720045	1321806	1854762	927762	NA	1093400	NA	1500822	1401584	NA	NA	NA	900356	1326981	2415721	1139711	966100	1635958	NA	1918696	1141324	997821	760006	2422177	NA	879699	NA	NA	662037	NA	NA	1165143	NA	1424754	1142493	NA	NA	NA	NA	NA	NA	NA	NA	NA	NA
LN_2253	1824472	1547193	1242986	2026680	954708	874731	1014074	1713556	NA	NA	987959	NA	NA	862944	1342902	2101596	999111	909439	1577001	NA	1890254	1119432	974711	721105	2460844	NA	862834	1266179	NA	588193	860783	751452	1109730	713580	1341300	1148390	NA	NA	NA	NA	NA	NA	NA	NA	NA	NA
LN_2258	556132	2145906	1025806	766421	541796	976709	639958	1169714	1204973	541269	654793	1032754	2850092	2963346	2058433	2324358	2325103	2199920	1780195	2370911	1753984	1485189	2051908	1524377	2996836	2647814	1398938	1769498	1965109	1557397	1716500	3239461	1668430	2378000	2996585	1821792	NA	NA	NA	NA	NA	NA	NA	NA	NA	NA
LN_2259	410206	1242506	804861	785990	326642	576721	818015	1153786	1115569	635098	280569	540856	572914	221295	224714	283253	151180	223339	384235	314964	306505	168300	156003	NA	159952	158352	NA	NA	NA	NA	NA	180576	NA	NA	124693	NA	NA	NA	NA	NA	NA	NA	NA	NA	NA	NA
LN_2263	218626	980287	280504	595103	NA	413598	752727	1089736	412030	233009	213866	560995	513368	689534	161138	364164	276577	320707	174523	358252	333432	165841	313268	147456	NA	NA	163498	172790	113094	129879	NA	NA	233296	156447	NA	167270	NA	NA	NA	NA	NA	NA	NA	NA	NA	NA
LN_2264	356327	311970	335163	341397	321302	401086	342688	325616	381556	396567	346992	315751	416236	312115	290252	284490	388116	318725	377774	292121	329528	315367	321116	334572	358448	355304	323589	325044	410041	408137	462360	378718	289645	417596	336236	287716	NA	NA	NA	NA	NA	NA	NA	NA	NA	NA
LN_2268	478544	462869	484918	461566	372345	472116	525662	484908	514171	471456	411505	494898	728039	801126	449825	371576	875823	862186	551868	706433	728961	589711	848714	828620	895676	668234	1050135	768999	784052	1145097	912268	889291	1073224	1115312	812645	861695	NA	NA	NA	NA	NA	NA	NA	NA	NA	NA
LN_2271	673240	864904	804637	784617	346228	926351	642332	791935	727063	968509	662069	523508	774734	803426	577390	385754	677591	614574	810868	839991	463726	473348	589031	405116	580499	669036	527283	632750	477455	585895	552982	809341	517698	628557	699443	466003	NA	NA	NA	NA	NA	NA	NA	NA	NA	NA
LN_2277	1228900	738604	918575	2791891	1655602	916156	441304	930951	1387604	2207322	1187455	371337	1822580	272602	798973	2079937	506562	343578	421723	1558060	1817216	577431	1451781	149205	2230828	2763494	351464	1912115	914768	177282	1067765	789710	923470	584488	2739214	1236554	NA	NA	NA	NA	NA	NA	NA	NA	NA	NA
LN_2280	144054	1252265	662610	778536	109693	400362	522675	1509205	562558	313979	NA	526645	1048675	590442	191753	646041	242664	175096	290737	638500	688971	93194	228673	103565	1236881	914483	106971	273793	186385	157779	356817	1218996	141284	163436	290773	539836	NA	NA	NA	NA	NA	NA	NA	NA	NA	NA
LN_2284	2260220	3798822	4111218	3396343	1851128	2997452	3274167	4052634	4269752	2403786	1480077	2759220	6786868	8147720	3736970	4513768	5343866	5339443	3734097	6950550	5422874	3380934	5389642	3664708	7717514	3647180	4104056	3028468	4165356	4017139	4533072	8129214	4030562	5842686	5974506	4051000	NA	NA	NA	NA	NA	NA	NA	NA	NA	NA
LN_2286	198567	1166666	NA	143336	124285	210312	345867	558336	NA	NA	116030	284400	230683	204195	NA	149089	NA	NA	173932	NA	126148	NA	NA	NA	NA	NA	NA	NA	NA	NA	NA	NA	NA	NA	NA	NA	NA	NA	NA	NA	NA	NA	NA	NA	NA	NA
LN_2290	668897	697698	776798	821957	821312	672427	638804	471105	846176	657748	911167	637519	866195	788292	1242505	542881	1152933	1149807	706625	794328	823470	1220624	823519	1301809	861672	652397	826211	741757	628552	702690	565186	731449	983051	885812	693672	542861	NA	NA	NA	NA	NA	NA	NA	NA	NA	NA
LN_2292	5797690	6154767	5921178	6530478	3197008	5780386	5408560	6125138	4947456	6009448	4905250	4758873	8170384	5860267	5735374	3439651	5426860	5596929	6748098	6380876	4878704	4889254	4736182	4915079	5187225	5149830	4498564	5047450	3520710	5128328	4307960	6178808	4437664	4801781	4912822	4494748	NA	NA	NA	NA	NA	NA	NA	NA	NA	NA
LN_2299	1335150	1304973	1045380	1140205	1135986	1140874	1149338	1055076	916857	1023543	1169292	1069100	966098	1183991	1021708	860368	1038519	1187255	1074812	1058198	1100619	1051356	1139632	1160206	944117	964154	1043160	844744	862406	985266	732456	842218	1070353	1011490	879863	752891	NA	NA	NA	NA	NA	NA	NA	NA	NA	NA
LN_230	180639	131219	147373	267359	263213	437504	319953	275652	284144	387055	289348	105006	316412	316307	203961	159281	235922	239401	189761	NA	248691	254542	256042	193796	221636	404864	272500	216028	339483	340936	493247	345922	426392	468106	452016	147160	NA	NA	NA	NA	NA	NA	NA	NA	NA	NA
LN_2316	687222	1808100	675475	824409	315416	638475	973695	2044242	847796	685712	364671	940447	819702	691233	298657	1513254	297328	470523	644479	790204	468412	438229	554200	281991	607856	1063562	288229	516296	449620	224735	656907	1421504	671510	455428	598021	602963	NA	NA	NA	NA	NA	NA	NA	NA	NA	NA
LN_233	903847	1265893	1091369	1255923	1060753	1415802	1368399	1201423	1184443	1290853	1047940	1030752	1476416	1103876	1369538	937561	1556093	1507251	1162296	1507598	1262513	1313595	1323524	1706572	1501597	1614250	1513294	1504010	1286862	1525469	1424137	1760091	1064762	1574009	1559367	1296740	NA	NA	NA	NA	NA	NA	NA	NA	NA	NA
LN_2338	401692	329273	353508	356586	303874	334403	507540	373546	364783	364000	347684	355542	730167	992844	369250	393337	1180686	1028857	508001	786495	727520	661792	1292191	842495	1085774	788158	1339956	757437	1050113	1370862	1076969	1096620	1389748	1639635	1472108	822941	NA	NA	NA	NA	NA	NA	NA	NA	NA	NA
LN_234	570902	283355	506320	540508	485459	410441	422318	380905	468231	340803	515384	334332	493370	349550	342452	150259	321228	668972	319116	445803	483239	436628	355236	477003	384469	327313	360972	412521	187897	241925	151517	332207	302251	444633	299042	113100	NA	NA	NA	NA	NA	NA	NA	NA	NA	NA
LN_2342	1900052	2216216	2101131	2543274	958608	2181694	1826280	1958636	1858525	2088421	1947681	1584292	2457554	2155854	1958024	1161464	1961234	2140281	2213595	2084090	1586959	1444273	1839909	1470495	1781862	1898812	1716736	1776528	1228370	1838833	1674602	2101834	1501748	1584255	1842666	1436387	NA	NA	NA	NA	NA	NA	NA	NA	NA	NA
LN_2349	673352	622547	614696	620648	672940	648392	540361	497214	791226	786628	883815	596347	511720	280340	444084	202030	338762	673240	526269	541754	247125	435191	134907	342705	NA	NA	64302	NA	NA	73471	NA	NA	104281	69453	NA	NA	NA	NA	NA	NA	NA	NA	NA	NA	NA	NA
LN_235	288379	513328	442392	498481	378419	481141	601414	555205	387878	466331	415412	425113	863863	612168	878492	448402	810596	755969	610946	845913	667289	841148	689372	1067664	941838	747021	837984	833258	539744	814207	592749	928008	450177	1039355	882658	470288	NA	NA	NA	NA	NA	NA	NA	NA	NA	NA
LN_2350	NA	156066	NA	NA	NA	NA	136322	NA	NA	NA	NA	NA	183907	NA	NA	136075	138279	NA	NA	168136	NA	NA	157660	NA	267907	202810	120467	NA	117183	91782	120087	285843	144405	173945	251099	NA	Estriol-16-alpha-(beta-D-Glucuronide)	NA	5451985205	167763	17	-2504	0,052	[M+AcONa-H]-	C24H32O9	4642046356
LN_2352	616691	387583	422127	540840	463189	380865	338497	378393	662056	395949	539299	383238	1009766	352935	610247	615531	502095	583811	539345	543102	473709	483272	415654	434263	513032	198609	325130	207407	302192	301193	219953	165069	384347	369971	559807	185005	NA	NA	NA	NA	NA	NA	NA	NA	NA	NA
LN_236	1817874	1847388	1651444	1716140	1692058	1949968	1717716	2002187	2068102	2001951	1919056	1722101	1949758	1888927	1831596	1306318	2003470	1667649	1808047	1768610	1866014	1487192	1783360	1738320	1789677	1750298	2027093	1802425	2082351	2077172	1776730	2183084	1891771	1620406	1874662	1985566	NA	NA	NA	NA	NA	NA	NA	NA	NA	NA
LN_2360	1887067	1309420	1277665	2099338	3113045	1612369	1384553	803176	1816412	2315856	3514821	1484376	216720	160361	157527	121747	170348	191820	147552	178767	194762	137628	186731	186697	145851	118280	164219	173699	127537	144243	104236	130380	197319	147168	136931	156668	NA	NA	NA	NA	NA	NA	NA	NA	NA	NA
LN_2363	6260242	6730694	6446962	7469403	4024160	6094410	6026458	6703884	6077619	6643138	5409284	5225080	9370016	6624108	7036170	4120553	6409477	6369832	7102981	7257064	5741784	5499434	6404582	5143464	6295042	6233212	6176053	6142488	3973275	5690318	5164628	7471218	4857680	5683592	5891544	5218272	NA	NA	NA	NA	NA	NA	NA	NA	NA	NA
LN_2367	3658212	8134441	6243324	3830996	3431961	6319050	5218038	7784982	7959256	3916844	3812282	6069556	5832195	6628376	4733054	6507466	5012416	4941637	5208434	7124556	4198878	3876574	3759733	4589850	8881943	7129320	4007078	3995249	5422702	4994457	5188769	8426588	5169227	8513823	7887110	5421350	NA	NA	NA	NA	NA	NA	NA	NA	NA	NA
LN_2369	5275211	5614584	6257843	6496728	6361564	5614030	4920068	3628710	6768961	5332188	7118078	5075313	6724264	5930224	9169799	4431908	8511027	8651550	5457096	6380734	6507268	9206535	6824366	10195973	6744367	5131554	6642970	5818144	4593128	5677169	4260386	5904165	7284001	7134700	5274584	4477730	NA	NA	NA	NA	NA	NA	NA	NA	NA	NA
LN_237	360501	394070	378765	261921	291207	527889	471610	353034	407854	317710	352171	302100	393887	342793	338506	214915	343567	386477	254046	444801	390921	197188	388415	457218	607951	515198	550443	413239	256201	323553	339194	459593	291873	303178	398194	349802	NA	NA	NA	NA	NA	NA	NA	NA	NA	NA
LN_2376	383162	373390	311101	397979	359672	349140	474882	370656	444843	415396	448144	355108	342166	223681	201996	183633	236450	249101	287949	324539	236979	224668	219267	341651	336581	224987	178467	241044	203014	304249	250069	286725	212271	391192	268591	226316	NA	NA	NA	NA	NA	NA	NA	NA	NA	NA
LN_238	558844	1088759	764107	710649	626557	801260	957706	910495	740211	772572	623662	723297	1057034	908277	1455100	850680	1292865	878773	858931	1151317	901206	891767	1020839	1095042	1302236	1208020	1227481	1104831	1189485	1161661	1211100	1255675	998470	1259143	1128117	852877	NA	NA	NA	NA	NA	NA	NA	NA	NA	NA
LN_2384	827490	3043938	2084067	1457359	537266	1875903	2227507	3883803	2327235	1312906	568955	3058618	1744763	3121122	487306	2578693	752888	1469133	1301766	2151198	1628393	319880	598288	923838	1784383	2635228	477709	618745	971798	848610	1629974	3728066	632122	956912	852315	1642627	NA	NA	NA	NA	NA	NA	NA	NA	NA	NA
LN_2385	1724935	1621058	1186575	1777561	737956	1325760	1004914	1387050	2003997	1568862	903470	1196414	2374266	1336949	1233610	3276172	1146500	1061722	1867688	1754283	1988956	1086049	1001550	786185	3130777	2303870	725579	1287675	953365	801417	1203616	1203711	1186679	1444483	1586855	1307362	NA	NA	NA	NA	NA	NA	NA	NA	NA	NA
LN_239	1562386	1835074	1700178	1800143	1595066	1904489	1567390	1850132	1896982	1833843	1271869	1576115	2164692	1601939	1960934	1262039	2079354	1807865	1771315	1809298	1738239	1447214	1764701	1677126	1977611	1777293	1846106	1594431	2021575	2020407	1860282	2173651	1633732	1899633	1679028	1441454	NA	NA	NA	NA	NA	NA	NA	NA	NA	NA
LN_2394	NA	NA	NA	NA	NA	NA	NA	NA	NA	NA	NA	NA	NA	NA	595362	NA	1054798	998377	NA	NA	NA	NA	1536334	610949	1680757	NA	1019982	NA	1185357	919117	NA	NA	NA	1507816	2321010	NA	NA	NA	NA	NA	NA	NA	NA	NA	NA	NA
LN_240	1331300	1703873	1493522	1516002	1370041	1556642	1477573	1713439	1454835	1546527	1410989	1401211	1599515	1464458	1684988	1226171	1758106	1571327	1389203	1671198	1326186	1276228	1624942	1605903	1411774	1759196	1908277	1668703	1677795	1751341	1813947	1825501	1594270	1743084	1773272	1414762	NA	NA	NA	NA	NA	NA	NA	NA	NA	NA
LN_2401	197276	146291	195443	240253	181777	175432	296078	196119	165807	207014	197341	166408	653447	1150513	347944	358520	1591702	1316178	319090	852279	650116	713774	2145311	923586	1299825	899174	1725151	875494	1453181	1743257	1389099	1510517	1777156	2600041	2478964	741083	NA	NA	NA	NA	NA	NA	NA	NA	NA	NA
LN_2402	493882	666061	485214	573503	661320	618599	573375	422712	520572	589201	688407	528960	493204	477070	577371	536465	635076	609707	539652	382584	636428	559066	727415	820921	641094	447824	581688	567723	539457	668961	659640	666810	466889	647060	524697	477343	NA	NA	NA	NA	NA	NA	NA	NA	NA	NA
LN_2404	708301	692356	813316	839583	689108	790630	959565	635044	803699	742956	802955	650140	1041724	924608	701596	515236	801911	782183	904552	962766	1049189	716022	808987	898362	1022895	932763	1014614	876461	697943	867332	750651	1186624	970334	1198895	972673	829975	NA	NA	NA	NA	NA	NA	NA	NA	NA	NA
LN_2405	587356	545827	514753	541819	556172	538556	508131	466567	651032	650387	837186	514723	432525	254523	368644	150865	231626	563684	368583	512713	233227	345426	120894	290563	NA	NA	NA	NA	NA	69663	NA	NA	111247	69893	NA	NA	NA	NA	NA	NA	NA	NA	NA	NA	NA	NA
LN_2406	882294	986026	998947	1229604	515209	1029016	914458	987941	872842	994582	899132	835650	1415307	1038854	1092254	594091	853347	897531	944361	1083254	823037	711950	1131070	694468	887388	981777	961837	988009	566164	863599	769070	1186344	706532	780572	924806	754059	NA	NA	NA	NA	NA	NA	NA	NA	NA	NA
LN_2407	550857	413740	504123	597030	536471	537674	605884	517678	645121	561646	609930	537638	899725	806644	625165	616906	816713	863054	1232086	798779	824623	786518	856328	947691	782934	654563	591986	679037	702589	720024	796897	740487	831054	1026672	659874	701999	NA	NA	NA	NA	NA	NA	NA	NA	NA	NA
LN_2408	1130078	853137	989755	978576	1009084	1010552	900842	823888	1223052	1248431	1353370	903888	513732	259830	428072	246907	307980	672837	531659	471560	277430	501187	199537	361086	NA	NA	NA	NA	NA	NA	NA	NA	77176	71407	NA	NA	NA	NA	NA	NA	NA	NA	NA	NA	NA	NA
LN_2412	1005189	895494	927944	1020947	1050805	1087892	833800	751143	1042449	1196166	1164387	1043494	1019250	872204	769758	1103148	1084336	907205	1081879	529670	1054643	1012304	1086388	1191608	1001633	704340	774040	778040	995237	1168933	1241505	918190	797934	1082458	817710	783891	NA	NA	NA	NA	NA	NA	NA	NA	NA	NA
LN_2417	5823894	5598080	5738207	6586868	5347753	6340413	6081422	4828713	6469444	5698586	6369626	5350444	10859134	9284720	7525011	5955512	10721264	7846793	8401971	7807420	9598146	7614596	10562038	9159566	10221232	8692827	9750773	8943075	10196943	11160103	9260059	11216125	8905665	14717599	12604702	7550818	NA	NA	NA	NA	NA	NA	NA	NA	NA	NA
LN_2418	5926968	5516900	4895008	5700581	5897043	5839152	4351036	4399678	6110362	6375820	7554522	5114483	6668329	4140733	5732027	3286204	4969969	8216182	6539042	5361486	4173840	6722193	2559781	4732836	403531	150314	1122195	121627	563179	1467949	155649	176333	1558883	1291173	175823	427052	NA	NA	NA	NA	NA	NA	NA	NA	NA	NA
LN_2422	1698193	1672211	1654282	1918240	1587426	1813825	1925994	1384952	2026806	1796854	1803362	1601647	3177942	2718120	2267028	1793168	3129524	2485014	2659302	2523244	2809174	2207111	3147540	2696292	3058191	2671812	2932578	2612999	2933016	3301120	2676127	3385674	2622634	4389498	3908989	2312580	NA	NA	NA	NA	NA	NA	NA	NA	NA	NA
LN_2423	1781269	1628272	1462870	1657320	1742702	1687250	1333133	1293257	1944990	2067136	2182564	1538664	1952702	1207188	1710988	1025674	1428707	2619468	2075738	1726377	1199126	1997950	731122	1404681	127312	NA	321922	NA	175103	433190	NA	NA	452428	351463	NA	119290	NA	NA	NA	NA	NA	NA	NA	NA	NA	NA
LN_243	838124	1143081	1076325	896575	768646	1141226	1083518	1186768	1058787	928883	717253	858652	1228019	1029843	1196797	813509	1374683	1004791	992352	1206741	877545	895253	1082764	1269311	1326552	1369403	1261354	1231851	1133816	1489137	1450402	1247558	1022531	1363188	1386008	929935	NA	NA	NA	NA	NA	NA	NA	NA	NA	NA
LN_2432	10732432	11600949	7807404	6604134	7883962	9151911	8079823	11279995	10939851	7180636	9447400	10488785	7022170	5871452	3378294	7696598	4188344	6536461	11087749	5547528	3607225	3895584	2791409	4137434	1310134	1349638	1084186	527077	734914	816022	537412	533797	1594692	695880	240950	998773	NA	NA	NA	NA	NA	NA	NA	NA	NA	NA
LN_245	464442	928005	677717	611116	485284	911118	746533	776316	684683	564230	558251	486538	829065	654261	874139	425852	865583	802252	528666	947596	594440	610448	656312	930779	965442	929878	1013701	876469	579778	1068071	892260	913950	613521	1148577	945601	576712	NA	NA	NA	NA	NA	NA	NA	NA	NA	NA
LN_2450	375716	439687	336934	434246	339738	318702	276016	286638	303438	260913	490265	344650	221742	292225	350431	478175	285383	330738	266090	175779	481000	389364	378745	496608	306990	281120	433590	322028	257867	293194	268662	407802	347659	305232	245638	481973	NA	NA	NA	NA	NA	NA	NA	NA	NA	NA
LN_2451	1951436	1400828	1293518	2051549	2821765	1732707	1572801	924768	1724148	2216684	3445794	1692740	NA	NA	NA	NA	NA	NA	NA	NA	NA	NA	NA	NA	NA	NA	NA	NA	NA	NA	NA	NA	90074	NA	NA	NA	NA	NA	NA	NA	NA	NA	NA	NA	NA	NA
LN_2454	380822	343363	350668	330780	417303	323518	334790	261332	381102	436420	498400	328522	272791	198464	253406	155219	176596	420561	311125	282695	156595	284042	108333	238837	NA	NA	NA	NA	NA	NA	NA	NA	NA	NA	NA	NA	NA	NA	NA	NA	NA	NA	NA	NA	NA	NA
LN_2455	485521	542478	502465	551028	387101	452169	491139	441915	459932	375342	584306	422713	602806	667118	718600	611546	703682	681943	550523	648816	953351	662189	914947	967048	831481	805805	1012166	910041	653522	766093	612125	1055589	926118	1220686	1129656	696574	NA	NA	NA	NA	NA	NA	NA	NA	NA	NA
LN_2456	546487	540641	421508	530999	478138	437515	374453	359067	529207	483828	776888	415787	399205	270799	461874	290810	348717	680265	398550	390615	395800	605146	198957	465498	NA	NA	91204	NA	NA	95629	NA	NA	144744	98205	NA	NA	NA	NA	NA	NA	NA	NA	NA	NA	NA	NA
LN_2457	4570148	5315131	5380924	6447114	3167491	5098499	5106589	5062564	4527360	5672180	5236082	4266119	9168416	5474552	6974250	3506328	5078668	5157498	5230354	6121592	4735020	4186126	7668372	4050227	5443002	5154260	5858856	5563360	3145816	4836422	4444290	6871106	3951584	4721983	5243012	3808115	NA	NA	NA	NA	NA	NA	NA	NA	NA	NA
LN_2463	1014662	921488	752797	938610	858841	941711	1269629	1005381	930117	1094849	974504	1002503	982017	776109	717600	627952	812191	833972	1088668	1089122	893746	853907	850078	1059089	956404	711720	628241	740494	633381	759356	633275	792314	700669	1125803	788627	607898	NA	NA	NA	NA	NA	NA	NA	NA	NA	NA
LN_2476	1049395	226047	877132	1308676	913693	256706	516051	135433	1216300	1313228	855062	242834	763506	309851	664978	364395	733042	364243	437172	177114	1031261	696971	517208	262216	400572	415230	524511	376530	378338	294838	249730	137093	826316	605758	383600	205574	NA	NA	NA	NA	NA	NA	NA	NA	NA	NA
LN_2481	915748	966456	951946	1118875	979546	1004051	1195049	966281	968335	895881	1136892	931903	1659245	1578749	1374665	1001783	1359688	1707202	1728992	1695030	1469969	1313957	1431527	1925991	1609290	1338303	1334187	1466556	1035594	1265690	1288973	1652804	1482887	1914948	1380190	1274776	NA	NA	NA	NA	NA	NA	NA	NA	NA	NA
LN_2482	770232	629215	716104	693675	760333	584132	591773	588564	740614	743905	965912	601708	292857	157243	302036	143960	149502	390071	297189	294724	159936	343340	127815	242157	NA	NA	NA	NA	NA	76551	NA	NA	84134	NA	NA	NA	NA	NA	NA	NA	NA	NA	NA	NA	NA	NA
LN_2487	4512092	5825953	4570333	5477242	5060362	5471600	5085450	4059432	4551192	4930528	6039600	4857328	4759374	4608959	4765348	4989290	6084684	5667871	4813116	3146948	5657690	5174634	5837836	7235075	5766188	3974245	6093400	4563576	4633819	6177517	6363534	6019026	4331692	5954045	4742990	4244715	NA	NA	NA	NA	NA	NA	NA	NA	NA	NA
LN_2488	467743	417071	423059	475207	546771	466942	364396	316990	658880	624280	694197	529124	1055806	773532	806039	477579	726409	958528	712624	963368	497204	717720	254748	765058	NA	NA	150176	NA	92049	319550	NA	NA	537452	215016	NA	105620	NA	NA	NA	NA	NA	NA	NA	NA	NA	NA
LN_2490	5538261	5765644	6105766	6085002	5151408	5718133	6583856	4742085	5791366	5185726	6110417	5179568	10483462	10045418	8085408	5636089	10517405	9025324	7804479	8897496	10106623	7522876	11260428	9791726	11204354	9333105	10984418	9615978	9067252	10839656	8678376	12633125	9075112	15046258	15086400	7731732	NA	NA	NA	NA	NA	NA	NA	NA	NA	NA
LN_2491	5555266	5281296	5065828	5319748	6118252	5247297	4443735	3817450	5931116	6161826	8060132	4988846	5813597	3988191	5273852	2703690	4178820	8547173	5542700	5020116	3544426	6324306	1990054	4295440	254714	257204	816010	313160	330029	1084643	314649	386726	1220380	870528	341327	287396	NA	NA	NA	NA	NA	NA	NA	NA	NA	NA
LN_2495	721153	1071216	1093236	1222143	567871	1147608	935877	942734	909791	1119649	1056771	820988	1643803	970742	1126916	570262	880928	815035	940163	1060602	745286	761178	1462524	717427	997023	965660	879491	908350	593237	884410	785009	1211602	654193	734575	1043713	605862	NA	NA	NA	NA	NA	NA	NA	NA	NA	NA
LN_250	73997	NA	62246	61272	72652	65722	62632	NA	75789	86346	82606	67653	82570	69314	NA	NA	76404	83241	75297	NA	69194	77653	74514	76478	81990	NA	85313	78426	73948	100157	79976	66406	75998	92535	70414	NA	4-Aminobenzoic acid|Anthranilic acid	NA	1360390728	127585	29	-1.7836|-2.046	0.061|0.0268	[M-H]-	C7H7NO2	1370476788
LN_2500	878476	659691	711463	787372	767249	733058	534200	539179	929588	985222	1216298	801498	1231880	827706	1013340	731402	748798	1092246	984528	961703	513147	945523	319264	734084	NA	NA	254392	NA	213491	441777	NA	NA	485810	411572	NA	NA	NA	NA	NA	NA	NA	NA	NA	NA	NA	NA
LN_2501	808311	825436	844573	955700	789681	1091354	886034	738915	973465	884370	959238	827683	1768984	1382129	1116086	802893	1450023	1490191	1553230	1359310	1446832	1102523	1305069	1679335	1376093	1326797	1267721	1319191	1020592	1413583	1291426	1380824	1332231	2074125	1368284	1157398	NA	NA	NA	NA	NA	NA	NA	NA	NA	NA
LN_2504	NA	NA	314894	NA	370914	396372	339728	267306	328321	412445	NA	309299	NA	319002	NA	392291	399372	NA	354251	NA	375079	NA	441333	472080	421947	325961	447735	383181	419195	493594	568381	492955	285518	432087	415068	335183	NA	NA	NA	NA	NA	NA	NA	NA	NA	NA
LN_2505	416589	380288	463336	462135	379450	464932	463103	404069	417686	418904	459051	334226	616637	467728	658703	340530	708112	549856	472779	451482	558802	503412	800240	474127	474481	421251	662945	502241	417951	616704	522215	621003	483847	741190	705601	372054	NA	NA	NA	NA	NA	NA	NA	NA	NA	NA
LN_2506	399903	NA	NA	395185	403250	NA	310385	NA	407890	441718	526438	NA	268091	NA	273958	NA	NA	424500	NA	186562	NA	328463	NA	NA	NA	NA	NA	NA	NA	NA	NA	NA	NA	122443	NA	NA	NA	NA	NA	NA	NA	NA	NA	NA	NA	NA
LN_2507	424289	481532	458840	438187	395406	591203	368810	436966	561910	532247	493559	485860	1292384	1296347	1529031	1301387	1406028	1343884	1452113	1219843	1388302	1392532	1348085	1575662	910847	726246	1143439	1001342	993086	1150519	1043198	950024	999706	1223396	970848	819890	NA	NA	NA	NA	NA	NA	NA	NA	NA	NA
LN_2508	1230584	1246340	1139512	1279534	1049024	1230662	1429687	1130748	1262193	1127615	NA	1017657	1908690	1728561	1598778	1375996	1988358	1640312	1612943	1446498	1992583	1468914	2159397	1894635	2106535	1984337	2193222	2169870	2099762	2147710	1912588	2408159	1673356	2817764	2564796	1706510	NA	NA	NA	NA	NA	NA	NA	NA	NA	NA
LN_2509	1153261	1071329	1003444	1052651	1052531	1072881	911474	879126	1105551	1214066	1429846	923400	1236002	785772	1192350	768688	1157862	1693479	1324128	1032249	852537	1333634	486872	955770	88621	NA	241914	NA	123778	283139	NA	NA	316191	242655	NA	106918	NA	NA	NA	NA	NA	NA	NA	NA	NA	NA
LN_2510	2027570	2602478	2047153	2432862	2646547	2790417	2129608	1747234	2344086	2703100	2508016	2117640	2146292	2010432	1690979	2138274	2670298	1948374	2509907	1517871	2199862	2148023	2456754	2850697	2520677	1750289	2196284	1780256	2260120	2805807	3110546	2601820	1849631	2759445	1971700	1607351	NA	NA	NA	NA	NA	NA	NA	NA	NA	NA
LN_2513	234010	247450	243449	281067	227703	305017	246105	217576	281695	252266	275470	240220	509478	412661	308147	231704	416201	451233	472093	383152	423252	358758	371974	502668	400976	385982	368031	392917	287766	383244	358285	388208	402169	631727	364225	363076	NA	NA	NA	NA	NA	NA	NA	NA	NA	NA
LN_2514	2166995	2034770	1996679	1821646	2349739	2349975	1461907	1626396	2422900	2665966	3039547	1877128	2861701	2016977	2432441	1558155	2040640	4193489	3043581	2490229	1729082	3160555	913065	2217320	162832	76628	477190	NA	369015	770235	NA	NA	646916	672401	NA	147396	NA	NA	NA	NA	NA	NA	NA	NA	NA	NA
LN_2515	1009513	855723	830370	1040620	917739	1110849	1120477	601599	981940	1029827	1152902	809376	2032328	1967615	1633606	960708	1956664	1300051	1414738	1215994	1744511	988089	2634769	1620404	2448596	1828087	2313768	2254101	1776016	1709414	2076025	2587015	1804955	2975855	3381867	1446052	NA	NA	NA	NA	NA	NA	NA	NA	NA	NA
LN_2516	5909852	6011116	6009893	6381656	5401102	7167696	6576565	5560642	6673875	6725888	6777748	5360362	11856122	9703892	7930776	6220047	13165151	9128938	9666934	8922604	10096571	7700142	12370673	10292301	11828318	10100261	10811913	9817384	11982805	12674130	11247405	11879944	10990264	16184878	14000314	8529528	NA	NA	NA	NA	NA	NA	NA	NA	NA	NA
LN_2517	155593	169331	162538	127111	130094	193426	116252	124858	165541	187789	140359	167304	422167	431470	453190	390346	467433	398303	446563	395149	444567	432089	405948	475003	276939	229984	328472	309378	295182	359529	294755	300780	321938	362402	315740	264081	NA	NA	NA	NA	NA	NA	NA	NA	NA	NA
LN_2518	NA	NA	NA	NA	NA	6007030	NA	NA	6074961	5204828	NA	NA	10703032	NA	NA	NA	10256734	NA	10112444	NA	NA	NA	NA	NA	NA	NA	105775	NA	5861514	7961319	5844382	170288	NA	10041838	282386	NA	NA	NA	NA	NA	NA	NA	NA	NA	NA	NA
LN_2521	NA	NA	280314	NA	NA	318107	NA	210075	NA	256310	NA	NA	NA	609334	NA	293404	NA	NA	NA	402823	NA	NA	754484	477958	671022	545761	NA	649728	477503	531202	632824	NA	NA	NA	1037312	446829	NA	NA	NA	NA	NA	NA	NA	NA	NA	NA
LN_2522	1738627	1779414	1893516	1989736	1586704	2210586	1937980	1620436	2137934	1987909	1912828	1599616	3930518	3073004	2434545	1936606	4045202	2753051	2917352	2606520	3266382	2429292	3742980	3237592	3633463	3154106	3379003	3089134	3697673	4063134	3403895	3631424	3576923	5055146	4277123	2627514	NA	NA	NA	NA	NA	NA	NA	NA	NA	NA
LN_2523	618883	541013	607090	568706	720713	762069	435515	473380	797847	801281	908120	590916	878471	NA	736750	483146	NA	1322417	927741	699689	NA	923285	NA	783714	NA	NA	NA	NA	NA	NA	NA	NA	NA	211650	NA	NA	NA	NA	NA	NA	NA	NA	NA	NA	NA	NA
LN_2537	337548	467922	341658	409137	353351	383038	315233	284841	310928	321700	448260	301040	233730	272120	284780	461778	334554	330559	272872	273422	414738	366559	370172	523923	388807	326132	461956	370795	236224	348167	344882	456695	314057	365811	300280	361945	NA	NA	NA	NA	NA	NA	NA	NA	NA	NA
LN_254	252767	418426	326708	424976	317095	401030	438170	366891	334277	420865	272421	399097	514853	357140	453710	269352	546149	443878	371104	469818	429932	371515	373704	496915	486510	494211	434685	421375	415295	552475	427843	525456	356402	555882	494131	392548	NA	NA	NA	NA	NA	NA	NA	NA	NA	NA
LN_2540	221254	210154	137215	227959	175416	177126	252047	123071	118995	187429	223012	162089	NA	NA	459859	172749	376745	121547	110117	82609	93519	197627	NA	102549	NA	NA	177519	NA	NA	NA	NA	157240	NA	NA	NA	670805	NA	NA	NA	NA	NA	NA	NA	NA	NA	NA
LN_2542	619502	489672	450092	570703	515105	462634	758622	599117	501070	563137	534915	550253	626822	488363	391936	340117	412907	481103	575375	772288	466266	480368	522554	568177	560963	404101	337975	388701	301672	359877	318333	401631	412570	600473	493366	306266	NA	NA	NA	NA	NA	NA	NA	NA	NA	NA
LN_2543	450560	526811	489936	542927	381329	468471	419849	428734	434912	380327	469547	344936	588294	677136	673285	596610	759458	684567	500846	977698	971682	675368	1046242	930543	860597	930718	1086628	1027695	681220	765346	634243	1105039	1136331	1047570	1036693	800481	NA	NA	NA	NA	NA	NA	NA	NA	NA	NA
LN_2551	2369221	3214384	2778989	3413519	1842402	2672755	2886004	2962087	2139603	2713044	2976116	2434347	4364080	2473105	3967762	1938822	2197806	2610632	1940724	2676536	2271649	2343834	4055417	2106294	2891051	2292943	2794202	2791918	1632238	2341272	2184800	3364032	2072602	1610792	2593329	1923714	NA	NA	NA	NA	NA	NA	NA	NA	NA	NA
LN_2559	331566	287195	280611	372616	337919	375596	402857	317955	374034	405716	359590	397313	419595	394041	307198	290269	400733	394582	462147	439470	373412	311090	335051	419465	344865	282926	240537	260159	263174	346334	298469	252222	306335	410566	282906	219796	NA	NA	NA	NA	NA	NA	NA	NA	NA	NA
LN_2560	830908	774522	727877	937545	860853	1020436	843481	685694	893989	828876	918587	663864	951726	698528	516943	465587	814830	693565	668130	644705	725908	522195	685007	729174	942040	888695	853528	754282	584002	883161	710579	790835	752290	1126823	802952	650276	NA	NA	NA	NA	NA	NA	NA	NA	NA	NA
LN_2561	258608	298980	242139	319438	268734	296130	196344	190052	249762	303852	301294	280609	398125	357990	286536	271259	429812	363522	242279	280299	357866	276148	340729	441284	381740	384461	322881	440772	298168	388839	251576	299576	300380	433807	365160	297728	NA	NA	NA	NA	NA	NA	NA	NA	NA	NA
LN_2563	307906	308590	249881	324170	282074	337855	351690	274190	330753	333602	373969	241606	432560	393002	275440	204201	425695	380223	328227	377660	405491	279206	351847	430789	446144	431740	426556	440192	330870	456386	419606	426217	369076	564431	415019	321706	NA	NA	NA	NA	NA	NA	NA	NA	NA	NA
LN_257	202273	327659	277009	235087	181545	276954	284283	321404	244436	202156	163437	247846	339230	294897	474006	267004	421979	270058	258965	387994	297263	341124	319696	380758	457533	389441	327455	342573	378622	397100	362022	415853	274570	420686	378739	244197	NA	NA	NA	NA	NA	NA	NA	NA	NA	NA
LN_2572	81666	81337	80083	90824	91694	90765	62448	NA	119704	119918	161234	80607	506710	333396	380058	204497	410816	418906	338693	382801	232105	330322	147486	338730	NA	NA	76723	NA	NA	127049	NA	NA	236947	127786	NA	NA	NA	NA	NA	NA	NA	NA	NA	NA	NA	NA
LN_2573	871785	962893	824298	924874	794051	834257	714233	580040	1005344	921079	1184252	826131	1654789	1199306	1690566	915671	1191357	1859138	1104140	1786403	841157	1255598	443671	1534008	128383	NA	309032	NA	158467	550189	NA	NA	968553	399647	NA	159140	NA	NA	NA	NA	NA	NA	NA	NA	NA	NA
LN_2575	106626	81937	246900	162417	72197	252326	180819	487741	219079	201714	95463	234733	389655	314913	261473	144393	483189	253126	620114	280108	353105	241120	468753	434296	593193	481227	341182	250247	620692	777522	781337	756402	539391	1151024	690961	266129	NA	NA	NA	NA	NA	NA	NA	NA	NA	NA
LN_258	592331	614874	566421	520422	567799	601333	584354	677198	674355	721421	576039	560708	606300	605790	555511	387802	693914	543485	558696	627938	557443	448382	608635	590907	558952	550327	641293	558547	673409	648264	615092	633813	581179	557064	631516	585124	NA	NA	NA	NA	NA	NA	NA	NA	NA	NA
LN_2580	1561842	1439712	1407740	1623836	1454864	1512285	1271816	1217532	1721534	1834140	2453773	1455056	2344602	1531410	2329392	1292496	1445305	2484260	1936215	1958617	1078715	2030692	729278	1799534	266612	124166	585887	NA	410149	938126	69107	NA	994962	937882	NA	273862	NA	NA	NA	NA	NA	NA	NA	NA	NA	NA
LN_2581	634522	640652	610359	746594	557164	705387	706276	552191	653437	576255	773735	601149	1106979	1097920	805627	647203	957848	1204859	1069926	1080626	1157520	932110	1026602	1317206	1159223	1028484	1061970	1091614	668743	918546	870865	1054194	1050528	1453688	1044309	961048	NA	NA	NA	NA	NA	NA	NA	NA	NA	NA
LN_2585	244010	309361	281865	267540	192253	334895	185096	177778	333058	252813	308266	199191	628153	579815	723430	559711	726681	636197	660771	595780	934101	674132	693339	933880	478084	425738	719742	556195	360493	525448	344543	512498	612659	802390	455861	463212	NA	NA	NA	NA	NA	NA	NA	NA	NA	NA
LN_2587	3819454	5284177	3875802	4191762	4331118	4887648	4119130	2982528	4007230	4585475	4919816	3530436	3812718	4061966	3341691	4118839	4966598	4402692	4266018	2789066	4852196	4278148	4997600	6069664	4926514	3218668	4680421	3671586	3675698	4954452	5333520	5123191	3597608	5437424	3842966	3066888	NA	NA	NA	NA	NA	NA	NA	NA	NA	NA
LN_259	439620	531288	497977	518153	458567	498733	520243	478571	433998	503597	436360	411566	484345	508201	512749	379216	562112	495126	418837	516070	411831	438221	480379	543587	484505	523830	539772	484859	530196	579324	540209	624073	534661	593268	574618	445502	NA	NA	NA	NA	NA	NA	NA	NA	NA	NA
LN_2590	817713	805944	985482	931073	909604	964111	1007854	650329	881676	770485	987260	637436	1216156	1270263	911410	831256	1408163	804932	945522	717398	1384126	734439	1924143	1016550	1835763	1674848	1849876	1984792	1382745	1399122	1743981	2028424	1526864	2166728	2661425	1429714	NA	NA	NA	NA	NA	NA	NA	NA	NA	NA
LN_2591	2103466	2080873	2095794	1702444	2147366	2004722	1700622	1517812	2086502	2231826	2770946	1696895	2442635	1877178	2634109	1309508	1750395	4407306	2584388	2398999	1645581	3187062	895122	2283916	110655	95883	508478	NA	287781	637066	NA	NA	575616	600138	NA	125827	NA	NA	NA	NA	NA	NA	NA	NA	NA	NA
LN_2592	6240326	6767370	6495787	6682020	5563860	6925958	7236959	5359172	6413017	6337712	6751479	5238054	12526308	11899757	8531898	6824662	13864782	11568419	10254529	10099036	12409233	9511710	15187699	12889634	13714671	12304843	13997706	12244858	12077917	14175386	12197770	14414494	13864921	18897902	17681882	10269188	NA	NA	NA	NA	NA	NA	NA	NA	NA	NA
LN_2595	474046	378633	436618	399523	377406	533132	376432	304848	448248	433556	443453	392927	986273	876931	697247	479229	993387	876444	833538	851008	851093	643949	846854	964819	587304	512081	697768	533700	548543	727789	576149	558788	652894	721610	537961	450528	NA	NA	NA	NA	NA	NA	NA	NA	NA	NA
LN_2596	1748120	1678707	1593502	1656372	1109178	1882002	907055	954294	1637836	1284893	1909512	1138914	2897164	2567160	3539048	2245451	2493978	2867862	2567721	2236070	4645851	2927372	2989383	4182173	1975289	1746591	2760266	2086387	1286395	1976756	1236146	2110253	2204688	2941524	1644555	1889471	NA	NA	NA	NA	NA	NA	NA	NA	NA	NA
LN_260	496354	558434	546535	562442	491198	559244	523681	548129	561908	555585	421998	567288	636582	500926	611117	369385	646247	513847	560902	617972	523907	462967	569524	546801	628024	530736	559666	501507	602210	649982	621785	636196	560453	659075	544562	398012	NA	NA	NA	NA	NA	NA	NA	NA	NA	NA
LN_2602	367315	308860	333333	373017	357601	395358	283731	248160	439674	457063	538035	319091	403670	251679	281662	133429	266647	525246	382991	305113	221943	327201	139513	263783	NA	NA	NA	NA	NA	77443	NA	NA	80025	67632	NA	NA	NA	NA	NA	NA	NA	NA	NA	NA	NA	NA
LN_2603	239273	245844	307094	284327	246433	288426	334676	236150	316344	298224	269047	259602	536572	449889	382961	260286	522273	388383	367016	408261	409564	337000	525146	460316	523216	463358	463672	405440	437555	504294	478570	527232	419095	758464	641282	356340	NA	NA	NA	NA	NA	NA	NA	NA	NA	NA
LN_2604	647983	853696	599713	722451	785633	748884	683257	545371	659272	774831	746782	636814	NA	NA	505589	725907	NA	NA	640343	NA	754680	668718	540395	786325	673623	527892	NA	464789	NA	679196	821498	713087	NA	734585	672327	663639	NA	NA	NA	NA	NA	NA	NA	NA	NA	NA
LN_2609	4065448	3975502	3829396	3866366	3708270	4492926	3067026	2992656	4047212	3927926	4340454	3528067	4966882	4786853	4167504	3491162	4501488	4656602	5068566	4369568	5018050	3877755	4704931	5461166	3158936	2532144	3719912	2801638	2590668	3529294	2812236	2743511	3451076	3382518	2720237	2423808	NA	NA	NA	NA	NA	NA	NA	NA	NA	NA
LN_261	281777	369069	356370	289909	258273	409504	332945	386031	330001	312803	260316	313805	397307	326357	406787	278456	467850	311970	330547	413845	281462	297646	379300	432664	402361	378186	381690	372135	391504	467962	424776	372733	357453	419526	467746	296609	NA	NA	NA	NA	NA	NA	NA	NA	NA	NA
LN_2610	1561204	1694867	1628173	1776765	1335726	1606444	1764963	1550672	1455469	1538756	1659824	1432653	2536526	2357228	2031516	1591997	2710101	3291524	1951549	2212750	2426835	2050999	2893333	2501331	2917056	2687464	2744912	2553747	2650907	2810936	2475881	2956915	2911001	3290722	3495716	2350233	NA	NA	NA	NA	NA	NA	NA	NA	NA	NA
LN_2611	133682	NA	147866	172640	154879	183115	224605	NA	NA	119363	NA	131472	235222	284029	156469	157204	272868	199704	148250	124890	175487	NA	364450	NA	400438	346801	343533	464365	307220	287906	361881	455361	338932	363045	561858	294846	NA	NA	NA	NA	NA	NA	NA	NA	NA	NA
LN_2612	696519	702458	619550	578901	644339	599396	466237	499541	605072	703112	838549	523830	718169	633295	739603	461105	496793	1260627	740851	689881	539652	986819	269673	674384	66603	NA	181802	NA	89747	224937	NA	NA	174811	195061	NA	NA	NA	NA	NA	NA	NA	NA	NA	NA	NA	NA
LN_2617	1166575	1142827	1169434	1466593	1144415	1505008	1239803	1030386	1253638	1317150	1392764	1040675	1864337	1370459	1179855	887822	1709766	1462674	1308194	1203464	1471555	1056804	1560254	1429310	1585977	1451848	1494387	1298344	1273814	1590873	1352723	1433831	1436858	2028886	1692144	1098315	NA	NA	NA	NA	NA	NA	NA	NA	NA	NA
LN_2618	1258741	1150119	1217077	1269935	1177511	1374142	1132162	935302	1237831	1387644	1476674	1089250	2221468	1787993	1402894	1047767	2822552	1780108	1773119	1326754	1902522	1524635	2386460	1901338	1687656	1463983	1815359	1474370	1554298	1914462	1653215	1641536	1767662	2475747	2076004	1190013	NA	NA	NA	NA	NA	NA	NA	NA	NA	NA
LN_2619	446209	409840	438148	429478	555444	524250	401632	340484	465695	467893	650145	399552	407583	294218	329242	210730	332051	395501	456546	260587	332036	307749	250200	307334	183125	158796	227921	182003	140773	148207	154970	161719	208752	258954	176491	147052	NA	NA	NA	NA	NA	NA	NA	NA	NA	NA
LN_2622	1180871	1161260	1123255	1133563	1163344	1401060	915368	896270	1237916	1180258	1316041	1048121	1651450	1488741	1472221	1010759	1539462	1440110	1593666	1362731	1547417	1166173	1493298	1622282	977322	853206	1143842	875088	783537	1050861	851794	870956	1096341	1052317	820344	759978	NA	NA	NA	NA	NA	NA	NA	NA	NA	NA
LN_2627	284494	301316	294398	375267	267696	361953	316305	262054	340924	344761	293910	263872	549656	383753	321878	249788	486669	419839	390608	346791	398924	307972	449342	419422	459326	392999	422073	383864	384876	459255	371858	410420	412409	570556	488235	305428	NA	NA	NA	NA	NA	NA	NA	NA	NA	NA
LN_2628	366652	331662	350809	373279	349935	411769	350141	274352	414421	409020	480780	313850	635716	533362	444182	309752	865550	555876	523505	392181	575645	463241	712466	548535	484584	438022	547592	418325	450945	627926	525534	498246	526770	750632	616627	350571	NA	NA	NA	NA	NA	NA	NA	NA	NA	NA
LN_263	570785	393757	597499	387405	440023	535000	533917	286693	541583	493198	633825	491137	546955	528544	501840	313322	695032	657420	567899	395880	549206	523936	508869	591527	435169	347492	587933	560708	589118	706390	551068	650691	574254	670132	447266	400712	NA	NA	NA	NA	NA	NA	NA	NA	NA	NA
LN_2631	615018	853919	767191	602798	508587	807150	817008	860826	711504	599903	590280	575016	672099	623692	716627	412764	652425	616917	593468	797021	607725	557981	564332	782650	871002	1003400	910918	733056	596348	847361	838020	986381	709357	933395	916333	757397	NA	NA	NA	NA	NA	NA	NA	NA	NA	NA
LN_2644	158218	155738	140647	243874	220226	209002	134720	129672	172704	166219	263738	157853	410475	236472	301688	267778	266096	728664	296454	330611	385360	381450	142137	310233	92531	59435	198422	157757	66260	107663	NA	NA	269576	120567	NA	76941	NA	NA	NA	NA	NA	NA	NA	NA	NA	NA
LN_2647	1447783	1427157	2003912	2077786	1066600	2151129	2228289	5108876	2036399	2519797	1566540	1719215	3087660	2306413	3552092	1598875	2567050	2545970	4981174	2880094	4138554	3333648	2924848	3872799	4157977	2761938	2126645	2413274	2121979	2572481	3091626	4107368	3420199	4170838	3328651	2183672	NA	NA	NA	NA	NA	NA	NA	NA	NA	NA
LN_2656	933925	815587	824464	1009736	1082505	995191	1023581	729026	944632	942816	1242194	800891	671406	554570	451368	387367	582079	567785	455169	521515	626641	447209	549246	600294	749794	688963	761632	663058	424630	590574	498865	647203	660225	782886	649725	569504	NA	NA	NA	NA	NA	NA	NA	NA	NA	NA
LN_2657	295459	296397	266797	350132	281465	263335	214678	216573	235093	343035	337902	268377	381760	365977	301310	282180	450105	397597	232187	276617	403540	292360	354450	506227	421022	388131	344598	485045	273479	361242	231515	356363	329857	424354	379400	303308	NA	NA	NA	NA	NA	NA	NA	NA	NA	NA
LN_2659	1697763	1635349	1985630	1767738	1803091	3276321	2527962	2565726	3049420	3641190	1537973	2350812	3944612	2358667	1487027	1363650	3152628	1495271	4079945	3214493	1958291	1487411	2437280	2585486	3017144	3008284	1540745	1897861	2472892	3133939	3582802	2759816	1671857	4414100	3731186	1768370	NA	NA	NA	NA	NA	NA	NA	NA	NA	NA
LN_2665	815732	1012588	909539	1092841	815578	924209	713551	658684	1011355	813304	962800	798537	1113178	1021814	892492	658131	912748	1084530	835056	1022931	1220827	849290	1006182	1233212	1280224	1034100	1079030	1042276	755084	852568	750326	1273854	1060741	1378233	1080709	866710	NA	NA	NA	NA	NA	NA	NA	NA	NA	NA
LN_267	184105	156427	168938	162472	151665	206937	171085	144407	160647	190780	149085	164494	199187	184180	175676	139418	186896	202785	175782	201940	187943	201364	179608	199654	182917	156696	212335	181993	204689	217410	163999	162200	196144	209389	153827	170668	6-Hydroxynicotinic acid	NA	1380183473	216445	36	-1478	0,227	[M-H]-	C6H5NO3	1390269438
LN_268	137591	554752	221457	132074	110604	257521	236233	424298	243599	218382	108278	310427	304531	220684	NA	135663	105626	134628	169280	280275	151892	NA	NA	128132	NA	NA	NA	NA	NA	NA	NA	NA	NA	NA	NA	NA	3,4-Dihydroxybenzylamine	NA	1380545369	218377	21	-2369	-0,01	[M-H]-	C7H9NO2	139063329
LN_2681	152187	167426	164649	165838	191710	163042	112747	100018	182158	143907	272288	140081	902745	613742	844871	408504	712475	915696	553884	787122	449738	709353	289863	769109	NA	NA	158463	NA	NA	218415	NA	NA	384896	205513	NA	96301	NA	NA	NA	NA	NA	NA	NA	NA	NA	NA
LN_2685	371855	303154	352787	496700	298354	372311	416451	232068	370623	539318	315078	323711	224120	270069	161930	182333	240307	257696	210905	249759	216770	196883	185382	241458	303644	256030	205042	236447	188014	211501	198042	259563	214599	268167	238022	212218	NA	NA	NA	NA	NA	NA	NA	NA	NA	NA
LN_2688	4285559	3821712	5589251	6059350	2598118	4756696	4016505	4864082	5757424	6130870	3931638	3433313	6640085	4864615	4485284	2393250	4193300	3168458	4298541	5980082	3324096	3045022	4281464	2763383	3809870	4176710	3983997	3812166	2238995	3130516	2972316	5345758	3256412	3671659	4055245	2673388	NA	NA	NA	NA	NA	NA	NA	NA	NA	NA
LN_2691	398978	193413	634175	248712	380138	215332	952424	188398	255749	196447	581160	286706	195171	200957	319965	253292	271951	294362	439826	161784	284226	769765	261037	414689	215028	97501	188815	317014	180282	279005	291615	222573	249944	544009	211402	152766	NA	NA	NA	NA	NA	NA	NA	NA	NA	NA
LN_2696	NA	NA	NA	NA	NA	NA	174116	145269	NA	NA	NA	NA	NA	NA	2010756	651668	1963906	NA	386460	127872	NA	379492	NA	68223	NA	NA	309667	NA	NA	NA	NA	766980	NA	NA	NA	1666857	NA	NA	NA	NA	NA	NA	NA	NA	NA	NA
LN_2697	4279498	4397106	4131671	4081066	3620144	4406026	4368714	3394821	4760582	4071784	3903811	3960462	4223438	4262346	2953456	2952964	4541609	4693138	3861605	3569552	4246824	2954663	5102130	4229500	5598220	4561254	5819782	4767378	4146552	5341597	4158378	5513614	4510896	5632563	5302309	4317434	NA	NA	NA	NA	NA	NA	NA	NA	NA	NA
LN_2700	610901	267011	752275	322750	692406	314380	1197803	244088	334320	231043	818093	372595	289293	333491	460035	357958	334499	482919	520095	195216	423918	904415	383490	551380	309673	168952	331808	405153	224240	340775	374970	294734	292811	627657	286073	204095	NA	NA	NA	NA	NA	NA	NA	NA	NA	NA
LN_2702	NA	308334	NA	321096	NA	270964	NA	234105	275118	247137	NA	279924	458808	385069	417897	284530	439513	395345	341243	398213	432622	NA	472983	NA	466734	405653	430331	368264	375102	415470	392329	452521	368316	587718	513560	370363	NA	NA	NA	NA	NA	NA	NA	NA	NA	NA
LN_2706	1095525	819212	1515451	1425182	669033	713628	908385	1140770	989747	1047396	1013192	873649	1082776	742998	955230	637912	614176	761551	770871	769252	1109664	863408	867940	943274	911798	1266513	816235	1003338	750005	739790	604786	951814	1024076	1030538	832105	777704	NA	NA	NA	NA	NA	NA	NA	NA	NA	NA
LN_2710	1961975	2041061	1667840	1907211	1611988	2164454	1215976	1240055	1949098	1696973	2460198	1280309	2811007	2285466	2584166	1834356	2781884	2448147	2520626	2615792	3257498	2339144	2757127	3379990	1396496	1320026	2543159	1606300	1101320	1868141	1217676	1421265	1950366	2258030	1389842	1452802	NA	NA	NA	NA	NA	NA	NA	NA	NA	NA
LN_2711	1220462	1741990	1212650	1582295	1536286	1498215	1345964	1071829	1299684	1456099	1749174	1352336	1225057	1205860	1115075	1372586	1542024	1407366	1349788	817143	1465370	1311566	1591571	1882256	1348613	1002817	1355230	1065184	1023493	1453998	1575459	1513850	1100622	1422290	1152208	929783	NA	NA	NA	NA	NA	NA	NA	NA	NA	NA
LN_2714	1048685	1056448	978034	1276847	1010602	1125856	1155254	882719	1003920	1052140	1177752	947346	1424128	1254805	1008544	781756	1267752	1331948	1053345	1086852	1272145	902756	1382732	1257848	1458345	1224217	1385168	1240018	913124	1217238	939646	1289334	1281686	1509700	1479776	996373	NA	NA	NA	NA	NA	NA	NA	NA	NA	NA
LN_2715	504190	460283	524777	443978	585945	466381	448017	367611	476654	497952	667519	437957	367878	307420	267038	188276	279289	389566	359199	251800	322834	317016	221667	260817	148229	147815	167112	171804	131043	144127	139320	182340	183157	248822	164601	153722	NA	NA	NA	NA	NA	NA	NA	NA	NA	NA
LN_2716	1029603	1032031	944384	1130046	1113095	965128	993631	765577	905373	985176	1291961	880862	1690344	1510706	1270924	902013	2220386	1562693	1256843	1157330	1615583	1275233	2235596	1661237	1395641	1155527	1584649	1218750	1123818	1361184	1199872	1353646	1474270	1817986	1729449	990379	NA	NA	NA	NA	NA	NA	NA	NA	NA	NA
LN_2734	3355080	4544312	3263115	3851796	3169616	NA	2349482	2302029	NA	NA	4430789	2299965	NA	5184390	7475312	5242672	NA	5225040	NA	4703794	8626741	4909212	6138991	8355575	4183644	3041141	5812426	4491638	NA	NA	NA	3860764	5660260	NA	3211711	3700146	NA	NA	NA	NA	NA	NA	NA	NA	NA	NA
LN_2735	NA	NA	NA	NA	NA	4269008	NA	NA	4421164	3230927	NA	NA	6626017	NA	NA	NA	5623740	NA	4421912	NA	NA	NA	172646	NA	97489	NA	82407	NA	2211704	4058889	2307768	158305	NA	5831808	232236	NA	NA	NA	NA	NA	NA	NA	NA	NA	NA	NA
LN_2744	233203	269842	279893	285920	246585	349443	294394	269846	271287	284522	300519	242485	451034	405177	325250	232504	544078	399024	424411	404779	400174	337643	485085	446372	556688	507684	474353	448689	419689	574076	495886	516387	424519	646492	616699	352315	NA	NA	NA	NA	NA	NA	NA	NA	NA	NA
LN_2747	378555	550207	362716	486131	486501	482294	440698	331470	404462	491054	487034	370030	440910	437833	387392	573963	581345	471174	458565	300712	523210	474069	553193	692022	564522	409869	557579	411668	426297	600782	706130	625856	443215	623222	424020	415022	NA	NA	NA	NA	NA	NA	NA	NA	NA	NA
LN_2750	399200	273812	362016	355441	389310	384622	330476	267076	403880	280945	432781	398716	406546	357385	260910	130414	553191	382361	378662	364435	365479	343384	406595	585188	416876	260404	233440	211292	202799	395605	253509	331405	308858	486837	361795	177115	NA	NA	NA	NA	NA	NA	NA	NA	NA	NA
LN_2753	899774	971220	1056275	938508	992490	1243834	759590	712253	1094481	974953	1184473	950417	2318301	1850515	1754146	1102686	2086776	1838632	1985548	1762641	2078409	1494892	1779232	1980744	1004609	834013	1240193	901513	744371	1201471	888765	738510	1164493	1345259	928376	682780	NA	NA	NA	NA	NA	NA	NA	NA	NA	NA
LN_2754	459039	461086	447395	530555	439908	484510	466090	387095	428280	483469	536068	403359	585247	461978	402112	321055	504354	509309	418634	399127	529219	350399	517185	484883	562593	446800	521114	475488	387111	491950	409752	512067	506151	642921	549072	428342	NA	NA	NA	NA	NA	NA	NA	NA	NA	NA
LN_2755	511833	462074	461656	471000	471788	503300	444548	373531	503102	513993	613290	397104	739757	642672	541400	439418	874681	653464	558426	469014	697453	548376	834505	659410	604498	526009	663365	544925	526298	637510	545092	613971	628866	871897	704944	484656	NA	NA	NA	NA	NA	NA	NA	NA	NA	NA
LN_2760	993654	1277957	1162626	939166	766972	1306736	1501201	1495920	1057395	960255	907494	962598	1315846	1238733	1298294	896740	1394912	1173227	1322131	1622585	1104095	1035393	1366084	1342155	1279507	1554317	1349411	1521806	1203616	1638078	1776964	1400951	1145324	1416328	1454072	1318918	NA	NA	NA	NA	NA	NA	NA	NA	NA	NA
LN_2761	282495	301156	323211	279573	301406	382960	234651	258042	353972	331362	381109	301907	738887	594393	527616	338634	642025	601433	619984	535307	644532	477054	561275	660587	323776	277698	356096	266413	254107	381239	283908	244855	390214	397096	267833	190313	NA	NA	NA	NA	NA	NA	NA	NA	NA	NA
LN_2771	5853276	6411968	6372966	6252332	4513926	6804070	7942454	7853560	5885876	5850416	5349757	5701333	6409523	6947636	7702230	4669797	8044380	6587644	5977861	8150362	6290220	5844926	6283845	6254274	7017410	7229336	8670346	7074088	6375476	7285448	8919435	6621838	5976438	6693883	7939903	6230186	NA	NA	NA	NA	NA	NA	NA	NA	NA	NA
LN_2775	796047	1224067	1134494	975906	989806	1258296	1257890	1140748	975483	1040925	1015895	1016831	2114574	1627569	2332183	1076559	2095830	1864292	1510563	2057643	1579859	1749512	1930271	2320198	1967838	1581643	2174672	1721242	1355314	1776184	1476532	1837263	1324454	2229446	1962231	1245748	NA	NA	NA	NA	NA	NA	NA	NA	NA	NA
LN_2780	265660	317330	289006	252591	289955	381327	630462	386877	292769	269011	356981	274628	619487	478239	337272	180757	375230	513856	431856	709539	331317	368591	321279	567750	305731	342697	358202	313680	263075	307170	319753	371237	268344	339753	333467	280980	NA	NA	NA	NA	NA	NA	NA	NA	NA	NA
LN_2782	250937	205200	445844	380063	251280	371899	308080	503217	472025	539016	296609	333604	464734	374373	257898	207402	293713	221818	424481	377676	355939	317772	324630	355643	392045	454564	184821	228914	307495	348374	316700	442552	272261	602702	389873	191720	NA	NA	NA	NA	NA	NA	NA	NA	NA	NA
LN_2788	36020392	40337704	30226172	39042912	37362996	34750684	35980516	29570186	35856412	41012248	37999348	34355904	41986940	38043880	30836884	26353500	37679720	39870228	32875214	37656544	36474396	30409194	31968374	34924960	41759400	35048432	38399024	36706628	26000014	33543786	28291394	37139556	30519408	40699344	35219864	32928856	NA	NA	NA	NA	NA	NA	NA	NA	NA	NA
LN_2789	235602	161255	338466	330223	296857	409812	412646	427344	394526	704424	240271	422457	480250	337494	188826	113131	349285	182471	499548	468889	329238	237334	353882	448755	592638	370368	169970	156434	211252	365468	371118	465460	228895	693705	542901	129549	NA	NA	NA	NA	NA	NA	NA	NA	NA	NA
LN_2797	3599783	3191606	2043661	3163677	2625804	3008026	3863134	2072032	2600599	3000216	2917632	3048024	3586155	3132640	2146516	1858637	3466826	3089084	3181222	3292569	2666534	1996592	2330397	2850404	3595924	3052090	2938285	2745776	1935836	2587809	2563076	3180184	2517407	2466082	2856640	2315416	NA	NA	NA	NA	NA	NA	NA	NA	NA	NA
LN_281	454086	414770	338567	424424	401887	407460	347908	338781	447456	402129	407378	437446	369465	422816	317619	336931	447132	349968	482606	372583	323135	387099	371263	435591	452018	413981	401195	391010	506094	356558	514543	437893	347850	429440	308295	334331	NA	NA	NA	NA	NA	NA	NA	NA	NA	NA
LN_2820	700902	583733	595752	694016	590735	530141	769533	910434	547652	668649	567187	656833	411439	510190	399088	478563	437746	434973	513909	471377	527487	512461	550331	342448	401905	471686	410697	489099	555554	464843	555440	416243	410838	368352	528134	601454	NA	NA	NA	NA	NA	NA	NA	NA	NA	NA
LN_2823	1009578	463073	916628	430447	871744	491007	1317022	350817	481937	428037	1306209	555540	678504	619001	730430	488608	677326	822713	883284	391718	642198	1194387	706020	1000502	633520	250042	610422	569459	557169	742360	708617	609878	540698	1140908	566516	474231	NA	NA	NA	NA	NA	NA	NA	NA	NA	NA
LN_2825	4283444	5008258	5396948	6309553	3523313	5451236	4487265	5440072	5511772	5874693	4210847	4384255	8056506	4440762	5372368	3633835	5412497	3936946	5265963	5577814	3772385	3791654	4837241	3445014	4520630	4074001	4252894	4399614	3118714	4962912	4477400	5292372	3263530	4165168	4398332	3766267	NA	NA	NA	NA	NA	NA	NA	NA	NA	NA
LN_2826	428109	468041	438308	488031	345786	446309	445372	489117	317480	421227	331973	477036	360758	392962	376578	269872	455245	405201	257825	420907	306250	256263	340055	443197	366565	495467	316537	365597	279238	442806	299693	337303	284318	324085	486763	263769	NA	NA	NA	NA	NA	NA	NA	NA	NA	NA
LN_283	370353	350959	422678	363240	394191	541182	403416	379572	608572	521840	383150	326309	751556	547899	410559	423806	594931	506979	733060	561667	562635	363972	550079	501182	512010	466954	481848	462040	759804	661429	659676	495786	507215	762838	543370	379157	NA	NA	NA	NA	NA	NA	NA	NA	NA	NA
LN_2838	NA	NA	NA	NA	NA	NA	391331	183216	NA	NA	NA	NA	NA	NA	2108613	491459	1390147	NA	353237	125460	NA	436452	NA	86987	NA	NA	341704	NA	NA	NA	NA	1020675	NA	NA	NA	1622054	NA	NA	NA	NA	NA	NA	NA	NA	NA	NA
LN_2840	1070078	1048263	993344	875970	862836	1075409	1164020	791269	1073739	979160	944911	1049429	1044216	908394	693764	590262	1150303	999442	1046545	776929	949099	637686	1011432	973889	1110460	1072622	1050831	1006099	797642	1107426	929168	984846	894433	999523	982274	850681	NA	NA	NA	NA	NA	NA	NA	NA	NA	NA
LN_2847	NA	NA	NA	NA	NA	188865	222848	221349	191654	192613	NA	NA	348899	310283	277012	212430	385238	324028	265505	313722	301050	294511	364049	319658	407449	375984	391145	353094	386665	389515	357027	372654	407665	420753	493706	317232	NA	NA	NA	NA	NA	NA	NA	NA	NA	NA
LN_2858	516654	555659	516678	517543	470378	597702	305968	415356	571077	443672	661410	728713	1079864	974215	1030861	694578	1022102	886103	929097	769670	1299037	911626	1020406	1307500	492968	433575	870409	540284	298519	572762	353336	416593	706833	662882	390885	414662	NA	NA	NA	NA	NA	NA	NA	NA	NA	NA
LN_286	925456	730332	1031030	960268	953888	1170064	798336	756311	1194358	1247669	1116228	822895	514790	384437	793419	413558	781610	716357	461217	417194	463974	345482	295861	541896	235582	276681	362702	179679	141278	297132	220472	263497	442795	424299	98989	504261	NA	NA	NA	NA	NA	NA	NA	NA	NA	NA
LN_2860	967111	788613	939422	890569	1152633	1026511	841862	684567	1098090	1229580	1427158	831509	135769	NA	111467	79874	103970	145179	178902	91352	81390	154564	59696	63687	NA	NA	NA	NA	NA	NA	NA	NA	NA	NA	NA	NA	NA	NA	NA	NA	NA	NA	NA	NA	NA	NA
LN_2863	506050	536591	484371	641957	743751	NA	443448	367860	NA	NA	817828	598347	NA	238741	519257	278472	NA	470450	NA	315201	533524	660464	350692	373023	NA	NA	63597	NA	NA	NA	NA	NA	NA	NA	NA	NA	NA	NA	NA	NA	NA	NA	NA	NA	NA	NA
LN_2884	882788	944200	895022	991735	685877	964514	1023324	1101946	879338	960304	816952	896657	980019	1055584	1069665	731954	1069723	1060991	1054230	1176204	986974	968715	1232374	950226	936749	1293232	1126757	1145840	1072490	1163063	1431802	897990	1033600	849299	1193114	1086946	NA	NA	NA	NA	NA	NA	NA	NA	NA	NA
LN_2887	28105300	47652856	41049576	43018516	40877044	49898096	43560372	41119912	40121140	45506252	42485324	42062872	67153984	52420024	69748760	45566716	60503280	58251276	53449544	64986268	54159848	60023172	62155076	77647680	66761276	61216240	65924400	67833712	46590600	64373200	52873784	69049152	45486316	73348304	68048792	48922988	NA	NA	NA	NA	NA	NA	NA	NA	NA	NA
LN_2894	562737	507984	500087	512260	632862	502394	534471	409510	525062	576256	699224	535669	NA	NA	NA	NA	NA	NA	NA	NA	NA	NA	NA	NA	NA	NA	NA	NA	NA	NA	NA	NA	NA	NA	NA	NA	NA	NA	NA	NA	NA	NA	NA	NA	NA	NA
LN_2896	10350113	10663610	11533086	11208944	8486274	13901016	12951186	13069693	11796475	11211797	9671748	9236061	12279740	11134797	11094248	7900945	13002975	11441610	12360893	11572889	10342128	9811485	11393323	9916705	10042704	11977987	12624018	11852620	11513086	13209716	16209395	10150050	10550626	10672167	12471852	10810897	NA	NA	NA	NA	NA	NA	NA	NA	NA	NA
LN_2897	758951	648360	804178	758640	796239	699466	972495	783464	600956	690745	828263	609660	733002	891385	956460	683130	965912	847757	714798	730493	713029	719573	834851	626622	646925	771490	892030	828176	742515	694459	914849	551691	700338	508016	704456	706362	NA	NA	NA	NA	NA	NA	NA	NA	NA	NA
LN_2904	455971	658484	545090	543349	494092	568636	593939	497486	523250	509189	490412	458741	693840	564770	663888	497466	705494	714964	520211	632357	623381	547606	671407	688122	737621	658000	895020	737803	536706	646940	654868	704148	539122	743203	734013	549416	NA	NA	NA	NA	NA	NA	NA	NA	NA	NA
LN_2906	73428552	116302160	101436336	95386904	88828384	112737560	103313568	96970984	100119440	89687480	86352816	87353336	129222408	102784328	127640496	82938992	122610888	113336840	98610312	119626392	104919480	92364280	120915784	129520072	131986064	123746304	134551520	121849288	105231800	130913832	115383072	132833024	93341176	131487248	127343288	99421528	NA	NA	NA	NA	NA	NA	NA	NA	NA	NA
LN_2907	312167	553050	506320	433282	403127	530509	455223	490001	475724	401829	408788	422757	679042	470072	571466	425242	508245	328103	478177	574865	448127	413457	394581	687612	579679	650558	639889	522775	509117	678888	569506	623344	415527	588015	574646	421814	NA	NA	NA	NA	NA	NA	NA	NA	NA	NA
LN_291	351963	332351	364974	364613	528627	380395	375058	273945	597609	649845	530586	391750	212767	179581	229887	182427	226762	279407	285282	228247	250548	177553	233688	194125	175879	221963	156588	179934	244636	228809	338987	218342	198350	178403	207922	175711	NA	NA	NA	NA	NA	NA	NA	NA	NA	NA
LN_2915	2081125	2221862	2049564	1855688	2325662	2152737	2681764	2053523	1967410	1798555	3080136	1783738	1768125	1878711	1759364	1186618	1923529	1545078	1465954	1984952	1671473	1540531	1934223	1991507	1871084	2029696	2184234	1870772	1742382	1913622	2164768	1986669	1577868	1871134	2360964	1888790	NA	NA	NA	NA	NA	NA	NA	NA	NA	NA
LN_2928	NA	NA	NA	NA	NA	NA	86855	NA	NA	NA	NA	NA	140222	89444	NA	NA	NA	131279	77759	142950	NA	NA	NA	119893	NA	NA	NA	NA	NA	NA	NA	NA	NA	NA	NA	NA	PG 30:0	NA	6934710991	196817	7	-0,695	0,151	[M-H]-	C36H71O10P	694478488
LN_293	692902	671738	757981	582493	617434	824873	626495	659201	835084	933845	715597	616940	173594	172538	155098	87068	236382	257852	230398	285170	159781	122314	110554	NA	99976	94575	115160	NA	NA	NA	NA	NA	187188	127537	NA	90940	NA	NA	NA	NA	NA	NA	NA	NA	NA	NA
LN_2930	10511710	9874846	8015339	8553664	8337940	11297199	10075450	7299288	10750360	10934595	9423493	9959383	11144283	8083308	6430554	5556240	11153508	10037848	10065823	9156031	8914119	6830788	8284224	9620279	10558529	10072864	8667507	8449255	7055430	9246644	8120551	9272728	7659410	9609920	9450935	7387460	NA	NA	NA	NA	NA	NA	NA	NA	NA	NA
LN_2947	590019	577965	336225	386171	338856	491068	668636	359007	403908	426400	383308	494132	498529	461232	287844	323675	515371	422009	483680	499041	384347	263772	332472	474311	538733	607466	439970	511945	339855	409929	399187	478957	407755	419360	473460	440439	NA	NA	NA	NA	NA	NA	NA	NA	NA	NA
LN_2948	776038	901253	634605	774980	801616	605701	718675	548272	532167	636357	873004	739288	536359	677105	654846	997934	643647	747152	634599	395045	799545	811176	811222	877916	674302	511678	718585	690373	658648	702768	688058	750818	654424	590583	623937	744968	NA	NA	NA	NA	NA	NA	NA	NA	NA	NA
LN_2949	564272	469656	561688	519512	523834	476722	468134	451801	458256	522708	551012	563503	575753	607433	513958	468688	539776	491516	584256	604242	556954	551989	552004	636015	513433	443478	474411	384049	383392	436747	404473	418021	479208	450623	475346	368635	NA	NA	NA	NA	NA	NA	NA	NA	NA	NA
LN_295	530266	458172	471032	419028	492432	693374	490734	345110	573024	621409	529638	425657	164064	97241	96487	108526	100740	95896	119800	NA	86122	151281	102218	63771	NA	NA	99829	NA	115033	NA	102581	76414	146705	95086	NA	NA	NA	NA	NA	NA	NA	NA	NA	NA	NA	NA
LN_2955	1581643	1736081	1487589	1667950	1346418	1262990	1824085	1341365	1294348	1097016	1475809	1351333	2021237	2052053	2538469	2254799	2091212	2362443	1731967	1770220	2593127	2135540	2445744	2177914	2372536	2181580	2913160	2891732	2034665	2110450	1918266	2690062	2408547	2667918	2611224	2600620	NA	NA	NA	NA	NA	NA	NA	NA	NA	NA
LN_2956	1293200	1252957	896103	1194886	1062429	917504	991772	957233	974957	998358	1325413	845016	1027249	772528	1431152	1024804	853387	1892510	1072282	1024853	959012	1508786	574514	978966	104484	NA	314248	NA	134553	291060	NA	NA	420291	237919	NA	153058	NA	NA	NA	NA	NA	NA	NA	NA	NA	NA
LN_2967	143492	204574	193962	146991	220198	248490	259455	190105	169368	151527	166517	156009	405903	307537	341108	177876	402095	353980	277181	357093	249222	301730	416129	416843	524349	479093	490156	340094	315074	508881	484063	394558	285462	446846	518510	272529	NA	NA	NA	NA	NA	NA	NA	NA	NA	NA
LN_2968	497117	545019	474749	556121	555360	572797	369905	319165	482779	467498	690116	563603	164634	85462	237910	117875	210596	174556	282297	103270	222198	259055	154184	151836	NA	NA	NA	NA	NA	NA	NA	NA	NA	NA	NA	NA	NA	NA	NA	NA	NA	NA	NA	NA	NA	NA
LN_2969	2537662	1217025	1611037	805863	1530044	901189	2632460	640612	906998	697703	2988413	931541	1280212	1172862	1013807	717990	1178554	1372243	1641717	719890	1128731	1598702	1357393	1652686	1072149	449172	1060000	831807	828956	1021632	1271553	1055476	1109630	1448473	808269	738836	NA	NA	NA	NA	NA	NA	NA	NA	NA	NA
LN_297	808459	682826	679716	901412	803189	1039106	770326	776714	921305	1097975	948312	984867	792295	485311	596038	483353	783334	773075	462066	599775	490646	401216	462399	602626	421116	491724	589152	550084	370741	646811	492776	307427	662586	531094	466650	440756	NA	NA	NA	NA	NA	NA	NA	NA	NA	NA
LN_2972	383925	288765	347088	335948	797376	273015	296004	221601	442517	490506	653293	332526	837089	533126	361789	428187	844193	553222	654564	586472	536246	661037	646354	498855	595054	354854	435719	662912	451408	479682	318380	420375	381022	599525	547996	411870	NA	NA	NA	NA	NA	NA	NA	NA	NA	NA
LN_2974	693313	894520	828880	979169	870359	1091486	1068036	976888	753039	1040508	842646	896645	1022781	843932	1318089	797696	1219193	1096337	908494	1325724	963146	1056044	1170251	1477137	1271444	1166318	1160409	1203690	881609	1204486	1005517	1200024	834787	1424187	1293993	799136	NA	NA	NA	NA	NA	NA	NA	NA	NA	NA
LN_2984	821925	731399	945910	1198624	770294	1004173	976287	1051623	1071882	1086122	841824	993040	1922437	917092	840620	500838	1204839	649977	900078	1082557	776996	573267	1145556	829634	1054280	923044	713622	709922	577264	1000970	911029	1150755	635553	900632	1044867	416948	NA	NA	NA	NA	NA	NA	NA	NA	NA	NA
LN_2985	370845	370215	316843	419728	267038	342165	316658	404883	280948	381285	322997	392835	272361	349348	322569	287438	446440	391236	273916	309895	311332	316316	348296	302512	281121	467154	283939	445261	369474	409410	405507	290667	240833	276335	416217	302598	NA	NA	NA	NA	NA	NA	NA	NA	NA	NA
LN_2990	1412130	1070880	1391687	1124005	2613078	1016238	879347	1005257	1412017	1264559	1985334	1088519	2361020	1329294	1195663	973379	1969901	1355768	1503262	1868198	1483282	1803890	1535871	1448592	1449765	981925	1226416	1657530	992826	1271016	780616	921145	914639	1435539	1237252	1016250	NA	NA	NA	NA	NA	NA	NA	NA	NA	NA
LN_2991	NA	NA	NA	NA	NA	NA	883332	NA	NA	NA	NA	NA	689718	514540	279757	NA	NA	404973	549943	666381	102890	192732	NA	585187	NA	NA	NA	NA	NA	NA	NA	NA	NA	NA	NA	NA	NA	NA	NA	NA	NA	NA	NA	NA	NA	NA
LN_2992	846123	1356239	1087370	1049589	872920	1411042	1255600	1437058	1021701	1019299	832962	951859	1181423	922356	1371094	696147	1478387	1128088	902927	1533704	932190	1045734	1264817	1413016	1512914	1570331	1511612	1339928	1076975	1474658	1382214	1491279	933582	1668571	1605326	994220	NA	NA	NA	NA	NA	NA	NA	NA	NA	NA
LN_2993	410176	691657	593991	566453	414825	779940	771402	711787	542710	601310	423054	608121	568283	496366	634587	430449	698360	576436	506219	632792	549711	506631	483256	878276	713784	922099	860015	953223	592019	965656	683706	717336	548666	762779	888086	626894	NA	NA	NA	NA	NA	NA	NA	NA	NA	NA
LN_3002	733045	734691	716494	822125	754235	761496	779579	772454	741351	737749	886468	672657	518260	625286	570324	484493	598061	567026	568400	526978	608898	511638	563198	573020	545157	624542	672024	703826	556406	616441	710742	525282	531621	527143	656541	670020	NA	NA	NA	NA	NA	NA	NA	NA	NA	NA
LN_3003	810027	696741	774865	815454	1136742	765724	757210	555914	862173	887935	1278431	719032	109421	61602	112221	98868	84074	147436	154028	80960	92537	159462	67402	85212	NA	NA	NA	NA	NA	NA	NA	NA	NA	NA	NA	NA	NA	NA	NA	NA	NA	NA	NA	NA	NA	NA
LN_301	714942	711568	877436	898531	678094	903252	587422	772579	884362	821848	825528	769122	952403	711191	687517	626606	832170	829407	903072	892771	736262	666364	698454	732345	816194	788265	714291	676394	824224	575586	689838	715560	691947	944498	815503	658328	NA	NA	NA	NA	NA	NA	NA	NA	NA	NA
LN_302	1428635	1447435	1343400	1569661	1437088	1872598	1461452	1397075	1756253	1942445	1766465	1436656	1185432	916585	1968630	1421093	3025836	1224154	1293120	1164929	1005821	1312842	834088	1062639	633947	760465	1189546	631300	603528	846078	819573	1317578	874788	910850	664476	2366534	NA	NA	NA	NA	NA	NA	NA	NA	NA	NA
LN_3029	457082	388747	477163	556301	263541	214228	720454	375106	414500	360352	212264	367954	592982	345233	663374	531340	385397	343929	680776	635464	385274	1087931	330791	492622	883370	547301	639909	693701	348802	419649	772923	822377	412802	1751314	409775	312142	NA	NA	NA	NA	NA	NA	NA	NA	NA	NA
LN_303	398562	442762	535889	640132	750824	679540	476382	407330	711920	804989	627396	630909	863320	729996	656366	666332	828443	811629	988158	671428	744164	736522	644179	791874	708998	473692	648531	620781	699616	868681	663756	530679	635564	801435	626742	580464	NA	NA	NA	NA	NA	NA	NA	NA	NA	NA
LN_3042	426055	457613	448312	421905	371006	513331	466167	408423	484113	554080	440636	405593	584295	466810	535805	449880	512745	551453	467332	529948	481902	474593	482716	674875	667164	535075	590192	599807	488591	634225	459173	537659	452819	575359	547967	513906	NA	NA	NA	NA	NA	NA	NA	NA	NA	NA
LN_3044	3622399	3666312	3515072	2137738	NA	2535308	3616636	3516812	2468778	1411230	2181069	NA	2595394	2128640	2646138	NA	2553084	2074254	1504102	NA	2392364	NA	1456594	2446470	2680488	3067124	2998434	1695768	2024718	NA	2837722	2627588	3017828	NA	2135616	2347390	NA	NA	NA	NA	NA	NA	NA	NA	NA	NA
LN_3045	286614	307146	297925	188577	132036	193542	364130	223805	310256	178701	188646	209586	619765	415841	571109	252026	517377	444139	431109	560134	434230	581352	471209	602402	793033	632004	741728	666864	333856	454911	620184	693184	408858	1007740	581862	266138	NA	NA	NA	NA	NA	NA	NA	NA	NA	NA
LN_3046	349740	548949	434456	485728	471719	532560	507732	431744	477347	445593	459167	461073	457601	450772	533535	417960	451234	453218	405997	506760	472692	485457	525366	513431	595534	649789	582213	613964	NA	584220	489908	621503	472197	578436	607147	506073	NA	NA	NA	NA	NA	NA	NA	NA	NA	NA
LN_305	649388	693006	645028	702135	594411	803049	580940	476431	879264	644242	652219	503030	1524534	1113658	954258	745634	1116725	1049056	1105491	969842	1156716	719607	1012420	1146161	871447	675186	815071	732386	724749	885612	792576	711978	861608	1033828	721835	643094	NA	NA	NA	NA	NA	NA	NA	NA	NA	NA
LN_3059	489118	609036	662124	589690	504646	799517	666228	669206	651388	600942	580383	518365	767617	670921	612806	578999	749734	663619	595722	753295	648722	568612	877954	784913	926283	813040	773614	798174	700718	788851	763351	834720	550735	840757	787849	605073	NA	NA	NA	NA	NA	NA	NA	NA	NA	NA
LN_3060	899605	942153	903887	1118971	877182	1038204	803929	794889	1085871	1026928	1057250	1033707	1656559	1354783	1484928	1043118	1423573	1527553	1504106	1316615	1460526	1444206	1383584	1522895	1241465	1030210	1287608	1353425	840065	1125766	834307	1207934	1110905	1336959	1137650	1006055	NA	NA	NA	NA	NA	NA	NA	NA	NA	NA
LN_3062	1064774	1115323	894833	1169962	2009018	926067	1011719	894947	1516134	1435399	2155734	895772	2132590	1473674	1371880	1104667	1736265	1295928	1713100	2439264	1567565	1326496	2150604	1693005	1422331	1163916	1130031	1483678	853016	771859	846970	1288764	971294	1292496	1071968	899501	NA	NA	NA	NA	NA	NA	NA	NA	NA	NA
LN_3063	98654536	124337600	120594576	112855920	100540672	139969696	129533160	118682616	117480752	109697416	108199736	107113216	133313288	119891552	126449544	104496120	125300176	127289480	107757336	128891624	119646496	104199080	122191712	148009152	145793520	135711696	147232480	141711600	119548096	144722080	134538800	135431200	111939560	151520016	139976944	121439136	NA	NA	NA	NA	NA	NA	NA	NA	NA	NA
LN_3064	498553	656446	637153	624200	563569	713133	656870	607674	608032	525560	568809	620206	732506	577670	685976	477894	759620	582798	610258	710195	536723	515574	690567	773454	779043	809167	705498	655451	595505	898716	649133	806255	600400	731582	823470	607302	NA	NA	NA	NA	NA	NA	NA	NA	NA	NA
LN_3067	625437	560843	607010	678625	511923	644361	693779	746051	573732	566376	581790	526087	508267	725676	666101	527210	658527	698394	622714	618555	672494	582583	743299	484034	497614	676813	673740	747562	641551	666125	826997	481138	657792	422061	723339	730079	NA	NA	NA	NA	NA	NA	NA	NA	NA	NA
LN_3068	488296	387588	464673	529790	492543	531670	549414	523762	506912	473724	573012	430784	412923	542952	486165	417012	604928	509452	516717	376821	514416	463162	603910	352667	352573	464365	472470	564354	470567	494632	620333	321301	480862	297393	483350	541232	NA	NA	NA	NA	NA	NA	NA	NA	NA	NA
LN_3072	445802	512021	480539	514994	343462	590501	517739	527266	508734	336285	404723	363882	497161	500659	481186	478937	507313	491046	377090	459852	535515	473955	512270	515680	534161	552691	535515	522249	435786	516280	469378	580687	451911	411592	419844	510176	NA	NA	NA	NA	NA	NA	NA	NA	NA	NA
LN_3074	73192192	87537456	83449152	78796400	66984872	86146016	84876944	89876272	77326568	70056008	71464328	69051456	86649648	81048000	94268704	71569824	91595392	87133584	74964272	91223664	81942440	79343456	86045864	91131176	89512208	92766480	103885160	89193424	82212040	93987792	98689072	89322888	80679680	95866128	100119608	83894328	NA	NA	NA	NA	NA	NA	NA	NA	NA	NA
LN_3075	1713381	1725238	1402894	1880804	2948347	1312993	1348226	1277914	2332992	1932049	2723823	1015836	2256394	1543246	1371532	1154536	1685665	1175404	1712438	2350584	1900939	1265453	2145004	1496460	1504841	1346721	1105325	1444093	1043462	650885	919353	1192313	1010424	1414822	1310138	896569	NA	NA	NA	NA	NA	NA	NA	NA	NA	NA
LN_3076	363851	440226	503353	379932	346344	429603	402757	548336	380770	310287	310986	390989	565093	471231	431682	359050	547581	431737	463148	582499	382540	401095	493774	495834	584792	573599	596917	465125	525268	601418	644755	507136	387060	480544	632659	433613	NA	NA	NA	NA	NA	NA	NA	NA	NA	NA
LN_3079	3816248	5390858	4815045	6467110	6280859	5387527	4086404	3833412	6282990	6193394	6993468	6247867	7107498	5144944	7409686	4274674	5229253	6715346	6007054	6377570	6164290	6886378	5239188	6230378	4825632	3061600	4549471	4431363	2864367	3243712	2458012	4376704	3616507	4278550	4298422	2963721	NA	NA	NA	NA	NA	NA	NA	NA	NA	NA
LN_3083	981398	877349	817932	844132	789738	829556	1104009	998179	851022	762546	946512	737953	688267	755307	731245	642592	799232	726884	740066	825750	747823	718018	713065	717089	770563	819058	841775	836181	772006	859240	932976	855979	672154	774267	870932	826589	NA	NA	NA	NA	NA	NA	NA	NA	NA	NA
LN_3084	17957546	13342978	13341294	16150735	12743744	12269746	12016021	11895248	18577968	17098404	12794374	10514668	20304298	10087253	16666798	19397858	16007938	11932911	18735536	14247719	17691804	15121590	14002008	9703572	25185360	16343720	11325431	15963752	13813512	10034190	13617430	10519425	15817753	11914526	18991164	14178431	NA	NA	NA	NA	NA	NA	NA	NA	NA	NA
LN_3085	14450075	18316258	18670102	23281446	20170744	21114736	15124584	13920389	21998326	19072520	22980050	18887102	18053656	10490960	16125258	11042027	13162786	15693664	13187053	15254830	15773227	13996613	13177949	15104131	13419830	9266063	10814940	12705861	7588046	8640633	6083439	12032676	8246794	12485196	11897616	8344241	NA	NA	NA	NA	NA	NA	NA	NA	NA	NA
LN_3092	5765156	4627966	4560838	5792355	4728400	4250373	4351860	4354946	6323617	5891644	4472644	3424871	7408138	3787832	5709212	6321554	5787389	4272398	6618486	4778732	6271534	5125664	4818684	3462683	8851790	5846886	4340066	5566546	4897948	3722120	4811871	3684112	5451356	4380530	6805550	4695676	NA	NA	NA	NA	NA	NA	NA	NA	NA	NA
LN_3094	2000578	2157876	1990421	2118506	1924467	1998260	2322064	1750798	1791802	1780718	2612028	1663179	1691248	1593002	1334249	1047182	1614161	1535866	1381978	1620454	1510257	1383948	1597913	1534247	1580161	1601474	1585588	1683347	1238025	1432936	1387199	1817111	1544550	2174860	1831947	1432071	PG 32:0	NA	7215018155	7178034	36	-2411	0,179	[M-H]-	C38H75O10P	722509788
LN_3095	2000578	2157876	1990421	2118506	1924467	1998260	2322064	1750798	1791802	1780718	2612028	1663179	1691248	1593002	1334249	1047182	1614161	1535866	1381978	1620454	1510257	1383948	1597913	1534247	1580161	1601474	1585588	1683347	1238025	1432936	1387199	1817111	1544550	2174860	1831947	1432071	NA	NA	NA	NA	NA	NA	NA	NA	NA	NA
LN_3099	935296	531532	809609	887024	621972	760254	745639	713731	1016881	888831	663182	750308	1067604	801881	829236	1418639	821383	733219	1085491	883500	1060942	693487	698782	583655	1295215	1302274	533108	816083	1065220	651678	1115773	709228	668930	756846	1068013	893513	NA	NA	NA	NA	NA	NA	NA	NA	NA	NA
LN_310	598935	584814	620634	721343	577378	963003	523375	523918	698118	699696	647305	694220	874253	657547	575607	556642	826367	803943	732510	671828	743730	658186	773260	732739	817708	645136	741919	697360	806808	831806	756103	700869	564964	972950	688657	577219	NA	NA	NA	NA	NA	NA	NA	NA	NA	NA
LN_3103	1599347	1777615	1819228	1571928	1822263	2317784	2398936	1710033	1899626	1892047	2254871	1629013	84114	NA	92653	62830	82576	68489	NA	78081	NA	69752	97493	105074	78586	64482	79391	55508	NA	78242	NA	NA	73454	94402	96319	NA	NA	NA	NA	NA	NA	NA	NA	NA	NA	NA
LN_3110	1290186	1747207	1057062	1444252	1324406	1133020	1304324	1095273	927841	1082240	1399406	1050697	743338	904388	1104696	1593599	877552	1150095	832457	736321	1191354	1452150	1080996	1318607	1299385	963742	1381551	1381522	956377	1092666	1199862	1401914	1170864	1001060	951228	1478905	NA	NA	NA	NA	NA	NA	NA	NA	NA	NA
LN_3116	1503518	1681527	1260629	1716157	1184024	1017546	1551481	1402961	1032723	1086462	1467524	1186981	1764222	2018857	2201997	2024367	1998613	2367340	1503552	1939714	2466912	2288018	2397700	2117594	2647960	2421874	3245296	3472333	2127998	2048411	1737093	2696978	3049662	2416942	2833556	3309703	NA	NA	NA	NA	NA	NA	NA	NA	NA	NA
LN_3118	772620	840717	653186	648877	704678	583778	519474	572717	534109	627739	915165	516654	732610	664839	1028850	664754	504797	1412179	690135	702394	734120	1162811	315984	763079	NA	NA	247925	NA	96348	230124	NA	NA	256805	194818	NA	90166	NA	NA	NA	NA	NA	NA	NA	NA	NA	NA
LN_312	517684	504710	557128	428438	538599	752462	380730	389728	787649	707068	663613	494316	944560	745735	802204	575479	921218	693681	906130	769544	940890	668968	713666	851157	694012	453579	530431	568686	640226	773616	669114	526064	575598	883876	645868	435212	NA	NA	NA	NA	NA	NA	NA	NA	NA	NA
LN_313	465968	399890	464275	528886	420458	586820	436249	466670	515867	445632	550913	434884	483936	456169	278586	433975	574430	465950	459122	516735	504366	379363	421064	373994	494962	451816	464932	441666	382278	433062	366963	485450	505208	515700	456048	458220	NA	NA	NA	NA	NA	NA	NA	NA	NA	NA
LN_3131	1693823	2444154	1949638	2004416	1704827	2669690	2388261	2403427	1940156	2213342	1867437	2004371	2062348	1535718	2299010	1433059	2273599	1982677	1507834	2584791	1681734	1903702	2208716	2404622	2580730	2406618	2415736	2457229	1617873	2343695	1928563	2739100	1585234	2621749	2717486	1610052	NA	NA	NA	NA	NA	NA	NA	NA	NA	NA
LN_3132	1120307	1738025	1285736	1257366	800978	1828554	1550911	1674916	1179244	1251575	995948	1182708	1296999	1204526	1302206	774900	1414820	1136211	954392	1487293	1060401	871884	1092513	1504361	1430904	1820189	1687325	1575372	1022061	1829518	1496242	1483572	1081936	1285896	1567956	1330689	NA	NA	NA	NA	NA	NA	NA	NA	NA	NA
LN_3133	437765	584327	587035	573926	345406	765373	571294	625835	455249	512382	397815	463475	620160	636224	790640	350627	690670	574552	538401	694884	503789	479806	622856	641653	648092	928901	900343	728859	556906	827015	771154	804153	576415	696074	883470	604274	NA	NA	NA	NA	NA	NA	NA	NA	NA	NA
LN_3138	1191312	881691	1005455	924916	1844573	814690	969794	878320	1149494	1103325	1455696	876882	1459211	1017883	838629	925078	1353890	1027411	1179542	1216632	1214894	1201608	1482440	1164805	1409062	859012	952391	1188302	1031132	1076893	874529	828311	980058	1496450	1311215	922900	NA	NA	NA	NA	NA	NA	NA	NA	NA	NA
LN_3139	1175573	1912093	1551522	1429437	1250953	1931457	1694291	1777681	1479474	1542192	1128262	1340104	1638862	1388248	1816405	996070	1663482	1614936	1235756	1814883	1324348	1542446	1558969	2064427	2049270	2066971	1907770	1987406	1270790	2028021	1679220	2061463	1303776	2403798	1982643	1264045	NA	NA	NA	NA	NA	NA	NA	NA	NA	NA
LN_3140	NA	NA	605882	NA	NA	736630	744018	564321	629676	NA	NA	NA	NA	318344	NA	NA	NA	NA	NA	NA	NA	NA	300475	NA	336636	378263	378056	339145	313333	377728	391426	337895	271579	337447	393265	294542	NA	NA	NA	NA	NA	NA	NA	NA	NA	NA
LN_3141	4662912	7695064	5819384	5328350	4018444	7520252	6810076	7202916	5134314	5627581	4321010	5314918	5336470	5384284	6487842	3826204	6553068	5311270	4748828	6418070	5016388	4816186	5412942	7510026	6573852	8259219	7616256	7232230	5267553	8187224	6676254	6181792	5035323	6412704	7569241	6052661	NA	NA	NA	NA	NA	NA	NA	NA	NA	NA
LN_3148	676901	557361	631772	513254	1125486	457952	559332	582866	706699	600112	920426	451931	1266012	719645	647155	554276	1280215	680284	796539	980475	725290	991905	968988	757249	888550	602592	750602	978582	617920	763122	554298	615332	588224	834340	726860	646620	NA	NA	NA	NA	NA	NA	NA	NA	NA	NA
LN_315	491373	600762	677491	800630	755654	936179	619947	613721	932608	797219	660001	826118	930614	932850	692509	652122	958622	980082	876670	730954	777372	741926	839020	712637	801778	623442	836527	637076	779530	778215	666214	758491	711096	858430	756648	779297	NA	NA	NA	NA	NA	NA	NA	NA	NA	NA
LN_3150	328015	522022	461055	280037	286155	564003	587223	555447	428585	366416	323995	302512	393470	378470	415930	226474	411643	325058	352693	489466	318888	337157	381959	407450	454350	494034	501309	401731	339482	429463	561655	467210	317783	485578	478031	334612	NA	NA	NA	NA	NA	NA	NA	NA	NA	NA
LN_3152	1929653	2568227	2413132	2115438	1557833	2692998	2947261	3088334	1990066	1985020	1680066	2074058	1968236	1910195	2337698	1418390	2403104	2295417	1865464	2478746	2000334	2080353	1925648	2433476	2211136	2881182	2766488	2968806	2003901	2775881	2689244	2374824	1752961	2220290	2908064	2357332	NA	NA	NA	NA	NA	NA	NA	NA	NA	NA
LN_316	691206	786781	872008	851478	553991	846409	640261	804908	880414	975775	567298	790577	816056	697848	537970	834580	779998	817090	814014	591478	817538	644752	783120	644460	761459	709876	692882	622389	709915	856361	984738	683268	839304	868056	753407	638316	NA	NA	NA	NA	NA	NA	NA	NA	NA	NA
LN_3162	NA	NA	NA	NA	NA	NA	461514	NA	NA	NA	NA	NA	1168532	785752	283146	NA	NA	708412	837990	703432	122888	219086	NA	788228	NA	NA	NA	NA	NA	NA	NA	128855	NA	NA	NA	NA	NA	NA	NA	NA	NA	NA	NA	NA	NA	NA
LN_3165	896283	769046	683965	690036	923288	808047	814486	555637	750474	749742	1161795	780416	NA	NA	NA	NA	NA	NA	NA	NA	NA	NA	NA	NA	NA	NA	NA	NA	NA	NA	NA	NA	NA	NA	NA	NA	NA	NA	NA	NA	NA	NA	NA	NA	NA	NA
LN_3168	537772	547673	965086	551477	433174	621450	875025	528139	532548	496977	580072	715344	1211439	809260	1032888	836178	1086748	1264965	1161354	1057329	990317	1491414	1046919	1741692	1630050	1098820	1341164	1523318	999819	1386128	1325681	1432075	869000	2616990	1467370	909748	NA	NA	NA	NA	NA	NA	NA	NA	NA	NA
LN_3169	1055329	960321	965770	732933	658296	958483	880318	885446	1025699	915044	802679	724029	1055724	861088	752105	524877	750707	831664	698695	956070	888816	495543	779863	966946	1242847	999191	1059877	730611	607566	835515	857020	1023444	918041	900506	1029286	850139	NA	NA	NA	NA	NA	NA	NA	NA	NA	NA
LN_317	1436778	1318300	1260543	1190492	1673999	1312847	1438220	1115963	1315993	1296628	1629661	1211818	1560532	1092510	940414	808265	1187898	1535078	1247409	954075	1146799	1046106	854784	1202546	842558	717488	946588	926862	814093	910150	891988	649058	895820	971637	656089	639327	NA	NA	NA	NA	NA	NA	NA	NA	NA	NA
LN_3170	688376	592106	814199	565086	400670	443792	889965	549829	621668	451458	513250	565142	628240	487075	508888	546050	437501	630945	617467	709798	639166	785578	462228	1076027	973239	606921	724217	692480	390046	557433	806057	777632	570808	1295346	594638	502195	NA	NA	NA	NA	NA	NA	NA	NA	NA	NA
LN_3173	466110	512013	520111	450543	516017	441944	515073	497681	532657	522384	536164	479254	934772	861587	879797	719116	690178	734946	838289	801597	853210	810240	740897	850426	599753	594313	573641	557567	519484	587521	520473	666692	708423	686531	537332	550770	NA	NA	NA	NA	NA	NA	NA	NA	NA	NA
LN_3180	837620	925672	917494	1084358	844736	890952	770002	947240	1039277	1086703	771171	594805	1170307	814896	1027912	1090289	938604	670771	978090	1164748	1234830	726698	884327	268482	1215994	1551080	796322	1340589	886263	443382	1150831	1142768	942204	652106	1271693	1340357	NA	NA	NA	NA	NA	NA	NA	NA	NA	NA
LN_3182	2365903	2672171	3494137	2349632	1985145	2000462	3886674	2749990	2851409	1831406	2152270	2236260	3666860	2914380	3151477	3060993	3495129	3515260	4086087	3966474	3003652	5243182	3396498	4894098	5496764	3733840	3787476	5561530	3765556	3693390	4304202	4999666	2567281	8695453	4275205	2912396	NA	NA	NA	NA	NA	NA	NA	NA	NA	NA
LN_3183	3908391	3526764	3573451	3380868	1692554	1858856	5099649	3003388	3203638	2401681	1939614	1794142	3225843	2618338	3373812	3179717	2572842	1881320	3761380	4192847	2915769	5201964	1895483	2936066	5874192	3271212	4180138	3816466	2140513	1969398	4619210	4977340	2704303	7940355	2592682	2192742	NA	NA	NA	NA	NA	NA	NA	NA	NA	NA
LN_3184	1297224	1519510	1917591	1384449	1100386	1882571	1939351	1740070	1651865	1411532	1502079	1595066	3146274	2133855	2400846	2020026	2788651	3034810	2510403	2813678	2369012	2523611	2626208	4309268	3620268	2626864	3158384	3172064	2106130	3152010	2890757	3116902	1884511	4059550	3029992	2083574	NA	NA	NA	NA	NA	NA	NA	NA	NA	NA
LN_3185	35199984	41215384	33973692	31065330	27222122	38840800	37228628	35645040	36717844	32865824	32581494	28334844	35978508	35085300	29857522	21905404	32589768	34704316	28099940	39460604	33185386	22227026	34353108	38246452	48158792	39881024	42380488	32332424	27120312	31148682	33948308	43102828	35464096	33441046	40508564	34131692	NA	NA	NA	NA	NA	NA	NA	NA	NA	NA
LN_3191	852752	765398	673546	740218	843270	741907	731632	648909	757748	830737	913676	726702	NA	NA	NA	NA	NA	NA	NA	NA	NA	NA	NA	NA	NA	NA	NA	NA	NA	NA	NA	NA	NA	NA	NA	NA	NA	NA	NA	NA	NA	NA	NA	NA	NA	NA
LN_3199	649665	925412	798421	802375	650887	907782	849103	664485	890694	811789	778397	766736	808094	694198	814982	556847	788481	658027	608708	800842	786022	572942	824490	812889	964322	860803	860743	663718	650434	802969	777120	951180	713465	891585	792639	857408	NA	NA	NA	NA	NA	NA	NA	NA	NA	NA
LN_320	328625	343824	352092	296864	346019	393921	237360	268999	521810	424697	406912	451251	557944	394055	337512	348619	339068	390120	563501	353026	380320	381049	350562	412520	349842	251438	261626	274847	387088	253943	325950	286369	267924	424424	297852	207528	NA	NA	NA	NA	NA	NA	NA	NA	NA	NA
LN_3201	861971	828455	1110336	822639	494007	442571	1269495	765432	787609	605498	478079	529043	1022668	648642	1183102	930471	773827	596571	958237	1138935	779097	1754375	521757	962031	1309424	935193	1242096	1145356	690237	685591	1241485	1418527	647890	2728691	699188	633879	NA	NA	NA	NA	NA	NA	NA	NA	NA	NA
LN_3202	8576005	10311359	10647971	8126004	8519023	10083127	11204203	9433931	10474537	7902096	9760728	8902488	11864448	9007615	11032702	8193518	10751721	10339624	9545742	11323586	9093582	11035356	11139077	14580861	13462290	10638230	11770911	12196122	9091746	12651332	10977243	12554368	8118159	16501517	11573550	8544436	NA	NA	NA	NA	NA	NA	NA	NA	NA	NA
LN_3203	107023680	134473360	121480696	111354888	107566000	134643200	119565392	117704336	123945640	119889592	117365960	107464944	123486584	106340832	111465424	93197080	118007616	113851728	95663216	122052576	113258960	91770624	125142608	122837400	138125200	125106488	136486496	114660392	102199504	116679752	119464320	128796008	108661840	126526576	124674384	117490864	NA	NA	NA	NA	NA	NA	NA	NA	NA	NA
LN_3207	718687	766624	667646	669765	671004	682333	728831	604532	624417	664797	688039	524980	654850	530038	601249	534438	671553	548713	590143	637359	669822	486276	617441	654153	722073	701181	597191	540149	585939	526422	629578	634721	625377	712348	590163	588900	NA	NA	NA	NA	NA	NA	NA	NA	NA	NA
LN_3221	494349	759537	714784	611657	497655	748084	629345	515588	586905	552380	493448	575375	567543	622292	590241	504974	580020	715640	514730	698624	630121	438495	510456	778540	883610	833090	816557	739381	583253	770796	706101	804497	507936	706981	842076	608895	NA	NA	NA	NA	NA	NA	NA	NA	NA	NA
LN_3222	574055	596389	704686	722533	NA	311664	759808	512003	635800	506508	392654	485906	1018878	764627	1046722	875595	420393	386568	753993	595604	763829	1126477	313960	427040	744560	709383	895468	1001433	402029	580923	892142	1019485	670565	1204872	497477	313109	NA	NA	NA	NA	NA	NA	NA	NA	NA	NA
LN_3225	1598193	1428670	1264716	1617311	2656755	1303051	1525172	1283198	1974676	2219591	3006544	1162950	1912968	1535528	1113001	1284310	1808742	1168095	1446532	2376308	1655357	1089196	2340581	1500669	1751795	1619482	1457322	1924528	1190843	999140	1276117	1532215	1497729	1648880	1676684	1193115	NA	NA	NA	NA	NA	NA	NA	NA	NA	NA
LN_3226	106633664	132932496	117888752	110577360	94686200	126425816	117152600	111555416	110411384	104356000	105002432	101856544	112292704	109562656	116669088	101530752	107500792	121593064	93705144	119297848	111174896	91498944	97093768	130895920	137067152	126314280	141319904	124485968	106593400	124429136	121224272	129496024	106001264	129330048	132056208	103619064	NA	NA	NA	NA	NA	NA	NA	NA	NA	NA
LN_3227	595847	650730	668824	626830	547697	692142	554982	508176	670699	703992	589806	613925	683155	662340	555070	538897	630993	608901	570351	741443	572456	504295	552824	791952	790864	757983	710549	669074	626367	730036	675505	711728	615220	781700	758134	480316	NA	NA	NA	NA	NA	NA	NA	NA	NA	NA
LN_3230	970301	803724	990132	1012208	900424	961556	992521	790372	979565	941306	1039097	967951	1264856	1249216	1062056	806553	1098373	1299717	1043750	1245701	1317353	1082599	1176206	1320494	1513062	1276695	1281484	1358109	876237	1058201	877076	1427556	1215242	1359405	1300854	1054443	NA	NA	NA	NA	NA	NA	NA	NA	NA	NA
LN_3236	32264080	44259724	43803100	38076972	32321310	44132372	40834544	42840628	38223500	35999248	29467424	37088748	40013464	37730536	50002188	34330456	41738280	45632088	36446020	48794208	41745320	38532960	40431008	48928032	47056008	49073296	53858584	47154664	37248416	47369532	47362912	46114944	41116488	52905252	52804212	40058988	NA	NA	NA	NA	NA	NA	NA	NA	NA	NA
LN_3237	3447363	2499662	2311047	2682450	5229432	2351667	2921997	2345342	3837813	3630214	4801870	2019605	3745700	3054394	2223813	2307396	2937082	2202990	2789432	4707620	3172828	1962240	4022457	2675662	3230656	2507280	2428467	3243797	2123658	1646582	2232888	2317510	2639823	2784508	2705465	1996462	NA	NA	NA	NA	NA	NA	NA	NA	NA	NA
LN_3239	2946183	3902222	3260770	4269783	2545876	2478374	2224090	3668897	4630290	3769936	2199435	1648420	7195102	2564988	3706180	4875397	4284450	1956498	4346930	4237433	5965033	2615551	3627182	1549006	10956203	6107266	2458788	4184006	3689769	1769124	3965108	4106755	3586672	2728944	4803922	3861513	NA	NA	NA	NA	NA	NA	NA	NA	NA	NA
LN_3241	13812996	12132699	8432299	11220685	9276744	6660498	10518277	6296296	7401241	6495174	14096281	6703168	8247200	7332800	7440213	4886426	7384840	16229247	6775816	7984215	8797402	8232747	7995798	9356522	8535216	7516062	7918080	8382581	5673776	7242986	5761844	9269476	7264300	9289712	8824359	6936686	NA	NA	NA	NA	NA	NA	NA	NA	NA	NA
LN_3242	583791	680531	648908	603886	681771	745229	592819	597025	723260	718059	664908	639398	740946	648013	676387	713215	715020	601262	693889	706501	616621	673056	685599	611486	638938	715784	653040	710766	794738	769246	724578	675892	704891	560585	734290	710884	NA	NA	NA	NA	NA	NA	NA	NA	NA	NA
LN_3245	13775360	19428184	16401125	14504064	11706534	18836596	19743190	18829920	14963000	14126683	12806342	12663307	15838450	14204166	17584892	10155319	18410972	14342645	14446799	16925928	13331768	14686670	15630315	18920946	17788340	18886520	20651420	18039698	15049920	19502408	19364376	18470470	13808491	18634736	19299836	15016736	NA	NA	NA	NA	NA	NA	NA	NA	NA	NA
LN_3246	1464786	1188550	1034112	1305839	2448939	897128	1080617	947113	1488978	1431247	2515527	860764	1540695	1144588	1110914	986852	1316782	872571	1164590	2107784	1364806	922983	1835920	1039794	1223413	1100229	955074	1272826	784492	533624	748868	1098089	1114304	1016097	1145589	829858	NA	NA	NA	NA	NA	NA	NA	NA	NA	NA
LN_3249	50107804	47085100	54927964	52639080	55779048	59088176	45841204	44719884	55839680	51513908	57999180	46393376	57764248	50354908	46027728	35855096	48878308	57612564	42189652	46150796	54231292	43294380	47662108	53182580	55385692	49282488	51675396	50351832	34477976	45391508	34321308	46003036	45901416	56046932	48573876	43837680	NA	NA	NA	NA	NA	NA	NA	NA	NA	NA
LN_325	7967030	4280069	6464765	5814745	5757776	6667948	8006542	6263134	7166618	6880752	6077059	6813782	5650906	5539813	6311497	5265810	6880635	5900495	8358278	6100272	4506210	5718660	5743644	7416759	4103258	3851708	4661823	4116639	5091292	6334794	6705723	2595230	5328643	3900302	4444066	3769676	NA	NA	NA	NA	NA	NA	NA	NA	NA	NA
LN_3253	361215	NA	342936	315564	291404	265603	NA	NA	291050	319298	289435	NA	524035	303664	671639	349061	467246	245791	310588	443548	603231	374142	472672	187785	713538	625976	463496	665130	516211	249591	496320	NA	411496	477759	344119	416160	NA	NA	NA	NA	NA	NA	NA	NA	NA	NA
LN_3254	435190	505635	477785	481828	490312	521856	456688	496412	512769	529244	472712	476081	524984	542569	564730	590481	564677	459421	562718	537958	520440	483432	532406	467785	513635	528149	538626	539957	582157	612490	590488	515156	513954	512104	555519	548642	NA	NA	NA	NA	NA	NA	NA	NA	NA	NA
LN_3255	542805	658737	635292	482733	727812	829417	764901	558776	636256	610508	758693	583240	NA	NA	NA	NA	NA	NA	NA	NA	NA	NA	NA	NA	NA	NA	NA	NA	NA	NA	NA	NA	NA	NA	NA	NA	NA	NA	NA	NA	NA	NA	NA	NA	NA	NA
LN_326	513233	477348	429565	495662	418932	622525	498384	372812	532569	761690	408173	559215	404278	462160	377415	482140	431210	564561	474758	424831	466476	449535	467108	463344	579196	445163	458566	493522	406445	560070	421219	385604	549198	457840	495588	421658	NA	NA	NA	NA	NA	NA	NA	NA	NA	NA
LN_3261	21994816	28257948	28807030	29054342	29082486	30568174	24186978	22963780	28319800	28410836	28731190	24584496	27005452	22345436	24766992	18567958	24961606	27410478	21170828	25521222	25156994	23288464	23922670	26796096	27558222	23185454	23217128	27073760	15471824	21068112	15823473	22721778	21031506	27651634	23732796	20807146	NA	NA	NA	NA	NA	NA	NA	NA	NA	NA
LN_3263	660995	510856	551966	538810	723888	593232	582404	446737	576929	574289	816904	564328	NA	NA	NA	NA	NA	NA	NA	NA	NA	NA	NA	NA	NA	NA	NA	NA	NA	NA	NA	NA	NA	NA	NA	NA	NA	NA	NA	NA	NA	NA	NA	NA	NA	NA
LN_3267	430084	425238	369409	443288	342672	375422	495800	443999	330671	367928	395120	371146	278178	313246	267053	239679	214664	242521	327594	276735	269769	221837	313091	268657	263609	274788	188360	220297	221725	227267	170188	284286	231920	208667	287786	223071	NA	NA	NA	NA	NA	NA	NA	NA	NA	NA
LN_3269	825787	883578	799819	709991	881102	1120464	1066630	816977	989951	975560	1012062	799556	NA	NA	NA	NA	NA	NA	NA	NA	NA	NA	NA	NA	NA	NA	NA	NA	NA	NA	NA	NA	NA	NA	NA	NA	NA	NA	NA	NA	NA	NA	NA	NA	NA	NA
LN_3270	630732	656161	642201	521103	661218	799788	879216	590261	630733	637385	772827	569419	NA	NA	NA	NA	NA	NA	NA	NA	NA	NA	NA	NA	NA	NA	NA	NA	NA	NA	NA	NA	NA	NA	NA	NA	NA	NA	NA	NA	NA	NA	NA	NA	NA	NA
LN_3273	949461	862380	982957	712221	938683	1039117	850522	912065	1141202	824876	988224	907915	1042769	674380	656284	469647	904344	754015	780507	592162	772052	572333	622453	698669	951059	794953	786894	536985	666350	570188	497305	572801	614580	548898	613072	619335	NA	NA	NA	NA	NA	NA	NA	NA	NA	NA
LN_3278	8566646	11045102	11282384	7355264	6162266	10431153	14736463	12214023	9604805	7642444	8035084	8233100	9828987	8558007	9034819	7026476	9246742	9427982	8825361	11416227	8149772	10709398	9620583	17104758	14952079	12914877	12436452	12089299	9373332	12564793	13299580	14219395	7314322	13807011	12360253	8822543	NA	NA	NA	NA	NA	NA	NA	NA	NA	NA
LN_3279	768592	893288	804985	677441	925338	962612	1039149	734932	794538	771316	1080175	746673	NA	NA	NA	NA	NA	NA	NA	NA	NA	NA	NA	NA	NA	NA	NA	NA	NA	NA	NA	NA	NA	NA	NA	NA	NA	NA	NA	NA	NA	NA	NA	NA	NA	NA
LN_3280	3347224	4148675	3884501	2924177	3763944	4494448	4882321	3795489	3850640	3592362	4410218	3219015	540649	482166	608723	361075	557373	446262	505585	631884	432776	515933	522718	608100	651624	700501	714789	597712	451394	669223	744427	792644	440961	765466	776459	492090	NA	NA	NA	NA	NA	NA	NA	NA	NA	NA
LN_3289	355351	403666	275049	400891	265180	311777	349212	261510	242906	257845	342321	242829	387357	370480	408857	370269	336828	498018	254592	325261	467572	394483	437583	385620	449615	388333	550044	570991	281335	325348	252105	447181	478569	453906	420070	528808	NA	NA	NA	NA	NA	NA	NA	NA	NA	NA
LN_3290	386004	384918	348659	385367	329587	286644	322293	256805	272872	274630	423795	263812	445332	514734	546237	436613	545622	616728	390213	374588	594853	548632	696775	558994	489126	456377	754555	718946	375520	470745	404237	543907	626658	569318	584105	648762	NA	NA	NA	NA	NA	NA	NA	NA	NA	NA
LN_3291	12758004	17684262	14858505	12604565	10285113	17570410	17721214	17727826	12169542	13066624	11225774	12016284	14150848	13364354	18832102	8429698	16116303	13066816	12434569	18850986	12083328	12837313	13274603	17748350	18531516	19906240	19072272	15801559	13536105	18201502	17515040	20287734	12055132	17238016	19740050	14372004	NA	NA	NA	NA	NA	NA	NA	NA	NA	NA
LN_3313	1020864	933764	977052	959626	1228416	979687	995357	693220	996378	1003171	1514030	898714	NA	NA	NA	NA	NA	NA	NA	NA	NA	NA	NA	NA	NA	NA	NA	NA	NA	NA	NA	NA	NA	NA	NA	NA	NA	NA	NA	NA	NA	NA	NA	NA	NA	NA
LN_3314	732382	729199	760484	847749	591168	723296	871002	707687	659877	623081	707706	609511	721908	757691	731399	572559	709035	915026	844793	883272	865288	784293	703196	925941	910569	745943	770374	873563	526320	704691	588442	883445	724904	979109	753226	770424	NA	NA	NA	NA	NA	NA	NA	NA	NA	NA
LN_3316	5324686	4337142	7218888	3822503	3334764	4201043	7562631	4487976	4119680	3260218	4168565	4846976	4031546	3432544	3543528	3318986	3876342	4726557	4577586	4481113	4232969	5544877	3518365	6423680	5749967	3241960	4575162	5121554	3180840	4540792	4791462	5801222	3127372	8309574	4337662	3541718	NA	NA	NA	NA	NA	NA	NA	NA	NA	NA
LN_3322	336687	334433	298039	320826	313182	326626	358215	325817	306474	346424	321942	279147	446693	402618	383641	294991	349357	494443	488742	493102	413667	436465	386317	542405	398685	351280	366849	423267	263077	320535	318237	350582	381344	547678	383276	335878	NA	NA	NA	NA	NA	NA	NA	NA	NA	NA
LN_3325	3217262	3231504	3145466	3461972	2786321	3063633	3471977	2956774	3159856	3067517	3428395	2973471	4370980	4131014	3772142	2822266	3653534	4505396	3762786	4393103	4338254	3694026	3867828	4448480	4442484	4064610	4201160	4302808	3042610	3490509	2766698	4226098	4396414	4243100	3943015	3748978	NA	NA	NA	NA	NA	NA	NA	NA	NA	NA
LN_3326	13752462	11522219	11869097	12351967	14936131	12155883	12874526	9716702	13630340	14449469	18695224	12522520	194170	61296	124476	252518	NA	160651	192044	255443	NA	128985	NA	70098	68885	NA	NA	79909	NA	NA	NA	NA	261574	102255	NA	141720	NA	NA	NA	NA	NA	NA	NA	NA	NA	NA
LN_3329	14935313	15043792	19479104	11411078	11416487	11308172	21184876	15788810	16293794	9801631	12746802	12003726	11593893	11338480	10702887	12107352	12098762	12921386	13586982	14820268	11209594	18411050	10639845	19765912	17823232	11263212	12286610	16507054	11343850	12029845	15387985	15857078	8780575	27130624	11993220	9547541	NA	NA	NA	NA	NA	NA	NA	NA	NA	NA
LN_3330	1001273	840617	1858417	763380	641160	1188130	1607870	1127233	868511	806301	949355	1208947	1774670	1286080	1985462	1161647	1632607	2179923	1684191	1925872	1666850	2057953	1918492	3215409	2922515	1743829	2629441	2381370	1703620	2456657	2032008	2446922	1631120	3606984	2620601	1536816	NA	NA	NA	NA	NA	NA	NA	NA	NA	NA
LN_3331	1034672	1102464	942832	832402	1024123	1381034	1322605	959664	1040758	1165229	1324430	1168414	92268	NA	93694	NA	78040	100514	74704	NA	NA	69424	114778	120825	94908	NA	66603	NA	NA	NA	NA	NA	NA	NA	97978	NA	NA	NA	NA	NA	NA	NA	NA	NA	NA	NA
LN_3332	1424521	1552488	1568174	1801870	1682406	1723322	1589463	1348145	1585400	1684508	2133170	1728916	2594886	2181214	2245680	1285379	2334416	2527554	2213334	2071842	2546812	2069407	2770134	2499334	1767071	1485269	2006539	1680322	1185450	1323062	1215580	1647404	1812285	1805547	1733007	1613157	NA	NA	NA	NA	NA	NA	NA	NA	NA	NA
LN_3335	499774	629141	563076	569376	536396	724308	611613	506398	669038	658555	566293	498206	1251201	866521	975246	594769	1057480	1020664	1000682	986398	1067838	987904	989185	1199713	884201	793461	892011	850822	668655	923266	805601	940365	742742	1109955	789274	656710	NA	NA	NA	NA	NA	NA	NA	NA	NA	NA
LN_3341	568772	476897	488781	480142	680686	495461	491799	375877	553865	607163	841902	590657	NA	NA	NA	NA	NA	NA	NA	NA	NA	NA	NA	NA	NA	NA	NA	NA	NA	NA	NA	NA	NA	NA	NA	NA	NA	NA	NA	NA	NA	NA	NA	NA	NA	NA
LN_3343	1200605	1273711	1150837	1290464	1240168	1362200	1116614	1191910	1315725	1227467	1292933	1196367	1309394	1302079	1175768	1515344	1320417	1360153	1340480	1173687	1341664	1194096	1292979	1259162	1280940	1291675	1380222	1369446	1255386	1409983	1303846	1215144	1252865	1353508	1241723	1463965	NA	NA	NA	NA	NA	NA	NA	NA	NA	NA
LN_3345	9555757	10802732	14295606	8420596	9375223	9276552	13492089	10258840	10443119	7018502	9513097	8945214	10470703	9673247	11083941	9536555	11849822	11941317	10097709	11757713	9747140	14656491	11134468	16072032	15626315	10977226	12713168	14920653	11006097	12103562	13975654	13736898	8919581	22852680	12644756	9253561	NA	NA	NA	NA	NA	NA	NA	NA	NA	NA
LN_3346	829776	1005621	936816	688406	675351	NA	NA	887587	822366	625700	NA	636948	871338	785266	925907	631099	866321	854516	665668	1026539	776941	787917	761759	1084246	1228121	1157635	1042293	945988	667839	839548	834293	1088830	773367	1021407	964432	753509	NA	NA	NA	NA	NA	NA	NA	NA	NA	NA
LN_3347	376644	486968	414362	349252	534356	541247	511321	367159	422196	423375	562336	397824	NA	NA	NA	NA	NA	NA	NA	NA	NA	NA	NA	NA	NA	NA	NA	NA	NA	NA	NA	NA	NA	NA	NA	NA	NA	NA	NA	NA	NA	NA	NA	NA	NA	NA
LN_3348	1591873	1702636	1953301	1125570	833534	1510427	2728638	2331102	1525644	1008115	1233396	1265637	1841752	1470733	1600301	1180856	1588273	1809280	1561519	2136614	1514482	1911242	1771740	3121492	2731420	2398495	2061480	2171658	1463606	2184768	2324510	2539409	1333345	2611222	2157411	1526727	NA	NA	NA	NA	NA	NA	NA	NA	NA	NA
LN_3351	722979	607317	625948	676706	825977	778230	711664	546635	640196	648020	851615	NA	558435	469695	437881	357454	631493	603054	435527	489956	564806	490231	674197	NA	402533	389771	508101	423678	295854	343383	266908	360476	494363	342127	471333	421681	PC 30:0	NA	7645441606	531418	34	-0,715	0,248	[M+AcOH-H]-	C38H76NO8P	705530854
LN_3357	523422	501740	539910	570307	454670	531101	518381	498647	554495	535038	517597	498311	645902	570254	583834	467792	584561	699266	576788	564510	671977	598698	612950	656568	659068	622721	638482	686634	498486	598814	425074	661776	624215	656462	576466	577637	NA	NA	NA	NA	NA	NA	NA	NA	NA	NA
LN_3362	1509734	1472880	1789485	1461968	NA	698507	1766663	1304242	1503990	1111875	640807	783181	1408064	1105462	1387695	1176794	599746	513733	1044290	843450	1088638	1256932	398518	465570	1278335	1148749	1381044	1331860	597999	762038	1200106	1700632	978343	1548137	624168	493666	NA	NA	NA	NA	NA	NA	NA	NA	NA	NA
LN_3363	1025663	1186595	1173156	1156145	1070086	1277905	1093290	1117496	1212331	1185710	1153943	1112572	1154254	1154856	1107179	1289362	1225877	1144430	1113016	976532	1065141	1101624	1106306	1071096	1037374	1185585	1203933	1234677	1335878	1384857	1167094	1087591	1150298	1154680	1117415	1285071	NA	NA	NA	NA	NA	NA	NA	NA	NA	NA
LN_3364	191962	270754	239712	220241	201571	286395	278302	265175	275270	215133	194808	200594	359676	256200	330877	220204	364895	324229	253380	355136	248858	308536	304278	382482	456138	408260	386209	356400	294703	389140	313291	422989	266182	492247	370690	245650	NA	NA	NA	NA	NA	NA	NA	NA	NA	NA
LN_3365	7688946	9381717	8519755	6692732	5774412	8353644	10687240	10212774	7649284	6725761	7318386	7139764	7867831	6774182	7798910	5582586	7873576	6728972	6881108	9070890	6558862	7442924	7246480	8821971	9991783	8523115	8584025	8054125	6670636	8830032	9099062	9715918	5350813	10049144	8617655	7156220	NA	NA	NA	NA	NA	NA	NA	NA	NA	NA
LN_3366	590685	622486	520157	465787	628035	758888	796559	611073	643661	699723	751493	574628	NA	NA	NA	NA	NA	NA	NA	NA	NA	NA	NA	NA	NA	NA	NA	NA	NA	NA	NA	NA	NA	NA	NA	NA	NA	NA	NA	NA	NA	NA	NA	NA	NA	NA
LN_3367	1862105	1454596	1210394	1401094	2580969	1296186	1363848	1511358	2031628	1869021	2851307	974256	1416372	1278216	906947	921487	1554147	822802	1045782	1760835	1248026	719844	2137468	855836	1501644	1237927	1245724	1278190	1115546	695798	881144	1238533	1173580	1144690	1354101	1145832	NA	NA	NA	NA	NA	NA	NA	NA	NA	NA
LN_337	711609	5786566	2055525	1685772	655232	1953370	2527594	6963721	2079619	1156368	638087	3329224	1568729	2923490	443803	1468452	514924	1191696	799890	2362702	1440727	237194	577490	749455	1468961	2525360	426198	564008	652617	639487	1132156	5584208	520534	763878	738265	1816352	Allymalonic acid|trans-3-Hexenedioic acid	NA	1430335084	1691430	36	-2.5383|-2.3608	0.0317|0.0225	[M-H]-	C6H8O4	1440422602
LN_3371	387891	285170	778742	366312	348161	214292	981178	509205	332148	249443	448827	378188	280235	262785	262288	376211	221225	285301	539891	298533	439638	711388	309361	356105	319233	206554	221405	482008	238397	212446	348297	380689	254682	505768	249124	195295	NA	NA	NA	NA	NA	NA	NA	NA	NA	NA
LN_3377	1451585	1063634	1190416	1162654	1044079	1186743	1233206	904925	1117495	1036775	1314778	1042079	1263915	1277459	930678	624463	972777	1205462	946376	1278644	1161050	752405	1153586	1150924	1191045	1064436	1180961	986660	709161	806451	769422	1194184	1075576	950497	1068494	987125	NA	NA	NA	NA	NA	NA	NA	NA	NA	NA
LN_3381	363409	371363	340605	347694	297896	416053	403372	357025	303199	399061	298705	343142	403583	329945	388378	275726	338312	360475	311325	383868	355337	324326	372398	417798	489182	397315	405579	406195	312322	405919	399427	476542	351542	436902	462146	422085	NA	NA	NA	NA	NA	NA	NA	NA	NA	NA
LN_3382	321637	415211	371792	NA	NA	447492	339518	NA	NA	NA	NA	378696	435486	388083	355412	NA	379167	399281	360341	370978	403496	348979	NA	403901	357320	413036	380031	NA	461741	NA	367664	375725	385513	400737	394198	NA	NA	NA	NA	NA	NA	NA	NA	NA	NA	NA
LN_3384	671142	653147	939184	752690	NA	254754	761049	571163	707438	435463	253520	377999	619691	575475	590447	731962	216441	252097	455727	330016	526414	715447	166450	247898	509071	522352	715979	645699	281739	433876	627147	711611	446656	858133	311282	228610	NA	NA	NA	NA	NA	NA	NA	NA	NA	NA
LN_3385	506138	433610	425000	416803	516058	440294	467427	362894	439025	419400	609137	423047	307948	273276	216575	226398	297850	324812	276040	274325	329704	249357	345402	324658	301072	248044	310772	300132	246543	224218	205191	280397	269373	278765	271194	298221	NA	NA	NA	NA	NA	NA	NA	NA	NA	NA
LN_3386	1106238	843224	795836	915256	1521248	739323	782009	922109	1101248	1070172	1465020	668545	1124568	921614	663324	779059	1013902	667110	834966	1358602	896512	614851	1367338	777469	1061461	994908	838211	1020010	656734	570963	730756	836409	863966	1025817	950602	706359	NA	NA	NA	NA	NA	NA	NA	NA	NA	NA
LN_3389	324637	226729	584890	350001	357916	189043	671139	404845	278230	205684	370210	345758	223199	277353	198837	345451	162396	259159	346364	192629	333277	478539	262970	258278	265472	187457	197252	335171	205562	216342	275044	335094	185472	320446	180489	178018	NA	NA	NA	NA	NA	NA	NA	NA	NA	NA
LN_339	611196	689971	769119	584091	515481	559489	568697	771369	468167	683888	527010	520325	803410	934900	779384	590491	663016	534753	490633	984669	798770	606794	759084	419640	865243	1036552	672092	830275	777635	465034	760466	937584	645481	645944	546219	632655	NA	NA	NA	NA	NA	NA	NA	NA	NA	NA
LN_3391	724193	527141	852093	631112	616296	642892	693474	508261	805757	522770	679943	583076	1123978	653688	616244	632651	655515	906945	817417	870354	755259	890410	722596	1000196	746207	587804	578360	645374	429049	568587	575032	692239	520723	1059110	516699	411794	NA	NA	NA	NA	NA	NA	NA	NA	NA	NA
LN_3392	5147006	3895887	4770395	4982916	4242316	4511094	4822073	3395471	4345682	4450304	5201123	3886503	4575352	4419172	3955441	2409822	4047237	4348532	3465486	4885204	4155486	3227072	4271689	3861960	4466629	4216240	4078925	3816492	2708496	3224080	2833104	4763530	4159202	3655603	4368780	3634923	NA	NA	NA	NA	NA	NA	NA	NA	NA	NA
LN_3395	457761	491836	441809	437038	485840	485518	317710	396254	501953	412448	489608	426906	560616	562439	458088	621781	555901	430806	586938	470600	544881	384681	474203	436131	461809	560524	482867	534890	617512	586656	518434	438927	589932	394320	468410	544807	NA	NA	NA	NA	NA	NA	NA	NA	NA	NA
LN_3400	319154	468080	383027	336179	236284	442372	472443	455025	318293	284348	280781	271043	342546	341704	408574	273355	428930	362486	298427	420512	312204	315534	331433	383991	415367	505465	518614	448134	292826	434599	432297	437863	328747	397839	512104	316947	NA	NA	NA	NA	NA	NA	NA	NA	NA	NA
LN_3402	9642135	8103736	10267369	11091352	9773916	10552431	9629808	7516044	10163498	9615918	10495167	8680460	11158201	10226380	8967437	6183751	8330094	10069485	9029380	9788540	10647381	8197229	8729667	9125719	9800864	9612942	9834464	8863525	5650418	8339087	6402228	9730906	8809193	9594527	9231494	6948906	NA	NA	NA	NA	NA	NA	NA	NA	NA	NA
LN_3404	376580	330151	351630	394986	415786	390009	320799	303048	455742	408369	411250	436076	358329	401077	375635	475484	370887	377842	456769	304173	383962	318835	316268	332303	333338	369562	377994	400359	488895	373760	352079	305222	385796	243500	354107	395878	NA	NA	NA	NA	NA	NA	NA	NA	NA	NA
LN_3407	224157	321703	280965	260157	167102	292628	296705	337728	236062	234180	207215	215760	287629	295742	354911	230102	386397	318077	283193	342168	288141	311273	289876	322978	339679	415341	392223	404158	316880	415056	412021	348803	281748	336572	395742	287872	NA	NA	NA	NA	NA	NA	NA	NA	NA	NA
LN_3410	134660	NA	181279	250931	116584	NA	276306	NA	171176	175504	NA	NA	270864	NA	195394	218588	150459	NA	217765	214814	232643	389052	162563	NA	219172	190185	183175	157411	229512	184482	198639	NA	522298	123424	240608	247601	PG 36:2	NA	77353228	216855	27	-2947	0,088	[M-H]-	C42H79O10P	774541088
LN_3411	1505134	1772805	1786457	1871875	1902698	1836835	1528141	1324068	1841019	1876390	1931000	1610932	1996327	1560439	2169906	1274271	1655480	2036042	1444316	1593302	1868312	1549241	1446368	1752887	1284004	1198496	1659889	1614230	674608	1158426	810252	1321418	1131834	1429750	1165762	1032210	PG 36:2	NA	7735331742	1544981	36	-1728	-0,036	[M-H]-	C42H79O10P	774541088
LN_3413	510643	478087	539190	492105	500780	512717	465911	449421	545325	493298	516615	542569	475985	499507	357450	590614	482245	447232	454602	397734	496891	530277	469246	445030	420420	491065	464890	484962	549524	502433	542167	475882	436382	432086	508047	575749	NA	NA	NA	NA	NA	NA	NA	NA	NA	NA
LN_3415	825283	934862	826477	647716	828700	1157389	1161646	803678	780210	758232	965743	821718	NA	NA	NA	NA	NA	NA	NA	NA	NA	NA	NA	NA	NA	NA	NA	NA	NA	NA	NA	NA	NA	NA	NA	NA	NA	NA	NA	NA	NA	NA	NA	NA	NA	NA
LN_3419	324088	502743	488673	420918	433208	524090	471287	449086	580898	450835	494269	432323	411471	313575	295117	211692	334075	349969	298991	367796	315305	296013	301013	367483	299319	279522	285362	290526	192531	227383	180190	320742	218376	296726	300622	199053	NA	NA	NA	NA	NA	NA	NA	NA	NA	NA
LN_342	566984	603242	601549	562077	647462	695172	615596	640244	735071	742678	627597	664205	667848	554244	496743	443424	683172	542942	661504	725427	489552	542907	659076	555235	564638	524043	609665	491656	635645	672168	624979	454380	614226	735708	498316	462644	NA	NA	NA	NA	NA	NA	NA	NA	NA	NA
LN_3427	1228198	1574264	1148998	1511163	1020891	920159	894450	895638	966414	NA	1410292	991491	1272641	1191835	1946170	1851660	1090715	1587420	755972	985166	2077341	1480257	1485620	1784296	1313649	1163163	1979782	1759822	753792	841098	539756	1434397	1381407	1004669	1196042	1698566	NA	NA	NA	NA	NA	NA	NA	NA	NA	NA
LN_3431	682777	811033	741261	560976	770136	879542	989415	670698	757691	716293	866902	612409	NA	NA	NA	NA	NA	NA	NA	NA	NA	NA	NA	NA	NA	NA	NA	NA	NA	NA	NA	NA	NA	NA	NA	NA	NA	NA	NA	NA	NA	NA	NA	NA	NA	NA
LN_3434	664102	NA	500892	NA	515021	457236	477267	489642	NA	670468	466744	NA	NA	303218	578680	NA	465830	417895	562779	429889	452357	508054	378142	286431	521242	NA	385147	523605	408225	296699	NA	367772	428722	359783	552345	551370	NA	NA	NA	NA	NA	NA	NA	NA	NA	NA
LN_3436	377970	447669	413140	521933	448218	483990	370438	369945	509040	424258	529142	429133	454860	265015	425057	300050	350345	351235	318381	336306	424497	323179	337062	357280	350072	262256	285924	316463	226115	252755	182356	311664	228247	346775	301870	256756	NA	NA	NA	NA	NA	NA	NA	NA	NA	NA
LN_3444	699106	884899	741685	614320	815408	950250	1089760	735563	721590	701861	925552	658585	NA	NA	NA	NA	NA	NA	NA	NA	NA	NA	NA	NA	NA	NA	NA	NA	NA	NA	NA	NA	NA	NA	NA	NA	NA	NA	NA	NA	NA	NA	NA	NA	NA	NA
LN_3448	421698	NA	304980	NA	334544	373891	299215	NA	426501	NA	NA	NA	NA	NA	NA	NA	291670	262729	356833	NA	340226	300405	321575	206280	NA	NA	257937	382232	293137	197177	NA	NA	327502	NA	NA	299496	NA	NA	NA	NA	NA	NA	NA	NA	NA	NA
LN_3456	351003	515034	412756	365959	284218	557390	509785	489261	345183	339704	341089	318863	446892	362144	496297	250090	506270	400487	376038	528934	367968	337716	412506	524190	552913	617832	568981	508319	380745	583406	529800	541213	364171	483230	631729	407469	NA	NA	NA	NA	NA	NA	NA	NA	NA	NA
LN_3458	254315	509091	288476	432334	290931	256090	189671	376362	442491	363680	257627	187578	737478	262122	319044	612103	278804	177488	290643	383501	582291	242304	306839	119014	1012951	768829	265059	502373	383469	167495	375081	533004	276101	226295	388045	498989	NA	NA	NA	NA	NA	NA	NA	NA	NA	NA
LN_3461	318708	222982	449422	257393	201775	228422	482309	237638	306368	186357	349128	341962	258011	221259	235160	281876	217792	445619	323475	237048	311300	493415	307783	612197	376319	217102	269692	449787	226749	263983	299769	334531	228761	584899	269790	256695	NA	NA	NA	NA	NA	NA	NA	NA	NA	NA
LN_3465	NA	NA	NA	NA	NA	NA	NA	NA	NA	NA	NA	NA	NA	NA	NA	NA	NA	NA	NA	NA	65584	68300	NA	NA	NA	NA	NA	126929	NA	NA	NA	NA	NA	158357	63981	NA	MGDG 32:3	NA	7835267037	518223	5	1083	0,129	[M+AcOH-H]-	C41H72O10	72451255
LN_3467	1591415	1324343	2212394	1247405	1241930	1241517	2339217	1542468	1496188	1132321	1688290	1311778	1512954	1212922	1167498	1311080	1412660	1651207	1765080	1470065	1695928	2027676	1676156	2398442	2053399	1368884	1458021	1827722	1369660	1276166	1446727	1831854	1139711	2534384	1452427	1085004	NA	NA	NA	NA	NA	NA	NA	NA	NA	NA
LN_3473	279181	269675	277628	310317	270755	239062	310714	263541	242217	296216	314849	246865	321482	330923	295079	250352	275632	395208	379308	403524	358948	342372	358027	443146	350679	290911	302897	359861	199323	228403	228923	314450	312400	401312	336156	283966	NA	NA	NA	NA	NA	NA	NA	NA	NA	NA
LN_3475	89917	114653	117495	135644	87424	91864	90619	77337	121265	120480	103953	103724	102396	108299	88754	73664	96565	118172	111665	102261	94861	96638	89438	109209	124850	98914	88939	107899	81368	110772	71760	118264	94257	119987	101083	81631	MGDG 32:2	NA	7855421701	138905	36	0,847	0,193	[M+AcOH-H]-	C41H74O10	7265282
LN_3478	258986	408145	289986	300218	314499	294914	325995	335868	235582	259785	321453	318009	396881	377281	537662	411193	366894	416247	295121	496609	388443	440406	479302	580804	484383	511290	533471	483550	314258	434890	344142	524490	358145	481576	505267	386447	NA	NA	NA	NA	NA	NA	NA	NA	NA	NA
LN_3480	1993972	1584467	2111288	1520902	1440072	1492295	2835303	1829842	1851069	1360156	1887105	1417496	1608171	1418655	1502649	1519475	1842391	1610427	1648931	1772612	1760562	2733990	1810461	2203410	2414606	1278480	1716206	1904360	1463441	1330888	1968426	1984738	1074689	3927828	1824577	1066768	NA	NA	NA	NA	NA	NA	NA	NA	NA	NA
LN_3481	500448	341583	439729	312831	303727	308653	677494	390430	384167	298665	311437	327973	336312	264582	253221	276155	233754	339325	341180	302716	325377	427621	237758	503089	561150	271299	305198	399803	258363	235140	435163	417061	275868	537851	301484	215392	NA	NA	NA	NA	NA	NA	NA	NA	NA	NA
LN_3485	536482	544204	501195	527876	611919	538824	578038	413341	542991	533329	593428	464762	875194	739688	740216	473657	729679	795115	719793	756152	917894	775888	770908	933396	664820	622588	649730	674636	467863	617671	452070	711462	641226	725667	589080	527980	NA	NA	NA	NA	NA	NA	NA	NA	NA	NA
LN_3488	NA	75593	67206	67545	64782	73604	NA	NA	NA	NA	76755	NA	59607	65096	NA	NA	NA	70466	NA	NA	69914	NA	NA	76889	73307	70923	69875	NA	NA	NA	NA	61620	NA	NA	NA	NA	MGDG 32:1	NA	7875576265	178052	15	0,599	0,112	[M+AcOH-H]-	C41H76O10	72854385
LN_3489	1166453	1176860	1082790	1297823	1003874	1090295	1143743	984484	1180559	1211623	1221741	1104851	998734	1022487	870115	974055	974489	1305841	1153583	1053498	1126630	1049735	1067809	1183774	1128188	995412	997548	1274467	889904	980135	908376	1101334	1146739	1332234	1085109	1176445	NA	NA	NA	NA	NA	NA	NA	NA	NA	NA
LN_3490	495662	462935	490352	470348	622870	511136	465047	366632	529991	551906	699325	462462	NA	NA	NA	NA	NA	NA	NA	NA	NA	NA	NA	NA	NA	NA	NA	NA	NA	NA	NA	NA	NA	NA	NA	NA	NA	NA	NA	NA	NA	NA	NA	NA	NA	NA
LN_3492	284253	537191	430470	383543	323092	417128	471362	494319	353531	327138	302392	370652	578392	547301	769897	447645	585666	479103	362758	633304	447085	470671	583727	699084	753623	683020	684286	658132	520988	556603	549667	773655	442422	678149	714578	495644	NA	NA	NA	NA	NA	NA	NA	NA	NA	NA
LN_3494	364501	348149	314297	378447	280868	338106	302007	243469	309166	303885	326553	306964	461930	398505	312626	258892	368888	443459	335114	377149	422039	262601	348031	439875	388594	395075	428064	371265	267468	349568	266124	410284	422597	381324	339828	411837	NA	NA	NA	NA	NA	NA	NA	NA	NA	NA
LN_3502	254082	273733	296765	331445	246872	366719	279245	244366	306232	324758	264467	276647	379403	350481	276997	250434	356947	311274	352402	293300	346887	269088	316439	349372	376396	345390	331631	374081	358161	399708	392058	403485	318488	454924	429323	312600	NA	NA	NA	NA	NA	NA	NA	NA	NA	NA
LN_3504	594484	510031	561013	555932	885624	433038	537064	368407	577973	672036	1055517	646725	NA	NA	NA	NA	NA	NA	NA	NA	NA	NA	NA	NA	NA	NA	NA	NA	NA	NA	NA	NA	NA	NA	NA	NA	NA	NA	NA	NA	NA	NA	NA	NA	NA	NA
LN_3505	420524	470649	404503	418693	385581	411602	460971	325786	362577	357496	495835	393875	786766	735551	832279	457132	826303	865941	665452	646141	749180	718224	698600	805176	659888	598726	703324	724852	483772	565364	467205	594825	625731	690874	657036	579913	NA	NA	NA	NA	NA	NA	NA	NA	NA	NA
LN_3506	6258836	6503398	6242860	6882011	5430464	6227274	6046041	5436698	6751082	6213307	5888994	5786970	7462674	6793798	6023258	4529836	6888408	8033578	6041463	6263729	7770904	5905318	6383664	7564126	7635360	6901466	7173192	7456908	5134980	6258367	5082161	7158549	6711511	7688118	6856881	6291226	NA	NA	NA	NA	NA	NA	NA	NA	NA	NA
LN_3508	1074997	1144701	1153059	1192130	1214077	1259252	1199083	1256276	1220769	1200324	1170954	1173897	1068195	1050772	1081410	1266076	1171070	1054218	1089084	991890	1092461	1059211	978189	1123950	1172474	1114208	1102934	1053326	1209199	1098893	1196621	1088899	955442	1168371	1114942	1085318	NA	NA	NA	NA	NA	NA	NA	NA	NA	NA
LN_3519	657335	832060	721989	740226	596977	779576	817556	731963	634983	733507	637036	716659	771315	755359	772418	568022	701585	814902	594018	830754	742625	669423	773304	918919	1035540	849156	923261	882065	570952	765899	706209	1025955	759114	929303	909515	807497	NA	NA	NA	NA	NA	NA	NA	NA	NA	NA
LN_3520	409045	501540	NA	430960	NA	NA	451996	427295	NA	410361	NA	NA	384087	400965	373846	479194	421564	439250	389123	355972	460589	NA	NA	NA	432188	383206	NA	NA	450122	NA	462890	424366	NA	NA	NA	423317	NA	NA	NA	NA	NA	NA	NA	NA	NA	NA
LN_3522	1000364	1036781	1032180	1024402	936060	1085604	1026119	1042781	1010107	1086328	912902	1109937	1009629	979016	1117576	1095723	1042072	1014814	1003201	996747	1070210	1123265	1014305	1041481	1130627	979781	1091468	1131892	1125600	1089489	1180678	1044109	973517	1108076	1108995	1072749	NA	NA	NA	NA	NA	NA	NA	NA	NA	NA
LN_3524	6370939	6140562	5591991	5654286	7109334	5998084	6295870	4506362	5605678	5242602	8634673	5137892	3685506	3523033	2728197	2397197	3765950	4073772	3063100	3236080	4132243	3194048	4144636	3938103	3738153	3167534	3601499	3379052	2720298	2673506	2695930	3646187	3410634	3582596	3649338	3041596	NA	NA	NA	NA	NA	NA	NA	NA	NA	NA
LN_3526	658357	544060	943818	630973	604447	380364	976677	679485	468715	451420	749641	557926	626831	631084	428307	695639	444608	670813	781734	559745	848254	969726	625403	635979	709090	527969	533960	793219	563887	504678	761845	806661	547986	831693	505422	527628	NA	NA	NA	NA	NA	NA	NA	NA	NA	NA
LN_353	NA	NA	NA	NA	NA	NA	NA	NA	NA	NA	NA	NA	86860	NA	81968	66878	96695	58336	73360	70893	73653	79995	82495	68551	78249	87914	71875	76137	98354	109772	91837	79619	79423	83983	76820	1757014	NA	NA	NA	NA	NA	NA	NA	NA	NA	NA
LN_3533	743522	727105	683367	689533	621793	767636	714512	744126	735407	705837	639155	659015	708773	723902	686957	552809	729721	665707	658501	721148	707437	540718	686873	712102	731521	701555	789109	647668	664309	725863	667714	697009	744585	705644	745939	704468	NA	NA	NA	NA	NA	NA	NA	NA	NA	NA
LN_3535	1946301	2153770	2029547	1977659	2130576	2122258	1793452	1839134	2008742	1831753	2042131	1974090	2031281	2282002	1962754	2442238	1944848	2021348	2075192	1836160	2206307	1875714	2099634	1947477	1939460	2249417	2146463	2059803	2353906	2168434	1854817	1999123	2250594	1806039	2040403	2435227	NA	NA	NA	NA	NA	NA	NA	NA	NA	NA
LN_3537	341773	NA	395891	NA	NA	369222	NA	420775	379991	408617	328858	NA	NA	NA	413655	NA	NA	NA	NA	368243	411145	NA	NA	NA	405646	405595	NA	NA	NA	NA	412139	379900	NA	425805	NA	NA	NA	NA	NA	NA	NA	NA	NA	NA	NA	NA
LN_3538	924630	815938	800477	816605	746878	808803	817337	991077	932582	856963	791809	926688	807761	875977	1020688	1148574	935225	933954	896988	838572	857686	866003	894778	795808	844754	919363	888448	847822	1094986	1004715	1057265	819668	946911	873148	946803	1048007	NA	NA	NA	NA	NA	NA	NA	NA	NA	NA
LN_354	NA	NA	NA	NA	NA	NA	NA	NA	101931	1150596	NA	NA	NA	NA	NA	NA	NA	NA	NA	NA	NA	NA	NA	NA	NA	NA	NA	NA	84352	78965	83802	66064	NA	84340	NA	61367	NA	NA	NA	NA	NA	NA	NA	NA	NA	NA
LN_3542	1187788	757050	1285000	878323	1054790	505861	1517087	1244216	667838	588462	1078008	850635	706646	904904	552325	917108	434310	911065	1068877	813066	899755	1120120	739126	736617	775243	556636	563902	942741	705162	574714	900467	900721	674577	956736	682508	623859	NA	NA	NA	NA	NA	NA	NA	NA	NA	NA
LN_3543	416787	335149	493995	277595	411770	319244	928027	372541	282777	383170	579657	274756	479449	279539	582970	274164	232077	328667	603038	329155	550464	280546	523234	281813	412017	311099	399303	314262	220841	171960	452008	401262	398186	224051	344579	279362	NA	NA	NA	NA	NA	NA	NA	NA	NA	NA
LN_3546	508028	389001	441167	425861	344997	317268	460795	357481	376587	285729	381055	323544	436029	365332	394768	366501	298000	445478	365585	425826	469176	520110	273994	497787	390333	284899	411839	468963	220336	235189	282906	336639	358802	503603	253324	274084	NA	NA	NA	NA	NA	NA	NA	NA	NA	NA
LN_3547	328355	326891	333140	375706	360152	319577	320702	329486	317777	358430	353959	325086	351196	276402	360756	478537	357804	290911	415106	395704	333101	331501	290417	309994	453772	326451	429690	324210	356680	289991	356198	399881	326571	303762	417571	318795	NA	NA	NA	NA	NA	NA	NA	NA	NA	NA
LN_3549	583341	530156	528533	571902	508641	522780	530791	497018	501001	498539	553286	471473	476154	424475	445662	442434	458154	461421	456352	428349	506162	486012	460869	505803	486745	459304	530382	481208	467491	415997	450228	494538	484926	475214	430880	508423	NA	NA	NA	NA	NA	NA	NA	NA	NA	NA
LN_3550	413856	325701	644533	381525	486694	210115	546193	456473	288622	241622	433935	376255	335932	347073	279501	353073	208508	438521	440220	348564	420270	572429	317444	345172	375467	229160	263516	473932	283359	291657	445363	416462	274792	439890	308052	243047	NA	NA	NA	NA	NA	NA	NA	NA	NA	NA
LN_3552	316375	430692	353360	454224	319427	373266	310180	265175	403106	343466	407510	288572	455842	395352	427741	313958	419240	506943	355358	419188	529279	398363	423591	476239	512896	400585	492300	487343	308499	392324	331950	519371	461393	602210	436859	381620	NA	NA	NA	NA	NA	NA	NA	NA	NA	NA
LN_3558	901858	1243333	1202266	1092108	766713	1199625	1156924	1170344	1037197	792098	772124	947646	1347440	1359342	1376787	1585069	1349521	879887	1316287	1509227	1759145	845237	1130626	776358	1858854	1579545	1074812	1402482	1198878	964144	1474086	2162535	1384358	1458903	1656692	1610614	NA	NA	NA	NA	NA	NA	NA	NA	NA	NA
LN_3560	449172	428622	372914	443319	404743	398741	376557	427205	412138	509559	414148	405499	420163	459938	391382	584701	435251	444815	497752	425211	390025	370624	456739	463037	434457	441069	452509	447740	514617	528361	532913	390468	449769	497256	443005	455067	NA	NA	NA	NA	NA	NA	NA	NA	NA	NA
LN_3568	509471	405193	483014	515639	459826	577239	410373	455251	560962	582291	461012	532674	496025	477386	477993	597129	512407	520349	616447	476982	528848	494679	506028	429492	442130	402859	418947	467726	606960	462186	495863	389505	525802	560114	463628	560972	NA	NA	NA	NA	NA	NA	NA	NA	NA	NA
LN_3569	1383040	1573524	1245466	1584317	1096742	1101964	1099448	1259928	1020915	839621	1547588	1090248	1068665	1212747	1623370	1689474	1187502	1576968	842253	1090341	2100059	1200434	1465552	1712396	1472798	1558751	1983447	1956537	880594	998310	727166	1783830	1760051	1318582	1345276	2134625	NA	NA	NA	NA	NA	NA	NA	NA	NA	NA
LN_3577	485511	721578	642946	552235	525806	664980	667396	662267	624007	555881	476733	470772	647628	533809	616342	466496	670652	576757	609793	598159	560211	559577	579442	646694	648928	631528	709796	639959	598057	728048	748267	625935	551632	652152	657211	645322	NA	NA	NA	NA	NA	NA	NA	NA	NA	NA
LN_3578	685371	721196	646740	905716	798214	798561	696653	676290	707903	805481	815746	762844	918751	772162	885838	607276	1011757	1039330	847898	821326	900160	876504	904185	888656	820305	759523	830484	845497	593087	730607	517779	800102	738027	814239	792111	661007	NA	NA	NA	NA	NA	NA	NA	NA	NA	NA
LN_3579	2004840	2287684	1664366	2289910	1529057	1343679	1559598	1420896	1359260	1199374	1900365	1473742	1339220	1590186	2106359	2311795	1384109	2074027	1030525	1178616	2491644	1973264	1812134	2369432	1709776	1709363	2535459	2603907	1109706	1163529	856440	2002810	2144387	1486589	1581048	2454976	NA	NA	NA	NA	NA	NA	NA	NA	NA	NA
LN_3584	557749	646076	622443	657785	591195	569981	571571	562499	582582	575847	575763	555698	642254	586303	622374	627050	622225	595062	561385	472923	675053	604115	606488	513984	658903	528518	712195	693987	573767	600104	519374	566323	585674	612219	573734	691642	NA	NA	NA	NA	NA	NA	NA	NA	NA	NA
LN_3589	400337	446136	413981	457308	371707	462635	389520	300257	363023	385833	363997	346214	600051	528660	424564	293871	466690	552201	438635	506631	518007	430003	462632	490469	542317	480687	538821	547676	338720	469091	324618	492490	371831	567740	498736	399575	NA	NA	NA	NA	NA	NA	NA	NA	NA	NA
LN_359	120145	126899	114367	118511	109792	144439	112781	124327	122223	193305	111168	113132	150904	118454	129815	126959	141369	125748	153815	101605	119322	128351	107319	116070	137227	129911	117494	132365	142093	147546	167677	115972	133810	150753	136577	2061207	NA	NA	NA	NA	NA	NA	NA	NA	NA	NA
LN_3591	697923	716268	706549	826507	670444	763469	583850	627646	805020	749054	793224	651085	714965	574583	587106	408682	704521	729478	722300	611036	638854	586701	689772	666416	574956	593434	571825	641062	364827	498205	436684	538607	565603	665970	557603	457913	NA	NA	NA	NA	NA	NA	NA	NA	NA	NA
LN_3592	1356830	1409439	1103892	1496376	1038169	827451	900034	1072808	858100	634036	1264185	951749	795030	801891	1262404	1273500	865677	1316386	633944	855107	1730155	1154907	1137702	1345958	948125	854892	1509602	1518194	628248	747880	508275	1169521	1354653	788435	859679	1463289	NA	NA	NA	NA	NA	NA	NA	NA	NA	NA
LN_3598	384304	720767	603912	562622	551685	605727	426778	658174	689248	565281	533212	628658	1334068	1319080	1606118	887360	1575596	1268785	1145622	1549963	1232161	1145867	1327565	1102593	1212926	1163107	1273886	1093425	935301	1370311	1371721	1125129	911393	918374	1090999	820256	NA	NA	NA	NA	NA	NA	NA	NA	NA	NA
LN_3607	1280212	1409120	1431162	1482222	1628478	1320424	1245948	1584689	1425065	1396425	1652157	1375779	1937457	1925999	2603210	1700874	2610744	1889843	2283480	1959459	2267853	1953770	2189397	1134488	1494106	1744237	1519739	1838279	1979998	1785106	1951175	1632600	1539136	1149430	1812166	1649110	NA	NA	NA	NA	NA	NA	NA	NA	NA	NA
LN_3609	675616	389273	685020	457188	614391	702517	459671	243077	741791	524561	686506	602005	622864	929622	898165	713087	1009684	1114106	864484	699164	780561	824706	785756	961483	582425	731816	1056203	1034290	972350	1077694	664328	532973	1187047	1227935	1024641	977064	NA	NA	NA	NA	NA	NA	NA	NA	NA	NA
LN_3624	388454	492998	423184	385336	332915	552765	486423	552680	406701	391634	369341	363353	522084	457950	539546	362779	591537	482324	493157	538952	448634	470335	470395	514127	585105	590265	610946	553030	579600	587579	560008	602151	452388	581230	594199	506231	NA	NA	NA	NA	NA	NA	NA	NA	NA	NA
LN_3630	426709	622043	540171	537178	537064	647309	581980	543666	441658	533407	540395	530717	622684	503812	675304	574928	658430	675676	429281	661421	531678	627162	635544	836162	816460	785448	681557	703227	557860	720499	533402	849678	569624	821938	809813	662849	NA	NA	NA	NA	NA	NA	NA	NA	NA	NA
LN_3633	349848	229960	349492	361807	231889	178167	358875	273060	369815	254015	261856	245323	554763	470814	414628	423751	452725	462478	563978	421384	479411	789848	405880	547700	638943	536161	595211	685582	403653	481572	612899	541021	538540	1204275	457671	418006	NA	NA	NA	NA	NA	NA	NA	NA	NA	NA
LN_3636	410724	459929	440134	464794	262742	490085	360475	360764	521951	461668	439436	307896	448912	474871	274108	256267	419938	369837	453223	356836	272369	254914	342176	271583	307903	400724	269924	416744	356641	406221	394558	524135	348772	359700	394145	334966	NA	NA	NA	NA	NA	NA	NA	NA	NA	NA
LN_3638	447563	489819	498524	563465	422923	481816	425275	344635	451658	446386	504993	386854	534030	571794	460740	369913	458705	584777	498085	475540	601555	447350	487726	544141	571746	491318	519942	534748	413543	490544	462006	551601	475515	539826	609900	450479	MGDG 34:2	NA	8135731165	1274465	36	0,382	0,136	[M+AcOH-H]-	C43H78O10	754559501
LN_3642	540785	888648	680940	714355	534243	855918	857681	755065	672689	603443	606558	667190	762280	738200	901602	596204	801880	798774	514235	1005503	692398	646007	855157	1114990	997401	1099326	1177563	1022851	726953	985816	794492	1116088	725324	1001391	1143803	677642	NA	NA	NA	NA	NA	NA	NA	NA	NA	NA
LN_3644	691143	646898	539495	642770	515033	542139	515434	450885	546172	480856	650329	490622	604426	584098	451040	431033	547119	616668	383192	524378	675432	343373	522291	589438	627794	620314	689828	617241	462307	484234	386594	630428	677879	462759	525266	690119	NA	NA	NA	NA	NA	NA	NA	NA	NA	NA
LN_3653	253087	261060	234333	261312	250212	229446	210809	201390	230227	181512	190532	187789	261393	277907	207376	173622	190852	305082	204306	268984	278577	236119	237504	304588	252908	276548	278301	240573	171589	204034	233830	249265	233155	278241	291018	247087	MGDG 34:1	NA	8155894343	1014799	36	1199	0,24	[M+AcOH-H]-	C43H80O10	756575151
LN_3658	359466	530210	463018	394309	375582	424261	455806	518068	331956	338142	349557	392423	397609	452092	527297	470460	453140	479494	341153	498396	399983	396306	486525	553870	566042	594250	589789	541059	397411	502660	495185	474350	417371	490431	648967	521335	NA	NA	NA	NA	NA	NA	NA	NA	NA	NA
LN_3659	199178	235748	413256	412555	385340	386815	355583	343491	410722	387001	232662	340883	382780	399429	332995	314425	365017	407461	321297	374161	407188	343457	371913	383985	428432	372423	261130	247020	353031	367529	305941	366673	354065	453834	346803	128708	NA	NA	NA	NA	NA	NA	NA	NA	NA	NA
LN_3660	939135	1004255	979999	1025734	974336	953559	949089	983799	979197	1082904	992147	1046219	921799	878249	942393	981856	1052320	1010966	921737	941067	1032912	855641	900855	848959	1012327	823788	980702	1050660	1051426	957539	980122	804433	1029170	891658	1049145	1009840	NA	NA	NA	NA	NA	NA	NA	NA	NA	NA
LN_3661	75173224	77564728	77276480	80230976	74903200	73736376	67834944	65418264	72539400	77154816	75918872	71938512	75411224	74971920	67260720	65124264	68424736	85113376	68545568	66120956	84107248	66690012	75681368	81945936	75077288	67317168	77069448	77105720	58054552	67388760	59579820	66356016	74294776	76339832	73315080	68195360	NA	NA	NA	NA	NA	NA	NA	NA	NA	NA
LN_3663	429362	449773	410332	462665	497095	370777	371948	390614	414024	431592	414909	421479	340302	405738	390257	332472	321590	478413	345867	436733	429687	407703	374807	465624	406446	379100	365961	400707	331212	325830	344507	338124	370919	426805	384117	372537	NA	NA	NA	NA	NA	NA	NA	NA	NA	NA
LN_3665	731566	785266	775739	831862	681566	792306	663975	598023	683483	728334	734494	685007	887125	799609	749820	565103	716583	982274	740432	769485	884285	691361	752012	904663	884579	777234	873787	887631	593073	682549	575371	878140	844440	804201	787734	776712	NA	NA	NA	NA	NA	NA	NA	NA	NA	NA
LN_3666	887482	851680	881191	843296	857561	916894	826187	662144	795936	919158	1008870	814753	859903	721143	682340	491104	856131	906950	730206	680749	842576	733982	832282	891174	798985	674736	832071	754495	543065	661927	524602	697374	810452	763990	757848	709982	NA	NA	NA	NA	NA	NA	NA	NA	NA	NA
LN_3672	897602	873807	903416	937637	813622	1019782	980776	951152	814172	1006466	828678	966970	1013720	1027785	1023104	1128224	1025306	1013443	1090692	952405	1080134	952488	1001399	994196	1008582	1062866	973813	1093895	1099587	1080581	1124326	957928	1163882	1025664	1035761	1082393	NA	NA	NA	NA	NA	NA	NA	NA	NA	NA
LN_3674	43102104	41053800	45494204	47589188	45650480	44154464	41829536	37215548	44085480	43345032	50283536	41427552	46973680	41887680	41939572	36378720	43189776	47665048	39863980	39918064	48223612	36866624	44439816	45601980	43835248	36111144	44323552	42756444	31662592	35575468	32633076	37618548	41147396	39271428	38328276	38187840	PC 34:1	NA	8185915706	49938999	36	0,561	0,238	[M+AcOH-H]-	C42H82NO8P	759577806
LN_3675	43102104	41053800	45494204	47589188	45650480	44154464	41829536	37215548	44085480	43345032	50283536	41427552	46973680	41887680	41939572	36378720	43189776	47665048	39863980	39918064	48223612	36866624	44439816	45601980	43835248	36111144	44323552	42756444	31662592	35575468	32633076	37618548	41147396	39271428	38328276	38187840	NA	NA	NA	NA	NA	NA	NA	NA	NA	NA
LN_3676	2632824	1976742	2758496	1514805	1605186	1145985	3414507	2574646	1649233	1308584	2634486	1630546	2198344	2037774	1130368	1496548	1216064	1721779	2135415	2137781	2101532	1814940	2117598	1848679	2483628	1823752	1520013	1844199	1633676	1577146	2504509	2647033	1566980	1792443	1732847	1432126	NA	NA	NA	NA	NA	NA	NA	NA	NA	NA
LN_3684	881336	897012	796886	857051	877217	828443	761272	720063	898908	865304	901503	753266	730226	739798	733744	713136	806022	805733	816067	701352	757887	773682	712006	786578	662718	670946	720560	706497	645374	658392	572471	697520	821879	643847	690654	762110	NA	NA	NA	NA	NA	NA	NA	NA	NA	NA
LN_3685	6876053	6473204	6080862	6322267	6415647	5716354	6312878	5652848	5927140	5489991	6862931	5470514	4911554	4890087	4799210	4780395	4862516	5625426	5037232	4805314	5750406	5362538	5023330	5714072	5601498	5178486	5860736	5720380	4752400	4509652	5160468	5596162	5171824	5236026	5110011	5217660	NA	NA	NA	NA	NA	NA	NA	NA	NA	NA
LN_3686	1122535	855811	1344354	810319	864513	544905	1455576	1192090	734834	555597	1012218	707300	935423	831359	661681	730638	533864	961326	978662	968584	1045046	1130387	816027	934100	1131326	727656	744887	981887	710058	694950	1104652	1198359	719332	995049	787107	588662	NA	NA	NA	NA	NA	NA	NA	NA	NA	NA
LN_369	264360	1941710	816049	663602	246703	586120	871235	2270114	702064	438143	205099	884514	662047	965854	186148	579528	173189	359653	276802	712992	565292	NA	222062	236640	537391	870930	173069	198857	231986	198261	359874	1776469	160257	258080	NA	572761	NA	NA	NA	NA	NA	NA	NA	NA	NA	NA
LN_3695	586348	595702	631944	670712	676291	662109	628763	490652	775604	681601	716650	598202	752835	639735	528657	496537	641674	685188	712735	565901	816287	585674	625940	786942	626912	455133	534280	526379	417022	525083	433818	511290	575635	695963	511025	481020	NA	NA	NA	NA	NA	NA	NA	NA	NA	NA
LN_3708	94936	NA	NA	NA	NA	84813	NA	NA	81759	69542	NA	NA	70578	76702	NA	NA	NA	NA	NA	NA	71314	NA	62756	78461	NA	NA	76064	NA	NA	53268	NA	69290	76751	79485	NA	NA	PE 38:4	NA	826557414	130870	14	-2,9	0,171	[M+AcOH-H]-	C43H78NO8P	767546506
LN_3709	1321453	1358328	1028004	1354726	765035	1035678	954239	1024157	900578	701556	1389584	889990	804856	780957	1208999	1041682	960400	1185771	563861	827683	1520336	897413	1127218	1140484	1126367	1035255	1694258	1413166	723616	688176	600432	1284607	1512470	764953	975823	1854700	NA	NA	NA	NA	NA	NA	NA	NA	NA	NA
LN_371	NA	NA	NA	NA	NA	NA	NA	NA	NA	NA	NA	NA	NA	NA	NA	NA	306348	NA	298538	NA	NA	NA	NA	302808	NA	NA	NA	NA	NA	215889	NA	NA	NA	274298	NA	NA	4-(Methylamino)benzoic acid	NA	1500548005	320713	5	-1091	0,02	[M-H]-	C8H9NO2	1510633289
LN_3711	361656	329332	346373	333480	472752	341956	346082	233903	423836	368832	616129	337268	NA	NA	NA	NA	NA	NA	NA	NA	NA	NA	NA	NA	NA	NA	NA	NA	NA	NA	NA	NA	NA	NA	NA	NA	NA	NA	NA	NA	NA	NA	NA	NA	NA	NA
LN_3720	1198422	1204884	1019096	1548178	805054	809008	890601	985896	766316	582151	1192474	831913	658740	847328	1186514	1291546	734628	1175255	616630	754556	1465440	1011405	952894	1225477	1025265	1060102	1568370	1430530	601748	721429	524240	1092719	1612903	846997	908731	1496771	NA	NA	NA	NA	NA	NA	NA	NA	NA	NA
LN_3721	592811	592748	626845	740342	589312	720437	597809	578047	595004	615484	675814	568484	641415	618363	507393	391860	623186	786043	524614	617853	658908	538487	583553	649610	622503	635646	623604	665025	402157	545009	374401	663048	620400	619040	598988	530967	PE 38:3	NA	8285758654	565601	36	0,487	-0,052	[M+AcOH-H]-	C43H80NO8P	769562157
LN_3723	1004454	1215225	1447661	1055243	838155	1262744	1496544	1268245	1563683	1283973	764657	1429886	202577	236921	189566	147639	NA	232180	262853	280913	142469	228448	NA	145456	NA	116869	101882	NA	138155	98816	159872	105745	165441	220610	160211	154767	NA	NA	NA	NA	NA	NA	NA	NA	NA	NA
LN_3726	357002	265567	327308	288392	288474	328857	346067	317034	287218	258181	299449	237860	332158	418279	475633	274398	426682	394523	296239	505951	391819	387503	367179	293365	510515	612951	656488	450680	418976	562354	655688	679581	461478	535887	592864	473660	NA	NA	NA	NA	NA	NA	NA	NA	NA	NA
LN_3730	504678	585469	665024	674524	624981	638916	564648	462522	613748	519547	655740	505060	567795	601181	531161	345517	531144	713888	519412	500135	588602	515542	519009	608198	586248	543511	584111	656476	318091	499316	361673	531966	516720	611307	481976	480446	NA	NA	NA	NA	NA	NA	NA	NA	NA	NA
LN_3731	563307	617791	501414	610761	461329	352670	405758	408993	381289	312453	609366	360952	299787	358867	575462	514794	352532	502525	284221	327683	643474	458626	518000	604988	451609	420841	639005	601668	257619	234466	201577	418936	672017	345817	330561	698019	NA	NA	NA	NA	NA	NA	NA	NA	NA	NA
LN_3732	781721	922000	908390	906788	860206	1053121	743738	684536	840237	1041870	990675	939799	899926	799661	737226	582713	839269	1045380	655308	753556	943887	556140	855786	875920	878984	983395	1001992	1033882	641080	889126	526455	948970	1018668	822084	994786	1035270	NA	NA	NA	NA	NA	NA	NA	NA	NA	NA
LN_3734	791610	740981	740351	678825	664460	797105	735257	789298	776268	734799	735681	690868	938118	1028100	1087925	666165	1068001	1021953	731492	1288424	890324	801285	998554	887969	1021927	1308414	1123460	971351	854358	1275828	1265064	1156155	908765	959566	1126791	826274	NA	NA	NA	NA	NA	NA	NA	NA	NA	NA
LN_374	92967	NA	NA	NA	NA	NA	NA	NA	NA	NA	NA	112262	NA	NA	NA	NA	NA	NA	NA	NA	NA	NA	NA	NA	NA	NA	NA	NA	94908	NA	NA	NA	NA	NA	NA	77945	2-Hydroxyphenylacetic acid|3-Hydroxyphenylacetic acid	NA	1510385568	99528	4	-2.6004|-3.1201	0.0077|-0.0096	[M-H]-	C8H8O3	1520473452
LN_3741	6262268	5507924	5861886	5924252	6033208	5887556	5359324	6698330	5525466	5837559	6513554	5612962	5588234	6661853	6989864	5764282	7539348	7095556	5813410	6895212	7003688	5944006	6659228	4050510	5585018	7611360	6951790	7309890	7451474	7829282	8641405	6345832	7174838	4962164	7183982	7363576	PI 34:2	NA	8335179703	14175254	36	-0,04	0,095	[M-H]-	C43H79O13P	834525829
LN_3744	1455434	1260970	1947427	1696865	2180204	1690294	1249170	1713442	1867793	1821824	1819565	1771633	1544192	1848148	1924388	2330616	2105960	1678900	2371200	1540456	2210330	1921800	2075113	830655	1195912	1747240	1445589	2101891	2051357	2071425	2741476	1079955	1679538	919213	1631348	2146538	NA	NA	NA	NA	NA	NA	NA	NA	NA	NA
LN_3746	272500	267724	296745	332987	117150	216319	314686	281490	221479	261856	268066	167806	277987	242590	227897	177690	213466	257256	263345	283574	237778	185534	250614	185533	204929	250980	230901	248095	180604	207729	207260	326140	217674	216044	279364	216051	MGDG 36:5	NA	8355587347	8034559	36	1889	0,18	[M+AcOH-H]-	C45H76O10	776543851
LN_3751	523136	388722	759923	509127	352090	458922	695585	378867	539890	398408	498674	650728	1455328	1521080	1093021	1031098	1453990	2083911	1403994	1381510	1341830	2099201	1484930	2186632	1754455	1465486	2007154	2373251	1240063	1926110	1743952	1543122	1853025	2968686	1550543	1655623	NA	NA	NA	NA	NA	NA	NA	NA	NA	NA
LN_3752	442352	388712	324635	393734	257365	328830	314006	252301	NA	281585	367376	285009	359678	368640	253996	216026	287044	476131	245782	329714	425764	200890	301588	344547	441501	336559	414064	322351	NA	NA	NA	405538	460181	NA	330143	400155	NA	NA	NA	NA	NA	NA	NA	NA	NA	NA
LN_3756	384244	321559	378171	430939	206071	266367	313570	301725	342898	343476	345447	247029	306372	364004	249817	280286	237773	313660	316191	291956	236442	237334	294214	180333	225799	300885	219772	287345	219040	256212	189305	439995	263840	205934	313953	246688	MGDG 36:4	NA	8375723302	9616783	36	-0,568	0,177	[M+AcOH-H]-	C45H78O10	778559501
LN_3759	837835	1085937	769270	831496	796938	1038252	949493	1020542	847027	844455	896395	748620	958362	902194	734641	582404	876899	776934	573524	979155	766377	545324	1001774	1004910	1209499	1021487	1059393	845548	741299	869264	861494	1112509	790876	846436	1145482	851089	NA	NA	NA	NA	NA	NA	NA	NA	NA	NA
LN_376	547245	NA	756103	1099612	306999	268142	486192	326747	774806	415864	388614	343940	661149	400065	741848	660896	NA	247089	436087	732640	602241	305277	305207	NA	870400	876577	468329	446906	283891	248553	554922	626469	448186	549421	468434	604314	Adonitol|Xylitol	NA	1510597851	510309	33	-1.9864|-1.805	0.0239|0.0294	[M-H]-	C5H12O5	1520684752
LN_3760	2872232	2292096	3237839	2665048	2158585	1933587	3346390	2497882	3377784	1908948	2661284	2635002	5199757	5138662	3535684	4418196	4701753	6387232	5018224	5094634	5375570	7641276	5191746	6437427	6337361	5346214	6364858	8195772	4288923	5281734	5549516	5221574	5317747	9177748	4917271	5069718	NA	NA	NA	NA	NA	NA	NA	NA	NA	NA
LN_3761	575109	363302	448073	443268	257676	227723	478936	348034	377276	283764	321186	227961	350609	382713	318444	367194	299842	284948	443444	328137	379011	498312	253840	330114	549475	488433	467914	515251	292119	268738	469482	606762	465436	769199	321483	385961	NA	NA	NA	NA	NA	NA	NA	NA	NA	NA
LN_3762	12360523	10459345	10634400	11251903	8396109	10818806	8484523	7758220	11367702	9049923	10773066	9155047	11327238	11145296	7225562	6089394	9419290	11613270	7397928	9893426	11394781	5589300	9394494	9896220	12019578	11348848	11032641	9202324	7478293	8642048	6833148	11504885	11760098	8635586	10641836	11339039	NA	NA	NA	NA	NA	NA	NA	NA	NA	NA
LN_3763	1313646	843784	1388642	1055786	1018046	981489	1140674	771844	1089341	878496	1319035	999807	1078971	1002004	799118	712311	963834	1503641	999452	982973	1122102	1101676	1125961	1682832	1450277	1118537	1348186	1470492	849388	1312052	1110399	1232941	1416800	1649271	1119129	1117120	NA	NA	NA	NA	NA	NA	NA	NA	NA	NA
LN_3768	241433	200115	267957	274751	236497	259375	250621	223665	235628	243663	248009	239485	238145	234612	148233	154877	201846	226341	224987	198173	234053	168585	179736	202358	218157	197709	187626	190743	155703	188222	189379	212428	195514	206598	208570	204407	MGDG 36:3	NA	8395883555	3584458	36	-0,12	0,134	[M+AcOH-H]-	C45H80O10	780575151
LN_3771	614332	850253	811143	604432	608505	893925	816708	785377	700426	668130	578029	674119	847440	674905	690036	545390	718995	702081	543835	884791	665086	488036	682500	781140	1028625	960878	837879	599199	631178	937211	869856	1034322	576168	953450	912891	598040	NA	NA	NA	NA	NA	NA	NA	NA	NA	NA
LN_3774	7946845	6410416	8265900	6966558	8867778	6255956	7476235	5651773	8379802	6878556	9987418	6381976	4451464	4518606	3150998	4236049	3725180	5301464	4659318	4036168	4647795	5129352	4289154	5266987	4790889	3724174	4884152	5538968	3388033	4223611	4507036	3911188	4995692	6358174	3733223	4308499	NA	NA	NA	NA	NA	NA	NA	NA	NA	NA
LN_3775	49302288	45500464	42351884	48511432	39543732	47625112	40924104	37047872	45946552	43590468	50313080	40833128	42890700	42066668	34286844	31165510	44445084	46485480	32711840	39653488	47866416	28641172	40131496	39920012	46563628	43394808	50237000	40563732	33684976	37005868	33025900	45293580	45601572	38413220	45926592	44765560	NA	NA	NA	NA	NA	NA	NA	NA	NA	NA
LN_3778	NA	NA	65832	61084	NA	NA	NA	NA	NA	NA	NA	NA	NA	NA	NA	NA	NA	74849	59246	NA	74201	63685	59352	73594	74600	NA	69915	68487	NA	NA	NA	67409	63861	75451	67320	NA	MGDG 36:2	NA	841604398	8469950	15	0,347	0,232	[M+AcOH-H]-	C45H82O10	782590801
LN_3786	42271680	38869156	41871980	46425080	36905788	41052648	37400936	35662340	38480948	38960044	41421092	37629128	40137308	42291056	37319800	33108166	37022264	47069768	36245356	38036076	43756340	34248208	38479652	41631608	42666040	39841732	44118636	41744280	31805152	36004372	33376912	39875192	45440036	43359616	41250864	40972688	NA	NA	NA	NA	NA	NA	NA	NA	NA	NA
LN_3791	393213	330227	341729	338366	453224	352919	390947	267726	385094	428039	467861	341171	NA	NA	NA	NA	NA	NA	NA	NA	NA	NA	NA	NA	NA	NA	NA	NA	NA	NA	NA	NA	NA	NA	NA	NA	NA	NA	NA	NA	NA	NA	NA	NA	NA	NA
LN_3792	521656	483552	464939	472770	532887	445187	473023	378058	487374	484172	624790	499926	NA	NA	NA	NA	NA	NA	NA	NA	NA	NA	NA	NA	NA	NA	NA	NA	NA	NA	NA	NA	NA	NA	NA	NA	NA	NA	NA	NA	NA	NA	NA	NA	NA	NA
LN_3795	485071	709068	632698	620295	693807	617992	655962	615259	611165	558677	677936	607580	750928	726518	874576	738811	656518	707171	661017	794631	774478	731644	777294	770405	733549	762248	873297	879610	661251	746782	620417	729001	686346	658137	830050	815878	NA	NA	NA	NA	NA	NA	NA	NA	NA	NA
LN_3801	534889	1565702	638056	1023841	284168	443257	650335	1981018	779500	729067	313300	574890	1022282	715467	317160	1190168	472322	215879	485879	824396	522353	399084	645380	97036	837336	1298376	224351	687985	435054	137980	656002	1891225	646124	464752	665770	625127	NA	NA	NA	NA	NA	NA	NA	NA	NA	NA
LN_3802	343322	367282	416416	449114	395327	271918	341854	344669	298926	250599	483784	261249	302744	283488	372044	270665	253144	516338	184476	317534	438850	330365	305091	383485	395280	326214	450760	442817	176507	186694	152526	309252	319749	274405	267987	360594	NA	NA	NA	NA	NA	NA	NA	NA	NA	NA
LN_3805	2467732	2240296	2300804	2161050	3060936	2241942	2431662	1813028	2431779	2336756	3166443	2099748	97448	NA	NA	85775	NA	80195	72080	70202	NA	61713	NA	63602	NA	NA	NA	NA	NA	NA	NA	NA	75141	NA	NA	NA	NA	NA	NA	NA	NA	NA	NA	NA	NA	NA
LN_3809	501107	713182	596946	565533	580886	554878	556548	613895	530482	448400	529490	554191	527727	611461	658099	674418	517145	561568	534513	626331	585913	595145	624360	659746	592895	645173	661359	699722	645299	594781	552063	595545	579320	459664	589783	651748	NA	NA	NA	NA	NA	NA	NA	NA	NA	NA
LN_3812	6473875	7220480	7090048	7362258	7721713	6826058	6555848	5059266	7038483	6759018	8376047	6286347	4650848	4314652	4296577	3750997	4479066	5408185	4538552	4202436	5363750	4565016	4397906	5421530	4842996	4131258	4881270	5014306	3082438	3952540	3228760	4430844	4569484	4689140	4113115	4523630	NA	NA	NA	NA	NA	NA	NA	NA	NA	NA
LN_3816	740680	693194	700374	762873	957618	713922	779862	548056	813882	906430	974714	698041	NA	NA	NA	NA	NA	NA	NA	NA	NA	NA	NA	NA	NA	NA	NA	NA	NA	NA	NA	NA	NA	NA	NA	NA	NA	NA	NA	NA	NA	NA	NA	NA	NA	NA
LN_3822	747957	656493	684421	637777	788902	611115	725825	588838	726430	720663	904233	631592	NA	NA	NA	NA	NA	NA	NA	NA	NA	NA	NA	NA	NA	NA	NA	NA	NA	NA	NA	NA	NA	NA	NA	NA	NA	NA	NA	NA	NA	NA	NA	NA	NA	NA
LN_3829	212488	154559	162735	154712	110881	72541	127546	133586	122203	75202	156890	82277	94215	120550	110540	143927	85192	120642	87239	75506	162327	151844	112248	163720	158786	140309	180973	180088	NA	66732	83940	130759	153035	124507	116986	177986	PE 40:6	NA	8505603563	128791	35	0,641	0,192	[M+AcOH-H]-	C45H78NO8P	791546506
LN_3847	222897	220942	316815	206442	190752	282908	242013	209663	228255	189703	214170	280049	433152	362669	483416	306895	406279	410766	311966	582712	365300	385105	393259	542487	504111	500090	538172	413875	328185	440396	404062	517835	300268	519799	474946	303453	NA	NA	NA	NA	NA	NA	NA	NA	NA	NA
LN_3857	1199903	890541	1143527	873966	855745	892188	1000238	688031	930494	803987	1173999	862785	730584	658479	618694	470256	669762	926053	712193	771412	863719	643836	759833	865606	954821	694006	796236	737321	655041	702792	732104	949074	736376	749881	810036	679670	NA	NA	NA	NA	NA	NA	NA	NA	NA	NA
LN_3858	1108083	1221822	1337539	802782	823572	933911	1244419	1155244	995267	780986	818451	946698	1410310	1550095	1856216	1263704	1662439	1527253	1294971	2830615	1478800	1688715	1472083	1889964	2249300	2500288	2187126	1997326	1607119	2029958	2480274	2153940	1566879	2519650	2205066	1585308	NA	NA	NA	NA	NA	NA	NA	NA	NA	NA
LN_3859	295887	309772	301771	236844	216432	380907	329954	336748	301259	275330	281243	253263	290846	312624	252622	165892	285202	304154	207272	439478	265644	188298	288257	291099	368687	469689	396390	257799	278529	376200	383093	435611	308797	302736	426304	307396	NA	NA	NA	NA	NA	NA	NA	NA	NA	NA
LN_3870	1809677	1698888	1899973	1494858	1627484	1539116	1913992	1937483	1753208	1437984	2017634	1526219	2637902	2851070	3037424	2321688	3865203	2963069	2323572	3838946	2881657	3042909	3197960	2382037	3409978	3399925	3393470	3166576	3584991	3681754	4192359	3562174	2784942	3429710	4344582	2682541	PI 36:4	NA	8575173527	2712027	36	-0,763	0,040	[M-H]-	C45H79O13P	858525832
LN_3871	1151764	1078595	1145273	947978	867008	1304096	1109578	1380048	1084545	1032145	1108303	910225	848823	1016394	861308	649474	1150747	966659	650989	1314071	838824	627490	1006827	761082	1105102	1589908	1209484	943217	1055729	1276971	1288870	1370607	942064	951720	1514386	984149	NA	NA	NA	NA	NA	NA	NA	NA	NA	NA
LN_3881	2150532	1996485	2454894	1976277	2006326	2631478	2269805	2641274	2229261	2317461	2110494	2137197	2316477	2732674	2415391	1794956	3155420	2632408	2292351	3204746	2348168	1907613	2676960	1760748	2453327	3622444	2831257	2707410	2882937	3699908	4063508	3103072	2889656	2429840	3417114	2733244	PI 36:3	NA	8595329883	2524968	36	-0,778	-0,002	[M-H]-	C45H81O13P	860541482
LN_3890	2564140	2205098	2565480	2601692	2688819	2116808	2311314	3078450	2513852	2456416	2931047	2559187	1524568	2423574	2310340	2297848	2573917	2195065	2275678	2126739	2715773	2258076	2326886	1047076	1563009	2330195	1991118	2243529	2789182	2380308	3364935	1792620	2648070	1201857	2045108	2753434	PI 36:2	NA	8615482794	2427587	36	-2656	0,212	[M-H]-	C47H83O13P	862557133
LN_3896	2178442	1324993	2100223	1472365	1199776	1277688	2154560	1399541	1806582	1192298	1756242	1471444	1924268	1824249	1260927	1212336	1677435	2160776	2006570	1857744	1939610	2140648	1657608	2449295	2570624	1876684	2195217	2359356	1489526	1983884	2031067	2366316	2044795	2881705	1871148	1915773	NA	NA	NA	NA	NA	NA	NA	NA	NA	NA
LN_3898	330964	228317	394699	369281	502169	317638	338058	420912	455831	427278	392973	435435	462861	746804	505902	737733	695971	511733	734144	436568	737995	628731	765623	232631	371481	539514	377079	590192	994761	734659	1002310	345790	702112	271829	493845	712037	PI 36:1	NA	8635643861	575998	36	-0,661	0,071	[M-H]-	C45H85O13P	864572782
LN_3903	644476	570972	786658	579749	485647	545691	666664	499604	932343	579234	466330	431555	1236105	1443906	989718	862023	1297306	1113137	827020	1384462	1054965	989938	1374342	701763	1045847	673983	1092860	849245	957083	826180	1040226	1147674	1013962	1293855	1461280	917501	NA	NA	NA	NA	NA	NA	NA	NA	NA	NA
LN_3906	6003130	4629084	5384821	4472452	4098429	3230822	5947894	4637698	5300726	3644219	5608452	3737391	4539630	4781099	3332415	3676276	4215469	5300353	4803482	4571059	4968280	5598030	4309622	5291445	5931808	4136880	5554648	5576753	3391455	3819912	4598570	4828566	4584926	6582417	3843516	4539216	NA	NA	NA	NA	NA	NA	NA	NA	NA	NA
LN_3907	2517988	2304394	2399807	2353590	2862003	2286706	2319714	1695966	2598926	2628487	3438083	2340302	456327	249691	274552	180087	314618	373591	266865	300861	335869	276739	319206	374267	277478	207358	266266	205974	162516	254391	152597	182618	328955	242583	247158	219241	NA	NA	NA	NA	NA	NA	NA	NA	NA	NA
LN_3909	NA	NA	216237	NA	NA	NA	NA	NA	NA	NA	NA	NA	427844	336148	199504	224248	371305	458712	365431	342027	386473	486989	359997	595572	465399	360245	471602	448056	365250	487343	427258	454720	581075	605171	335575	359175	NA	NA	NA	NA	NA	NA	NA	NA	NA	NA
LN_3915	1803547	1047775	1419135	1238346	1372972	892130	1741157	1383900	1573564	1061553	1926367	1169072	2252633	2653647	1557010	2240124	2029210	2786675	2550912	2106620	2758281	3096929	2277408	2363585	2552188	1948754	2527274	2842699	2145285	1872432	2659570	2426101	2417967	3034252	1927843	2266335	NA	NA	NA	NA	NA	NA	NA	NA	NA	NA
LN_3916	474040	343383	394377	410163	620520	383075	349765	292740	494174	475125	663957	407672	92442	94498	119054	NA	97757	116942	NA	104676	87492	144974	103533	106626	144234	96433	125940	150227	83620	72711	72796	110038	69966	171183	115877	NA	NA	NA	NA	NA	NA	NA	NA	NA	NA	NA
LN_3917	589754	413905	689212	475503	466078	422038	592921	432651	606794	434446	669191	478574	406095	352730	259799	294623	369517	503562	385078	357933	438293	514751	380175	649795	607922	401541	428589	549255	295408	489242	415715	498076	370078	679143	404828	350098	NA	NA	NA	NA	NA	NA	NA	NA	NA	NA
LN_3927	391616	405754	NA	395212	365368	421307	349573	368272	NA	370651	478768	371412	NA	403549	272844	219050	350312	343937	246159	299955	346746	NA	338339	NA	318023	321025	NA	292973	NA	NA	NA	NA	332210	NA	278302	304313	NA	NA	NA	NA	NA	NA	NA	NA	NA	NA
LN_3928	4889145	3593744	3933283	3638759	4315790	2949791	4034975	3410132	4323614	3657482	5574181	3635516	2334950	2330594	1739109	2018367	2056690	2575568	2300642	2303578	2490549	3089974	2694883	2565212	2857612	2005222	2389619	2468501	1806956	2070622	2311619	2496678	2542566	2766614	2143202	2289382	NA	NA	NA	NA	NA	NA	NA	NA	NA	NA
LN_3933	1160173	1040920	1099712	1111760	1401418	1064020	1121100	874340	1162091	1154776	1545493	1082838	NA	NA	NA	NA	NA	NA	NA	NA	NA	NA	NA	NA	NA	NA	NA	NA	NA	NA	NA	NA	NA	NA	NA	NA	NA	NA	NA	NA	NA	NA	NA	NA	NA	NA
LN_3937	658877	777728	698010	653871	699164	627990	569925	570606	599300	573461	702414	685352	672262	732754	664076	811747	594631	744671	612760	660131	709591	628373	658728	627401	606084	692842	750079	714819	641654	666273	575732	704282	781953	520258	696709	868404	NA	NA	NA	NA	NA	NA	NA	NA	NA	NA
LN_3939	1377535	1572526	1502007	1602865	1548258	1547434	1416429	1473789	1480399	1593580	1652805	1619168	1605006	1790275	1547068	1840746	1585852	1533146	1668783	1514614	1617497	1449536	1596912	1555296	1660739	1542258	1642913	1665988	1490315	1610753	1463653	1539552	1510695	1682825	1588270	1676540	NA	NA	NA	NA	NA	NA	NA	NA	NA	NA
LN_3941	1040231	971978	964057	994102	1193333	831419	924207	668700	1035789	948741	1532172	870626	190245	155199	139554	116292	180318	206822	146508	161379	175019	186842	188198	188025	129385	84043	136190	111344	80630	133535	86253	108287	131186	137967	102772	143663	NA	NA	NA	NA	NA	NA	NA	NA	NA	NA
LN_3942	125917	160699	132215	173830	159881	115352	104049	125610	126584	133183	154543	118526	136004	144858	120951	75889	117555	149159	68124	90128	130619	77175	98138	110044	102740	114476	131620	112025	66727	88906	78191	95366	107776	98586	134125	116875	PC 38:3	NA	8706245912	122731	36	2504	0,003	[M+AcOH-H]-	C46H86NO8P	811609106
LN_3945	955129	848118	931500	896247	1146360	937967	952195	711811	896073	923713	1354614	935176	NA	NA	NA	NA	NA	NA	NA	NA	NA	NA	NA	NA	NA	NA	NA	NA	NA	NA	NA	NA	NA	NA	NA	NA	NA	NA	NA	NA	NA	NA	NA	NA	NA	NA
LN_3946	7514938	6680749	7289800	7047598	9939866	6818332	7481550	5180360	7878682	8219817	10603294	6660043	143923	NA	93412	168951	NA	112835	111500	135516	NA	89026	NA	NA	NA	NA	NA	NA	NA	NA	NA	NA	123829	NA	NA	73517	NA	NA	NA	NA	NA	NA	NA	NA	NA	NA
LN_3949	549919	575866	518958	532736	536180	424056	487329	480749	470422	489505	565913	520185	460124	568243	513206	670503	417978	542746	454415	465588	559718	490490	464902	501470	453213	471884	537476	528290	471279	372565	485297	479245	561316	366086	454850	663869	NA	NA	NA	NA	NA	NA	NA	NA	NA	NA
LN_3950	1248556	1330786	1316481	1404286	1322815	1435692	1288499	1272225	1465665	1318650	1343691	1341230	1306135	1440166	1300818	1571989	1321374	1451245	1337454	1219410	1412587	1365947	1382154	1352624	1312134	1344126	1498806	1429862	1587057	1575446	1357717	1306531	1382051	1311245	1404142	1513444	NA	NA	NA	NA	NA	NA	NA	NA	NA	NA
LN_3953	4856166	4257852	4260258	4332306	5790717	4208412	5263485	3519196	4718379	4764873	7205557	4218336	164624	NA	108144	175810	NA	157352	150628	149153	61705	122915	NA	72160	NA	NA	NA	NA	NA	NA	NA	NA	83632	NA	NA	NA	NA	NA	NA	NA	NA	NA	NA	NA	NA	NA
LN_3956	597714	538283	609954	623984	615868	490914	587365	531846	503479	458110	622630	585110	454663	558425	549416	695227	424870	548294	513747	462594	604297	549853	498623	502907	522542	541419	519544	619506	568133	452022	497511	567763	565002	423725	559680	674855	NA	NA	NA	NA	NA	NA	NA	NA	NA	NA
LN_3969	316335	359777	398168	448678	393167	349949	332740	313604	332376	308533	416744	364815	288691	229190	307256	231067	246151	301113	238454	260028	318888	282686	285279	296829	266289	214063	240745	257440	142374	171828	119060	237657	172593	224611	222857	181797	NA	NA	NA	NA	NA	NA	NA	NA	NA	NA
LN_3982	704869	658233	721337	525064	424420	859940	850072	813999	753502	572865	676840	668875	667026	620111	616197	456531	673003	601368	517300	1018179	571056	556338	608496	913326	1157314	1211174	980934	852319	768088	980455	1101121	1260249	680950	1264160	1159248	789621	NA	NA	NA	NA	NA	NA	NA	NA	NA	NA
LN_3997	291730	588365	NA	329964	NA	184225	424338	755742	335238	258447	NA	329852	364384	292230	120046	493060	NA	136023	193940	338310	NA	157705	207726	96966	NA	346132	NA	194277	129851	NA	191050	616614	208216	231771	218347	284856	NA	NA	NA	NA	NA	NA	NA	NA	NA	NA
LN_3998	1123852	967352	1050060	812888	737793	1142874	1115814	1238043	932031	822220	915979	806391	920708	1017245	856818	673408	1274549	1180827	786096	1294853	838829	1057903	1099525	1416244	1440733	1703152	1299661	1018302	1053058	1251972	1479400	1586017	920964	1573212	1542634	973578	NA	NA	NA	NA	NA	NA	NA	NA	NA	NA
LN_4012	368724	266285	461105	274824	329097	362957	378124	412663	390570	289971	339109	392076	298388	300323	309593	282752	314160	284254	351982	331384	321344	323550	315233	253341	432113	515517	352656	405001	410440	440741	533043	461181	291752	354345	558122	366062	NA	NA	NA	NA	NA	NA	NA	NA	NA	NA
LN_4013	1551576	1353938	1852060	1230295	1360254	1817720	1665402	1917228	1595111	1419349	1466275	1414936	3328995	3638190	3051681	1955582	4790032	3456917	2791943	4793412	2859310	3094686	4067037	3447591	3919968	4298070	4107558	2827368	3751315	4848977	5623039	4338148	3589158	4422676	5489644	2465714	PI 38:5	NA	883533001	3044476	36	-0,743	-0,002	[M-H]-	C47H81O13P	884541482
LN_4022	1993397	1789736	2159967	1691628	1997565	1797342	2269477	2355716	2074373	1846314	2174821	1866498	1072339	1335880	1609272	1455992	1738590	1324017	1503772	1437618	1519296	1653996	1594853	989201	1457216	1809698	1756058	1789114	2078945	2008881	2706651	1661864	1608185	1441961	2172560	1623602	PI 38:4	NA	8855483168	1760178	36	-1118	0,058	[M-H]-	C47H83O13P	886557132
LN_4027	275711	200365	353423	210545	179369	126084	405428	221366	226162	138139	261529	212897	358784	354718	321820	362847	344842	573602	475674	346352	506106	638728	375807	627491	527951	326692	529320	558181	252103	340443	422713	431398	348636	793747	319805	337122	NA	NA	NA	NA	NA	NA	NA	NA	NA	NA
LN_4038	714243	426352	670434	468688	458156	350822	792855	515974	578236	385835	639007	425770	1035382	946563	853998	716918	949356	1005787	1159948	983415	1059593	1316764	963288	1104501	1186934	785625	1293539	1140675	713884	892739	1018238	950012	864289	1540776	853332	732870	NA	NA	NA	NA	NA	NA	NA	NA	NA	NA
LN_4054	730370	755832	766292	693742	883694	733885	698805	500810	812890	773102	1049344	681910	130003	88336	69338	NA	103939	119721	105025	82636	90004	114934	91245	101378	NA	NA	61952	NA	NA	NA	NA	NA	71106	NA	NA	67896	NA	NA	NA	NA	NA	NA	NA	NA	NA	NA
LN_4060	668645	695468	623580	578040	611366	559595	613914	651087	543486	494299	601693	552502	510928	655397	615929	477434	519468	576722	424986	675624	621682	502501	615028	608063	736744	667021	712058	615140	472382	542524	505466	696548	656382	494839	692668	600317	NA	NA	NA	NA	NA	NA	NA	NA	NA	NA
LN_4062	336055	309894	357332	357546	282560	352004	313507	263321	319962	320042	347024	311002	468268	426688	294318	256452	331123	453468	322129	415955	424095	305183	349641	412227	441788	405653	393573	354251	284163	345438	258320	415770	415804	392619	377733	396926	NA	NA	NA	NA	NA	NA	NA	NA	NA	NA
LN_4067	447707	480383	469755	612580	565080	426851	509519	509599	494003	544864	568739	552398	386882	519077	467256	694808	429960	597933	537311	428231	542708	550339	482128	446516	401531	426731	477458	484241	535626	414772	454370	313111	451949	399847	509513	554628	NA	NA	NA	NA	NA	NA	NA	NA	NA	NA
LN_4070	1507996	1355987	1444238	1527024	1463858	1428137	1473163	1488982	1528676	1474128	1450364	1564333	1237289	1294837	1414782	1450611	1366896	1290452	1268922	1203719	1515840	1360953	1362124	1440500	1429353	1403459	1474057	1391741	1402511	1407184	1527846	1337636	1214203	1385985	1470203	1325971	NA	NA	NA	NA	NA	NA	NA	NA	NA	NA
LN_4075	509818	510332	590827	331528	465807	822049	492526	504072	708572	386205	557449	601262	438895	536302	646201	606355	580727	536380	522996	555106	408550	539323	481373	515763	586350	454799	571840	517966	626922	591833	624537	614030	630590	1012306	1131846	502458	NA	NA	NA	NA	NA	NA	NA	NA	NA	NA
LN_4076	591423	504507	572112	613060	598471	447639	545500	534638	466262	586845	586446	530878	425167	613540	545573	752810	419703	643112	470419	515098	574684	582810	513116	439210	541333	504077	540753	625565	568004	487645	493948	468388	574929	448678	504127	682967	NA	NA	NA	NA	NA	NA	NA	NA	NA	NA
LN_4080	445441	460419	515940	481673	464716	431228	432790	446659	396016	399676	409086	469117	363425	496433	490276	494679	443589	498715	412433	500576	516265	507723	429787	472243	441188	472496	483758	498493	441471	419217	441880	401620	466557	418667	494139	614114	NA	NA	NA	NA	NA	NA	NA	NA	NA	NA
LN_4086	279840	396552	338743	316549	235246	325726	378417	373964	269051	240477	261290	277490	290115	313800	357948	244519	342335	322451	299744	334582	313367	316070	347322	400226	375916	358787	421337	372232	304866	368896	321711	411635	312495	310358	379457	350841	NA	NA	NA	NA	NA	NA	NA	NA	NA	NA
LN_4089	603296	628155	604222	650837	594402	486768	618354	531864	471172	454985	676724	588226	556981	601584	625308	590454	477623	648467	492619	531402	712455	606543	570657	651644	691659	589931	679938	659629	401291	497818	396606	605179	547098	460531	571022	634611	NA	NA	NA	NA	NA	NA	NA	NA	NA	NA
LN_41	2345041	2581836	2930286	2505189	2552378	2972681	2943524	1914402	2528500	2478775	2684189	2821200	2176986	2913621	2695840	1788374	2526436	3335859	2413974	2430523	2526962	2743586	2916634	2838927	1971735	1850190	2912186	2492454	2689450	3009286	2500158	2819178	2619230	3369109	2389905	2348096	NA	NA	NA	NA	NA	NA	NA	NA	NA	NA
LN_4146	336645	285203	346426	308118	338351	317130	291854	389674	299082	345602	327574	303694	291360	402972	370220	306030	437049	339779	314567	366950	338566	311540	379558	226855	303249	420644	322427	356305	447362	441889	466651	338022	390934	270423	425323	385178	NA	NA	NA	NA	NA	NA	NA	NA	NA	NA
LN_4172	1551971	918551	1111169	695623	1486360	1299314	1193044	839460	1305659	835964	1757639	1320051	701338	744400	627447	1011241	674653	1120133	1447752	731374	405223	734458	467391	845239	NA	145979	258068	NA	140532	171590	NA	NA	244064	133485	NA	159452	NA	NA	NA	NA	NA	NA	NA	NA	NA	NA
LN_418	10549516	8623312	9152128	8111101	8594176	10178148	9191542	7673751	11566564	8904109	10162816	8859042	10972940	8641475	9826843	8382440	9851894	10237360	10506585	9129275	8512352	9347939	8696098	10685327	10872430	7537262	8823057	7201422	7266874	9527659	7274474	7439446	8898935	11186510	9616820	6577122	NA	NA	NA	NA	NA	NA	NA	NA	NA	NA
LN_4185	863754	915261	874443	928289	929493	816976	799827	746807	899012	922630	909040	821664	799695	752099	685141	694348	736936	801548	771441	722960	813997	726634	769817	746973	741635	735552	674438	716679	602672	680889	581632	695017	806653	672677	704027	776487	NA	NA	NA	NA	NA	NA	NA	NA	NA	NA
LN_423	94292	NA	79427	NA	NA	86094	NA	108085	109596	89543	121336	NA	NA	NA	71479	NA	NA	NA	NA	866889	NA	NA	NA	NA	NA	NA	NA	NA	NA	NA	NA	NA	NA	NA	NA	95238	NA	NA	NA	NA	NA	NA	NA	NA	NA	NA
LN_4230	460771	509896	497055	524702	524131	469718	525875	506847	445252	507990	526402	523041	465815	594736	590325	640071	459575	571856	478747	509239	580631	595300	536958	620035	595364	546368	650357	615689	463158	524226	485682	516606	531928	462943	578714	569041	NA	NA	NA	NA	NA	NA	NA	NA	NA	NA
LN_4236	389001	488060	454892	467233	427301	414299	446747	411481	428790	418592	414003	447598	400403	484638	455809	523941	373146	464461	397621	449623	458908	457172	467237	475353	446902	509903	485197	475352	454011	461184	396525	431710	467475	373861	454382	535344	NA	NA	NA	NA	NA	NA	NA	NA	NA	NA
LN_4256	455458	374699	438369	446579	366128	492307	657583	634859	513646	590273	529272	518572	344719	370387	368804	244078	355831	383837	515385	494321	430606	403750	351103	478030	324372	338747	305286	292868	205959	284430	287334	431505	367151	410401	367250	396228	NA	NA	NA	NA	NA	NA	NA	NA	NA	NA
LN_4276	456350	528499	516559	495911	518299	451084	495224	451634	413587	420850	509281	489416	436716	506197	498109	568113	440464	457974	423508	461624	507444	476182	479460	461978	462627	478691	489566	507911	441854	401140	443435	460440	452468	444761	510821	493135	NA	NA	NA	NA	NA	NA	NA	NA	NA	NA
LN_4279	407092	430968	441114	443121	359904	365304	404055	446334	350021	360816	382416	467578	339791	423044	398583	483680	344265	377556	350791	386114	424716	440105	400708	412551	408418	370840	404927	453198	407204	399538	379746	381862	450240	382464	439594	450879	NA	NA	NA	NA	NA	NA	NA	NA	NA	NA
LN_429	NA	627537	394415	155614	134122	129181	388227	754146	194930	290101	NA	194269	82373	NA	NA	NA	NA	NA	NA	NA	NA	NA	NA	NA	NA	NA	NA	NA	NA	NA	NA	NA	NA	NA	NA	NA	NA	NA	NA	NA	NA	NA	NA	NA	NA	NA
LN_43	1081285	887489	325390	376967	NA	101405	768853	271577	240864	155818	NA	403949	234808	516553	257832	NA	NA	378918	836840	611187	228309	NA	NA	222036	NA	493996	NA	220218	NA	160124	202624	316076	302740	471795	138535	142326	NA	NA	NA	NA	NA	NA	NA	NA	NA	NA
LN_4301	372784	409978	441106	557294	409146	421614	290206	275684	445860	431182	474048	396784	978474	503912	724531	485926	512699	1103109	586081	533902	610162	699027	325066	602889	93747	NA	243557	114784	NA	106249	NA	NA	159389	170944	NA	78630	NA	NA	NA	NA	NA	NA	NA	NA	NA	NA
LN_4303	131670	204616	209249	261642	273517	516726	152674	206664	407614	588718	261499	206641	2092285	791505	752796	284357	990079	1672527	932820	967053	735520	804887	495400	1295452	NA	NA	169916	60715	87333	258718	NA	NA	121829	535160	NA	NA	NA	NA	NA	NA	NA	NA	NA	NA	NA	NA
LN_4313	368054	428983	398879	423357	381862	348091	409010	461481	381066	391763	401990	400159	316930	388527	384083	406371	332410	377178	298143	367660	430520	344994	378684	376591	417448	333668	437249	419471	350762	360038	329976	334021	384930	323472	460811	393674	NA	NA	NA	NA	NA	NA	NA	NA	NA	NA
LN_4315	352764	370506	321530	428828	327130	322062	355767	367910	340311	280092	285481	346054	333407	396917	405501	412647	309882	393312	351959	363522	413457	363914	392524	371500	398544	360010	366956	436617	306136	306668	338003	355474	420669	340829	385327	407027	NA	NA	NA	NA	NA	NA	NA	NA	NA	NA
LN_4335	2112358	3100194	2690450	3699520	1817614	1941588	1590428	3135978	3232607	3027040	1521088	1284063	4718610	1847475	2682631	3901922	2445636	1004041	2510277	3280783	4274218	1231955	2231993	362030	6319568	4645626	1200892	3492524	2159282	652571	2543678	3601600	1888904	1287611	3384377	2836484	NA	NA	NA	NA	NA	NA	NA	NA	NA	NA
LN_4348	808541	550743	670908	760125	630728	531286	578708	533258	820492	669655	640428	416243	774301	412572	796180	1049655	692634	514911	799377	656937	1043059	716603	699263	358362	1020271	692801	565903	776291	652799	361066	675217	426602	751427	389469	881476	704925	NA	NA	NA	NA	NA	NA	NA	NA	NA	NA
LN_44	1125974	11450265	4294534	3470755	1367659	3654136	4505224	13792547	4217394	2429165	1094985	6072762	3080842	5737168	812027	3123781	1047292	2285550	1489182	4592626	2648360	433024	1101871	1341270	2972540	5135810	837399	1078271	1345306	1198976	2348164	10860557	902052	1562840	1357423	3215470	NA	NA	NA	NA	NA	NA	NA	NA	NA	NA
LN_443	1392652	1278044	1239254	1636975	1180140	936095	1371142	1141649	892042	992696	1721728	1012064	685327	934910	1304322	872560	862844	836218	1004952	652806	687719	750274	476726	1084670	268540	562624	748569	419970	252920	454597	403876	505813	1074848	774910	118650	1466620	NA	NA	NA	NA	NA	NA	NA	NA	NA	NA
LN_444	308497	434807	417195	703674	256248	429521	427937	430362	448627	337805	308832	371180	335501	480763	620251	548193	605800	526439	176581	293411	434437	270503	326705	445389	610490	355235	789191	612292	150062	340103	314564	389102	721377	327332	302047	713346	NA	NA	NA	NA	NA	NA	NA	NA	NA	NA
LN_445	646624	640136	502571	457666	486537	472511	550961	536060	433582	488041	453141	334341	426420	518232	413141	427491	337786	692628	395870	557659	801788	564454	408759	474196	408536	459379	552060	625495	504183	323230	440770	662319	660770	343033	438199	750736	NA	NA	NA	NA	NA	NA	NA	NA	NA	NA
LN_446	487514	469635	906251	1094558	727066	376675	548779	504489	603886	715905	678035	696245	664285	466157	657931	815624	854077	889115	415897	856394	723533	756159	634160	648654	707990	551535	496690	873318	301599	463428	303744	528120	427197	393975	674450	543426	NA	NA	NA	NA	NA	NA	NA	NA	NA	NA
LN_448	1687579	1737515	1441008	2106361	1327851	1293488	1912659	1431423	1177391	1660604	1600169	1410357	995839	1253197	1966233	1679070	2061198	1324804	1532752	1255130	1496659	1556776	1312816	1580626	1190766	1246466	1586158	1180324	1091753	1220015	983835	1540340	1366578	967334	991422	3134164	NA	NA	NA	NA	NA	NA	NA	NA	NA	NA
LN_449	925394	1263582	867409	1192032	1029786	913574	1088866	812621	998744	902360	1041230	587368	1317624	1428279	1653015	1757885	1135643	1335741	1049933	1348750	1432178	868296	1357172	1556812	1517592	1238150	1640214	1706886	786420	1042242	1126686	971071	1702650	1057663	1117449	1907834	NA	NA	NA	NA	NA	NA	NA	NA	NA	NA
LN_451	204148	435842	422957	513506	457370	711682	604942	370576	452273	373458	405283	291160	482319	377656	921380	402434	532852	380544	606341	369878	475202	448071	374322	479053	456936	412484	619672	506622	205942	487382	213969	329020	469050	157846	274246	321422	NA	NA	NA	NA	NA	NA	NA	NA	NA	NA
LN_452	474084	798782	571098	756475	813531	403540	471975	429640	355200	479756	679733	609221	397420	343042	397666	438504	485077	570558	464290	626124	444540	527332	519991	730309	438579	542631	467587	425237	413981	411060	528288	387488	529214	459451	559914	372714	NA	NA	NA	NA	NA	NA	NA	NA	NA	NA
LN_453	863530	615239	509303	865202	647219	531732	686199	737474	599121	694938	765190	711891	666538	695604	742294	743118	837384	848490	594944	537492	937483	869850	666633	861142	922774	698800	910734	891025	956467	529657	796689	926592	813288	688303	791766	983744	NA	NA	NA	NA	NA	NA	NA	NA	NA	NA
LN_455	543176	637278	628085	574491	532270	448034	530690	597919	442060	467071	624897	525488	511320	376484	503744	690294	541367	554151	395180	431234	774084	240761	452859	451216	549521	403907	713738	590598	473656	354070	497157	564110	405284	403661	601251	835748	NA	NA	NA	NA	NA	NA	NA	NA	NA	NA
LN_457	1159275	820560	1066917	1244538	1173062	860902	1121908	1087052	756611	778003	1059540	668201	541339	500100	832730	438267	509495	857188	619851	517487	301841	576322	282118	578866	563184	349126	421674	268096	351149	390353	380800	425664	482300	238011	NA	523478	NA	NA	NA	NA	NA	NA	NA	NA	NA	NA
LN_458	324086	235266	195182	170893	301805	182863	212450	136177	275004	272167	392192	253976	194206	292011	615812	248289	720152	361380	397139	175585	283056	374130	121293	390842	136013	159303	224597	264786	NA	92731	174743	207970	257570	390673	NA	471426	NA	NA	NA	NA	NA	NA	NA	NA	NA	NA
LN_459	480920	522792	477287	530188	358182	400239	366293	504345	342947	358338	454226	442173	414099	538164	367556	807908	366443	522919	427119	374418	522643	306229	564504	510815	500655	563423	501927	524118	287744	445534	423445	669046	541877	394547	447754	557632	NA	NA	NA	NA	NA	NA	NA	NA	NA	NA
LN_46	5858024	3828047	4345362	3724526	3661344	4672750	4680310	3434939	4848282	3569440	4614194	4023045	4099948	4545578	4699928	4712247	5073883	4992730	6658372	3838640	4090865	5201082	4074880	6804477	4952449	3277058	4204220	4070765	4068421	5758345	4593008	4003583	5578653	6956132	5755630	3890457	NA	NA	NA	NA	NA	NA	NA	NA	NA	NA
LN_460	1782743	1214162	970278	1485956	1058108	1084298	1281392	936712	738993	1969354	1617025	1307292	1136838	962240	815171	1803069	666496	942417	996799	900915	1341501	1153927	892537	1008590	1565554	1302294	1216106	1640047	792553	1445279	1127537	1356016	1097748	1165963	1205701	1101212	NA	NA	NA	NA	NA	NA	NA	NA	NA	NA
LN_462	493956	670385	668905	637098	668042	387240	626739	440810	381140	700070	650561	570796	216825	348038	621510	606674	587790	553195	294065	342973	595341	487979	390435	300224	473189	224945	461866	382782	154859	313458	249678	343587	267883	288262	190464	952294	NA	NA	NA	NA	NA	NA	NA	NA	NA	NA
LN_464	465814	626503	696888	496275	374301	308243	388508	457774	396733	341476	399199	473550	360373	459731	645214	621179	307081	917756	449552	419538	910658	464010	446548	680024	372024	370232	385352	513853	438918	411944	502518	404106	475656	488267	448184	591864	NA	NA	NA	NA	NA	NA	NA	NA	NA	NA
LN_465	5141214	5667755	2393446	4007556	4153134	2655362	4029432	3300205	2972955	2467777	3240878	3150742	3064753	3822918	4421912	4039184	3072875	4071405	3306635	3032424	3968428	4317446	3895386	3766768	3880608	3020688	4181586	4398600	3849464	3720790	3092827	3099456	4458442	3554065	2919156	4510060	NA	NA	NA	NA	NA	NA	NA	NA	NA	NA
LN_467	749606	699915	700053	929911	665167	701712	941954	785893	658301	713436	744308	813886	518504	663504	721438	873270	774635	756654	774425	678244	985024	754497	655312	685508	979845	729157	731546	852529	622900	485091	537658	662879	987909	669158	755492	856181	NA	NA	NA	NA	NA	NA	NA	NA	NA	NA
LN_468	1428590	1540311	1109271	1351360	1244261	1269520	1187208	1049358	1164440	984022	1070123	919645	1411846	1379402	2698624	1609099	1302624	2020188	1758318	1580880	1754718	2098719	1648688	2122222	1508008	1088273	2006580	1848108	1112597	1209506	944798	1600778	1834144	1358902	1040389	2030680	NA	NA	NA	NA	NA	NA	NA	NA	NA	NA
LN_470	683557	244468	386224	560330	554386	221413	412614	549405	480016	430802	579457	405095	325763	485874	603812	235866	276147	448120	357548	335992	395565	593856	427772	307628	214540	417847	214551	318438	248631	181452	282620	247616	295742	340277	227662	517478	NA	NA	NA	NA	NA	NA	NA	NA	NA	NA
LN_473	437066	471077	368958	400880	287946	289592	319294	358468	149547	240167	359007	421902	275868	267876	354466	564145	233506	384154	225094	233846	432134	261165	327189	291105	371721	252148	228284	354359	151797	281825	375160	199886	272460	168033	227912	331866	NA	NA	NA	NA	NA	NA	NA	NA	NA	NA
LN_474	386260	458865	443932	286189	327835	210282	390734	297475	253674	357453	361697	289290	500757	470668	556052	394209	434570	509447	424702	281710	590248	609406	532481	483699	484463	359197	474073	511118	388671	379665	201128	313678	761292	245078	315452	419316	NA	NA	NA	NA	NA	NA	NA	NA	NA	NA
LN_477	848846	619876	792999	1088672	875434	808427	751480	953015	895984	758368	951728	941629	1025085	867743	921680	893270	1021912	1235921	885075	852420	1251001	914893	909160	995220	1112389	897414	1233652	948677	730863	759678	748410	925380	1010020	1016092	997357	906834	NA	NA	NA	NA	NA	NA	NA	NA	NA	NA
LN_481	656774	422156	602542	596160	513020	295194	337751	611032	496610	563704	447092	506807	425914	472408	398516	366602	402052	494159	353988	537799	653938	555648	556300	584845	559184	473974	487525	392074	229470	273436	228123	714261	542170	325785	409698	482813	NA	NA	NA	NA	NA	NA	NA	NA	NA	NA
LN_482	971325	1112490	888364	1035783	872740	854947	1035887	913936	845811	869114	945494	1003212	942397	996367	754312	1091788	886653	1086862	956946	931074	1123327	1198306	1044703	932826	1155802	1209396	1076674	1045254	836780	857256	881751	905401	1062086	966635	985778	1103585	NA	NA	NA	NA	NA	NA	NA	NA	NA	NA
LN_486	329197	510270	320437	232330	591292	390905	662194	209199	334418	297664	557309	241297	290678	335005	130330	292844	110846	272376	204549	217624	376989	139168	251435	293999	313393	277298	415087	423792	309615	249946	227491	261040	239810	100620	286191	279416	NA	NA	NA	NA	NA	NA	NA	NA	NA	NA
LN_487	602578	598257	448789	701820	370783	336046	405020	560855	379492	316264	623360	600044	165038	309268	650711	809707	283636	527525	265809	278333	559302	580324	305312	289302	361910	350665	598373	395922	293743	182691	359319	384696	457888	252252	365051	597961	NA	NA	NA	NA	NA	NA	NA	NA	NA	NA
LN_488	319448	413887	290666	368408	288444	328835	253367	324297	NA	NA	242156	299401	NA	281653	NA	768578	113267	451931	NA	157658	612276	480786	97486	449525	428186	175176	381874	508124	146124	NA	103071	398591	385036	NA	210085	597604	NA	NA	NA	NA	NA	NA	NA	NA	NA	NA
LN_489	709415	576958	696081	534496	592905	705550	606644	536610	765014	655572	678051	669697	705131	670989	648301	541254	745239	751569	713494	699561	604692	668256	645189	821779	778136	585373	649192	486129	529583	688803	553474	489138	609793	824266	734020	450597	NA	NA	NA	NA	NA	NA	NA	NA	NA	NA
LN_492	3832521	3246433	3424030	6949954	5184837	3658120	3317827	3910185	4069934	5933201	4529742	2415466	3325424	1416123	1876685	4470562	1169433	2184249	1387223	4864404	3976019	1668247	3298890	1383045	2740590	5678108	1288469	3864604	2815242	1119150	3110838	3657068	2423679	2608451	5383410	3925974	2-Oxoadipic acid	NA	1590285621	3336337	36	-3852	0,052	[M-H]-	C6H8O5	160037173
LN_497	602533	614750	744233	571353	460080	491385	593135	709316	511643	542334	433115	489033	825022	851446	794687	598347	628425	440489	533136	921105	729089	642460	713548	350435	833038	1019738	707129	844475	776319	369770	697749	863005	611307	566257	443380	686767	NA	NA	NA	NA	NA	NA	NA	NA	NA	NA
LN_50	704331	858352	609220	894552	489382	497656	822165	701506	634695	632070	1054178	573959	308322	443817	581442	463991	471126	563108	391933	249781	562517	407058	335303	507221	157898	217058	431815	308587	142772	246279	202944	300106	573485	364319	107139	952056	NA	NA	NA	NA	NA	NA	NA	NA	NA	NA
LN_502	5856440	NA	3597402	NA	NA	3782846	3607606	NA	5552595	NA	NA	4300398	4993014	2951927	3207522	NA	3832462	5044730	5136812	NA	NA	3940394	3666628	5244042	NA	NA	2811160	NA	NA	3419018	NA	NA	2450196	4548096	NA	NA	NA	NA	NA	NA	NA	NA	NA	NA	NA	NA
LN_52	1012046	913673	642887	1180086	705005	639227	1027936	705053	622982	674620	780852	566751	402969	570166	952049	1097275	1057177	550422	629070	535499	849379	916370	707603	812496	413251	675634	944172	653256	428438	479974	417309	886160	698326	461960	512096	1615299	NA	NA	NA	NA	NA	NA	NA	NA	NA	NA
LN_525	428767	476183	383817	423400	426715	410229	NA	415745	438512	487893	428016	369564	460958	394517	391178	392167	416555	416401	388110	545391	NA	476919	NA	403220	485081	443766	421831	365717	428410	454476	434418	494818	NA	443581	405169	357022	NA	NA	NA	NA	NA	NA	NA	NA	NA	NA
LN_53	714616	529818	570502	842304	436706	575736	689023	406678	433817	549547	805330	612870	289378	388279	492092	571233	405811	581431	459512	381784	639705	595812	546165	547942	352436	552551	633245	587577	323202	288997	418804	472014	536197	262800	328354	684115	NA	NA	NA	NA	NA	NA	NA	NA	NA	NA
LN_535	334093	460679	544180	359294	273025	347262	376180	472251	342719	410495	339549	311001	488085	614942	490707	429922	444421	343155	353700	616264	543899	429043	477631	245922	484835	626407	444260	545108	521920	278987	518103	532991	379373	331110	317598	476681	NA	NA	NA	NA	NA	NA	NA	NA	NA	NA
LN_54	410975	292732	427537	580734	309862	230523	254899	308607	348694	300018	478332	348267	256152	258614	397185	602453	412341	396189	222305	334460	545166	319168	369813	436274	393708	271974	357927	366662	145178	163826	150588	290793	284448	214927	270974	346506	NA	NA	NA	NA	NA	NA	NA	NA	NA	NA
LN_55	350648	418500	285515	450009	390912	319244	261912	262552	304077	289629	379450	360259	265738	264862	262769	352822	325192	248394	331790	365561	295464	369477	268395	475926	251320	407422	378102	374550	238604	295977	250906	362590	384097	267016	224482	385001	NA	NA	NA	NA	NA	NA	NA	NA	NA	NA
LN_558	434803	448687	450603	324989	NA	346290	NA	299561	432556	440361	353652	315672	385239	NA	347851	299518	NA	411824	450552	418992	412172	465393	NA	435681	367563	442047	NA	313710	405478	NA	368563	448038	403028	362772	NA	351564	NA	NA	NA	NA	NA	NA	NA	NA	NA	NA
LN_56	570625	875213	491161	782259	522352	511621	610463	425303	644855	489358	538112	315071	654186	723836	974475	1275066	571106	705062	511732	649829	896872	603994	830087	955078	744985	635392	1293231	1284864	358668	574240	430942	659381	959598	676953	598411	1187554	NA	NA	NA	NA	NA	NA	NA	NA	NA	NA
LN_565	1334783	1690535	1356349	1328041	919938	1213773	1793069	1971489	1699268	1057700	914924	1124687	584558	376590	476023	420293	269967	547039	890843	380518	400928	552645	367099	350639	196507	184064	156497	182295	158585	150932	97480	286333	185070	170013	240846	214759	NA	NA	NA	NA	NA	NA	NA	NA	NA	NA
LN_586	2042357	1692226	1715416	1780736	1968060	2049888	1658974	1243895	1779786	1947795	2116127	1795012	2361191	1879162	1812972	1546304	1993310	2275164	2106413	1707212	2086712	1952955	2187552	2262811	2069995	1718548	2468912	2233748	2109006	2293428	1873387	1932903	2192955	2546986	1946828	1803943	NA	NA	NA	NA	NA	NA	NA	NA	NA	NA
LN_594	304995	349051	289207	378132	333604	332866	351904	299523	374099	565788	293906	323941	263833	291523	263846	216856	440269	163937	469900	321470	236510	245593	294754	313480	211739	260306	233094	149211	274967	364010	290343	307014	187053	310043	206287	375053	NA	NA	NA	NA	NA	NA	NA	NA	NA	NA
LN_595	269931	274181	253309	228243	231127	190998	187051	138464	249589	181154	193440	184812	503075	469554	391203	168739	334924	371749	443161	210824	329697	395531	298207	471691	343172	181377	257784	148195	122104	193737	174956	144090	350077	107667	181383	123974	NA	NA	NA	NA	NA	NA	NA	NA	NA	NA
LN_602	512176	559117	421854	418686	394628	504564	452086	373750	446220	521223	466290	348114	489707	462857	435048	424794	565154	469954	446965	552659	470133	463961	436767	489505	490729	542353	584383	517419	601268	500650	624064	539770	572016	623108	453871	512881	NA	NA	NA	NA	NA	NA	NA	NA	NA	NA
LN_604	486770	506701	465082	541729	573047	663015	429492	347376	603503	654775	501900	564394	494730	430956	338634	257477	626341	453444	472479	444711	404200	386525	408266	362884	376427	282416	207585	302305	382720	357460	378671	450686	356556	489008	423524	201410	NA	NA	NA	NA	NA	NA	NA	NA	NA	NA
LN_607	671657	632036	428135	456722	621085	605548	633605	555111	826620	631545	462174	570797	680466	529116	481123	435553	738524	407251	637615	586279	533383	513827	583357	540293	699914	605889	469298	502442	1087609	987576	920268	552065	585490	1108260	611220	497688	NA	NA	NA	NA	NA	NA	NA	NA	NA	NA
LN_61	520876	348165	267530	472732	249787	291410	228879	388528	378707	309464	390099	425300	313454	257660	364234	478886	407812	451434	233752	405351	544639	450819	413545	451565	427053	413215	586370	378301	337700	268319	305176	360559	456935	425736	370144	429503	NA	NA	NA	NA	NA	NA	NA	NA	NA	NA
LN_612	480305	411117	465336	451965	422981	551481	483288	538044	588318	615047	427924	455899	519529	465499	374532	424214	559113	364499	596322	492492	441029	399894	474970	417932	454914	495262	393288	385020	617389	607214	666779	440477	430308	514454	501220	418197	NA	NA	NA	NA	NA	NA	NA	NA	NA	NA
LN_615	306556	296610	291368	273890	258656	337911	323671	339976	256075	293554	252910	340306	356711	363029	381469	363767	368795	322653	260141	357312	367585	346791	336947	337920	382715	364320	340352	322881	396568	396908	413682	394811	354917	350268	366386	369708	NA	NA	NA	NA	NA	NA	NA	NA	NA	NA
LN_616	305118	316091	402932	350279	334673	406930	379112	410491	435565	413707	312402	353351	486974	516881	339015	358395	555540	389283	505467	504365	415782	346248	518017	469513	519669	427787	362217	341860	499072	520829	519981	477893	395125	536019	532124	317757	NA	NA	NA	NA	NA	NA	NA	NA	NA	NA
LN_62	715817	422073	514332	626001	511013	456287	591504	522802	477514	381866	517857	443422	233083	368354	323813	300200	248853	270930	237873	225387	215953	293500	169156	320477	NA	183609	244739	125660	205448	163881	177791	249057	326687	97856	113255	189390	NA	NA	NA	NA	NA	NA	NA	NA	NA	NA
LN_621	434606	421468	436238	436012	424077	507770	431155	534941	528892	541950	448966	490593	456529	434558	394008	412884	488668	385145	509160	478873	409314	377794	407729	420931	446260	427316	364515	378503	439572	479496	481427	381290	385247	430368	399364	375673	NA	NA	NA	NA	NA	NA	NA	NA	NA	NA
LN_622	295660	318220	367783	362152	359695	467670	316558	292294	462071	483659	371434	359459	504697	437905	366459	313417	450897	372986	447729	396330	385365	356579	411318	390098	409248	409455	317955	329114	383197	495430	384284	363371	327065	469501	392214	295635	NA	NA	NA	NA	NA	NA	NA	NA	NA	NA
LN_623	522153	492302	578876	504882	551660	651353	512158	508874	640575	681368	548968	563933	658959	594181	469243	477659	659741	488263	711837	587355	546605	477734	578737	528979	527775	598825	464330	459168	656351	717627	721154	545884	510681	657013	659392	454519	NA	NA	NA	NA	NA	NA	NA	NA	NA	NA
LN_628	274092	354596	262602	253891	349785	295106	330062	198916	247123	196535	333196	153194	470537	444873	544107	336817	323343	405003	457792	346004	386980	534283	343173	500028	409271	271300	378107	310542	351681	248255	277356	440297	434840	298738	317927	270365	NA	NA	NA	NA	NA	NA	NA	NA	NA	NA
LN_635	277276	361280	400514	382781	390190	346105	297961	357063	487834	494498	374873	360325	243686	240256	312972	123552	275074	193886	312235	NA	135959	130744	106019	234084	NA	94712	110067	NA	NA	140591	107534	NA	196369	204207	NA	283418	NA	NA	NA	NA	NA	NA	NA	NA	NA	NA
LN_640	495719	511784	511492	512853	497145	562707	476236	441201	556192	736549	505261	434157	456729	476100	394249	333566	622249	287737	743905	523249	396639	364140	459002	472836	319859	425655	401095	269595	375260	511069	426288	432193	320976	489760	330286	603517	NA	NA	NA	NA	NA	NA	NA	NA	NA	NA
LN_642	438110	411214	416734	393992	338030	307558	331770	256932	368006	255143	356909	307807	735434	726352	634447	374290	548710	519036	670445	392387	477801	606239	573828	731128	496707	233217	391381	225810	192024	256347	226978	228188	594687	127117	274464	198560	NA	NA	NA	NA	NA	NA	NA	NA	NA	NA
LN_643	244673	284593	443050	448662	358399	319475	201220	290975	510178	625601	382965	460073	533951	270823	301374	231180	443853	344533	356123	542997	320622	360832	322063	292914	273718	264358	183107	227226	190774	235046	292446	279861	201496	275415	311752	138939	NA	NA	NA	NA	NA	NA	NA	NA	NA	NA
LN_646	819364	811118	674810	617247	649644	836038	735851	630020	627279	824919	773556	472439	736168	794678	725145	624792	806160	715323	702536	875798	712551	752503	773278	807644	781528	852865	820279	893742	1037420	800008	883925	969877	928397	948011	739041	862000	NA	NA	NA	NA	NA	NA	NA	NA	NA	NA
LN_649	761687	849793	729006	921108	939111	857266	725985	613318	926489	1050253	764336	984578	720194	666752	478978	371108	952332	702942	836631	709640	617946	566829	607818	592882	657993	502736	346909	457360	559970	670937	559568	665599	487942	847574	671880	383538	NA	NA	NA	NA	NA	NA	NA	NA	NA	NA
LN_65	2478336	2704300	1601424	2105286	1671676	1491852	1912733	1852401	1553053	1345325	1866614	1547206	1383396	1568966	2511492	2325934	1570342	1731045	1373293	1324052	2181336	1850789	1815621	2178338	1728416	1649627	2146044	2244814	1886632	1929827	1349399	1964610	2783062	1744688	1547489	2429961	NA	NA	NA	NA	NA	NA	NA	NA	NA	NA
LN_652	359919	436013	419928	389531	495136	641620	407550	572813	502866	706514	445372	468871	545864	366685	374555	350358	628441	350459	570152	456781	406008	358500	476206	416320	402238	467125	383109	315361	652583	648208	559437	378154	310707	482538	459858	344922	NA	NA	NA	NA	NA	NA	NA	NA	NA	NA
LN_653	117984	187195	106933	160981	211052	NA	118228	NA	304623	126545	137404	NA	627164	347818	348485	133331	511210	215347	257256	362162	327552	229824	394982	505051	278100	NA	250763	NA	NA	110454	NA	NA	278801	NA	NA	NA	NA	NA	NA	NA	NA	NA	NA	NA	NA	NA
LN_655	1130825	1091020	702961	707309	1008192	980409	959972	945152	1243589	1031753	681474	930546	1060347	958752	673903	676293	1241949	664031	991242	890152	772474	885157	991968	806248	1132341	887707	657827	658267	1533582	1464657	1446701	886974	963588	1762546	937992	718410	NA	NA	NA	NA	NA	NA	NA	NA	NA	NA
LN_656	162507	160531	147850	191215	165676	279321	151190	198774	179964	247197	157921	157133	556256	496722	500793	424386	580103	385019	570407	521518	490714	464245	498423	518728	508529	546958	454342	388389	622625	546577	604800	492822	428108	532532	561031	458742	NA	NA	NA	NA	NA	NA	NA	NA	NA	NA
LN_662	704471	660243	721362	692741	672768	867003	757339	852335	926330	951181	675138	770598	769832	744345	610360	702940	877773	579862	902255	788126	704690	650252	722978	683283	711159	753073	646330	598571	926306	926055	1062545	723167	684140	797174	804261	687192	NA	NA	NA	NA	NA	NA	NA	NA	NA	NA
LN_664	481785	518471	498638	457692	443065	568243	507196	569872	391295	476164	379628	489750	546501	569160	599808	580991	633048	531371	443267	592503	584592	514241	496148	536636	636168	596334	574374	499412	624579	655113	667553	634610	582019	567931	625004	580451	NA	NA	NA	NA	NA	NA	NA	NA	NA	NA
LN_666	488329	486126	600592	548764	528695	748306	566289	646246	657364	620134	499442	540304	778363	806368	551477	512125	841118	613210	750757	745951	699352	510682	785842	709308	783155	660938	612079	527146	732716	727388	786517	755775	605160	825075	873259	503248	NA	NA	NA	NA	NA	NA	NA	NA	NA	NA
LN_668	234658	314423	292842	285595	379099	340857	320945	201845	356272	523585	333858	130788	459940	372385	262635	295291	495920	324046	294840	350978	380610	183228	306864	636822	562599	275655	361598	250450	233111	443950	338430	320097	416184	482568	239376	232695	NA	NA	NA	NA	NA	NA	NA	NA	NA	NA
LN_669	514600	530710	543716	592316	566820	709887	529058	508861	724841	704468	582778	594746	791903	724220	562604	475739	729975	593050	728397	629880	676488	552850	630387	622732	623862	646061	512330	514313	611786	716361	580833	591164	558103	756490	618379	484313	NA	NA	NA	NA	NA	NA	NA	NA	NA	NA
LN_671	833864	724706	849111	841258	886457	1046207	800158	866864	1051920	1037614	813974	877732	1004700	994103	709203	734504	969074	796364	1065684	923392	844565	777746	903903	839348	896903	921153	781615	728611	1059134	1054532	1205073	832461	864844	1093906	1022457	723227	NA	NA	NA	NA	NA	NA	NA	NA	NA	NA
LN_676	284288	289004	291206	319503	209178	416836	275907	374252	242310	319282	270443	293410	405108	294847	342436	227028	349455	335132	393520	357760	279727	328056	296319	355908	402233	356387	342309	358758	367848	405279	394749	379054	317521	434450	468901	358896	NA	NA	NA	NA	NA	NA	NA	NA	NA	NA
LN_679	387742	585085	451543	352203	527626	429887	527334	345950	397165	420634	500535	255170	652992	700341	833180	499872	510276	662334	711643	597580	542561	799960	536803	743865	630364	399112	578360	518220	553367	439799	323418	610581	684067	426256	416871	413856	NA	NA	NA	NA	NA	NA	NA	NA	NA	NA
LN_70	290842	357533	351773	468117	193589	224521	345195	293814	208821	174548	286398	178205	293572	307632	510213	440193	315582	367606	344347	124190	387018	440320	465063	375588	269467	180575	616460	386315	167859	377622	197458	252597	542385	164856	290246	308990	NA	NA	NA	NA	NA	NA	NA	NA	NA	NA
LN_72	593700	549022	359990	568139	303636	435625	445460	397920	314922	370061	472302	436860	302176	275841	384203	595953	467965	371708	396588	338047	553710	360654	375869	428231	391687	469278	596727	549464	369278	307160	279040	312295	515131	333338	406939	590054	NA	NA	NA	NA	NA	NA	NA	NA	NA	NA
LN_721	376219	354116	395695	375461	348694	456825	390917	423064	494453	482341	339139	376615	425207	387071	301426	373015	472651	308971	501568	376489	360833	315266	398862	358878	362551	409584	337470	331004	526435	490546	539778	341277	385774	415718	437704	356394	NA	NA	NA	NA	NA	NA	NA	NA	NA	NA
LN_722	368489	425022	338384	384725	331806	413967	436514	331001	413570	451335	440569	305477	571864	423897	379843	364254	495286	411793	410852	495649	423847	398328	462995	492778	400054	426681	430710	461704	543284	477367	483657	542300	501521	609114	388022	456068	NA	NA	NA	NA	NA	NA	NA	NA	NA	NA
LN_724	388708	336260	384323	345042	388840	441204	345333	444347	466782	430974	387294	412716	372762	339077	346986	409938	452837	310519	438701	386563	343373	359402	313385	326858	330813	388694	318857	310166	422835	423415	481195	289202	329322	342078	315106	324388	NA	NA	NA	NA	NA	NA	NA	NA	NA	NA
LN_725	271480	276923	344374	286175	299250	372389	302825	384072	376326	387823	287145	288746	368005	434769	301673	352201	468561	366380	425264	428802	391414	288005	418452	358695	427396	397717	338033	273184	534783	475446	568426	375797	333859	475174	478297	296637	NA	NA	NA	NA	NA	NA	NA	NA	NA	NA
LN_726	471106	377250	470647	443670	459803	611678	428133	470608	552205	586673	420775	495634	540237	505114	396103	402593	626446	423929	638786	483182	447221	388088	512847	441925	484301	531195	410483	373527	678290	665535	660394	412413	445209	541152	559224	389977	NA	NA	NA	NA	NA	NA	NA	NA	NA	NA
LN_727	278418	306258	397566	326064	348171	510386	310182	390927	476694	480596	335893	339253	453320	426692	322435	297383	444327	341082	447617	341569	332689	308291	392550	356570	352986	421250	326155	268146	438738	484166	391463	344202	296597	451718	387066	278929	NA	NA	NA	NA	NA	NA	NA	NA	NA	NA
LN_728	581341	565288	709183	689982	740377	765756	674912	686549	969484	790172	672387	532105	1052187	1029707	805905	846773	955866	642884	829057	1241688	797859	755429	925267	911008	1082623	1020570	689198	649293	825783	1094273	1129122	749424	922527	1111185	1058252	650595	NA	NA	NA	NA	NA	NA	NA	NA	NA	NA
LN_729	418634	448339	397296	541719	543662	517934	447107	338208	529129	617363	480167	515466	449833	458023	316580	264938	656537	445177	563209	529757	324752	375619	425630	418306	393260	382335	217528	267057	466869	458691	351417	415426	358774	524976	479100	207464	NA	NA	NA	NA	NA	NA	NA	NA	NA	NA
LN_730	619608	658048	355979	464066	624475	733663	647706	615815	854786	581391	487329	521089	753568	592900	489909	464687	773426	488556	647498	558820	499738	571202	621774	527252	747324	609201	383383	385051	1217832	1083227	1027796	612668	607872	1215440	724411	455483	NA	NA	NA	NA	NA	NA	NA	NA	NA	NA
LN_746	383973	456265	558251	413071	499592	621972	541140	472988	585204	523697	460792	423228	704004	607978	629662	387640	568340	497131	638119	620069	513911	593200	492747	645084	662251	534647	468998	392038	443629	592906	697663	512283	617864	664761	619615	369396	NA	NA	NA	NA	NA	NA	NA	NA	NA	NA
LN_748	300299	360472	412997	317917	341115	444414	333301	375768	389193	411182	339575	341209	578398	398147	307206	308442	484128	436730	527426	477868	358445	375592	441605	472864	500411	378087	319772	290153	434334	417860	406277	481602	430876	434810	531872	222806	NA	NA	NA	NA	NA	NA	NA	NA	NA	NA
LN_749	93322	NA	NA	NA	111067	NA	819357	NA	95637	NA	89500	136535	NA	NA	NA	NA	NA	NA	NA	480334	NA	NA	NA	NA	NA	NA	NA	NA	NA	NA	NA	NA	NA	NA	NA	NA	NA	NA	NA	NA	NA	NA	NA	NA	NA	NA
LN_77	758435	804598	654839	764853	443617	624410	477555	464979	613337	478257	702145	420077	694987	880918	1357734	947897	602699	917080	897418	692260	1093762	967249	794582	1194160	773758	738872	994850	874654	471366	585594	406940	846357	899461	778105	525101	1128620	NA	NA	NA	NA	NA	NA	NA	NA	NA	NA
LN_78	366729	359679	429753	547502	388664	424169	306870	487245	566780	404722	443358	498994	384309	429009	433058	426505	493584	555955	334715	369837	535040	367116	424367	559264	491062	499685	580514	482127	338372	429881	277297	336281	430516	453704	470376	381267	NA	NA	NA	NA	NA	NA	NA	NA	NA	NA
LN_786	73670	NA	67715	NA	NA	76054	116706	58105	82061	77640	63798	59838	220702	NA	182072	NA	373073	NA	231458	191186	188907	295410	397328	320091	NA	NA	NA	NA	NA	442049	NA	NA	NA	NA	NA	140662	NA	NA	NA	NA	NA	NA	NA	NA	NA	NA
LN_788	585152	249959	738748	703081	457279	768126	618974	399124	843617	789903	706529	639705	2155170	2315865	1919109	2042825	2554577	2867323	1819032	2100710	2101918	2630716	3350005	2578909	2853997	1631987	2790649	1922394	2849406	2933183	2426398	2178989	2453266	3566520	3522126	1747910	5-Hydroxyindole-2-carboxylic acid	NA	1760342917	1855922	36	-0,503	0,075	[M-H]-	C9H7NO3	1770425938
LN_793	23126336	21231846	21513138	42822888	31854838	23727980	21251756	24688018	26153962	36458092	27863586	15320481	21248942	9196322	12429211	29250752	7724470	13866898	9085741	30476078	24391094	11301186	21549056	8771259	17286578	35477940	8822947	24069112	17254734	7476210	19246180	22297564	16217757	16628454	33600620	24553786	Gluconic acid lactone	NA	1770393166	18545370	36	-1164	0,029	[M-H]-	C6H10O6	1780477402
LN_82	1045769	589926	505171	724835	377324	615529	394036	590584	332810	885860	461251	521526	537910	318681	360213	971820	280160	365747	324300	360856	829914	304088	420670	574199	671671	647041	461273	739839	239434	894816	392971	651185	534278	611482	675983	517531	NA	NA	NA	NA	NA	NA	NA	NA	NA	NA
LN_821	394560	252154	442095	421453	1494704	230938	266193	242166	340950	439001	272124	214510	478943	309921	421078	277598	275057	298710	289242	406145	440962	417093	266877	398035	268147	209417	294444	293990	143547	224077	149901	NA	387580	804737	NA	175779	NA	NA	NA	NA	NA	NA	NA	NA	NA	NA
LN_840	700586	848407	758833	571032	583044	731631	785458	570160	943974	741889	783845	1031070	NA	NA	NA	NA	NA	NA	NA	NA	NA	NA	NA	NA	NA	NA	NA	NA	NA	NA	NA	NA	NA	NA	NA	NA	NA	NA	NA	NA	NA	NA	NA	NA	NA	NA
LN_842	2208134	2650144	3070224	1810089	1930368	1970520	1903092	2661347	1768824	2409708	1888833	2073133	2953840	3403196	3265117	2069730	2796136	1941926	1985125	3904724	2959683	2388918	2889658	1295749	3034598	3679218	2663111	3364128	3054054	1552326	2834103	3469184	2462437	2349374	1790456	2676296	NA	NA	NA	NA	NA	NA	NA	NA	NA	NA
LN_846	1395106	1786226	1983399	1291736	1147429	1282015	1378474	1826492	1179970	1583680	1255591	1437565	1780735	2056505	1983408	1301732	1665974	1218918	1249751	2399460	2037562	1473680	1824939	891363	2257371	2322327	1680939	2159844	1822201	949761	1916747	2362121	1574180	1602999	1121963	1555192	NA	NA	NA	NA	NA	NA	NA	NA	NA	NA
LN_848	400457	271003	395656	252077	314012	440053	1324937	238693	379116	374314	423938	388436	435751	337730	445499	274015	511337	492299	581319	361658	345903	538866	427442	535457	447284	273873	558075	400064	495110	591029	473721	256596	437476	530907	342643	309217	Quinic acid	NA	1910551758	546424	36	-1031	0,082	[M-H]-	C7H12O6	1920633903
LN_857	452973	437839	371830	396782	485141	489379	401607	384271	462961	522566	328019	362270	471396	428689	359654	289067	436405	365124	496097	383246	380712	377804	367706	382908	371496	322896	306136	268821	461472	475723	403345	294403	359942	470933	319689	269732	NA	NA	NA	NA	NA	NA	NA	NA	NA	NA
LN_879	2626283	1642828	2398928	2886214	1939409	1986164	2768452	1897150	2185031	2114930	2630873	1743927	1285351	883219	1587234	626910	1163951	1078154	901456	961607	884579	1259966	987516	1101480	1381008	1105685	1077845	1202750	1043529	1252624	541641	1230431	785856	1132937	1290289	1408384	NA	NA	NA	NA	NA	NA	NA	NA	NA	NA
LN_88	663646	539553	488388	576363	453342	538306	497652	530749	371089	418295	464673	532502	385122	457631	410038	691806	506837	513506	398727	393997	680934	511292	573320	525274	550104	603015	819396	646524	487187	573228	407501	493989	551558	464633	475790	677756	NA	NA	NA	NA	NA	NA	NA	NA	NA	NA
LN_890	629314	536424	436767	515837	573959	626875	521579	501693	566128	614067	475576	506116	646121	534430	439861	381362	529138	461504	625126	453813	487291	451637	494603	480239	482001	442481	456240	360123	557651	613566	493315	388593	492382	562263	381633	290535	NA	NA	NA	NA	NA	NA	NA	NA	NA	NA
LN_937	89535	88785	86763	102143	109699	137448	94863	57685	83921	90203	90022	75177	82805	75905	108758	74727	93645	79584	74911	NA	84982	89704	84146	81920	72832	79706	92276	121705	81340	89218	63940	86744	98178	129203	81846	NA	FA 12:0	NA	1991695848	95503	34	-1106	0,179	[M-H]-	C12H24O2	20017763
LN_950	394055	395784	333656	334679	413237	422532	374252	269043	399274	420344	467274	294732	464798	263638	222363	186104	321917	369458	374969	242533	253633	284975	190693	317807	161788	149230	196886	130631	139164	206202	132885	92477	189538	208982	136222	108911	NA	NA	NA	NA	NA	NA	NA	NA	NA	NA
LN_955	339983	333200	392088	329135	216357	263095	273987	374171	301785	370862	252016	252957	396033	442607	406562	297488	373465	274738	243921	532630	376220	324352	415384	229751	416658	504864	306197	344117	450053	204746	397278	455640	328994	312296	260093	318895	NA	NA	NA	NA	NA	NA	NA	NA	NA	NA
LN_99	4470970	6526316	5091509	5093564	4150364	4778952	4444288	5613052	5849209	4948117	4795696	4835085	2122524	1234887	1629060	1517513	1103116	2144906	2613735	1310527	1313092	1982314	1475620	1668863	493953	211892	295280	266574	172168	368935	239684	302394	364179	333340	233151	430402	NA	NA	NA	NA	NA	NA	NA	NA	NA	NA
LP_101	2116415	3280434	3176646	2414315	2367638	3077284	2663512	2495004	2664300	2372506	2208029	2056747	2909282	2388101	3290540	2147483	2916932	2212929	2226601	2954319	2340178	2548013	2768393	3309603	3379250	3167571	3227716	2471475	2383082	2500559	2544228	3098109	2554245	3693406	3203537	2018931	NA	NA	NA	NA	NA	NA	NA	NA	NA	NA
LP_1033	2361482	3338598	3060292	2687449	1927884	2302244	2583289	4160516	2715606	1990467	1659309	2219323	4893800	6336294	3245088	3194320	4314088	5472688	3181172	4921398	3914394	4159210	5211388	4728186	4336780	2438790	4181617	2850959	3987869	4379858	3612545	6916302	3944068	5381210	4561742	2895185	3-Amino-3-(4-hydroxyphenyl)propanoate|Tyrosine	NA	1820806402	3700370	36	-1.6466|-2.4704	0.0199|0.0379	[M+H]+	C9H11NO3	18107389
LP_1034	1250213	1556721	1245614	1313181	1081636	1937852	972778	2501298	1067572	2253876	1308823	1762601	2088104	1516640	1123707	1688842	1629024	1490554	1434287	2808867	1470528	1547018	1662763	930524	1665271	2676933	1899688	1525596	1782203	1683126	1726722	1611101	1466385	1280609	1407462	1569026	NA	NA	NA	NA	NA	NA	NA	NA	NA	NA
LP_1089	1072969	1039785	902149	805272	1086346	1141656	1009200	743577	939100	835068	1425895	803577	767101	452132	610356	406082	650143	782692	573107	534800	712558	611388	305580	608594	414997	224462	476621	313139	189606	241205	237158	141932	437146	311800	190024	234810	NA	NA	NA	NA	NA	NA	NA	NA	NA	NA
LP_1169	423084	506918	436397	520916	467706	531185	491973	398741	470644	556856	513624	498779	870224	807560	783434	626159	930294	894989	752682	904958	853015	855854	922961	932739	1015492	779984	862640	930155	810812	901790	758924	1254388	869308	1135029	930492	731675	NA	NA	NA	NA	NA	NA	NA	NA	NA	NA
LP_1175	1515527	1853249	1708136	1685331	1662722	1847062	1621156	1409936	1705209	1668549	1747324	1724898	1915048	1762147	1898713	1762612	1790926	1843350	1591994	1827200	1807647	1844950	1909805	1975200	1995027	1878997	1903056	1946284	1706015	1828718	1631313	2574764	1885760	2051722	1937110	1862918	NA	NA	NA	NA	NA	NA	NA	NA	NA	NA
LP_1177	1316322	1638549	1292896	1549888	1296251	1551578	1354392	1023013	1428429	1339262	1530007	1346814	1492236	1291525	1318283	1316215	1448352	1472146	1184286	1437252	1519958	1491135	1611784	1619818	1715614	1416850	1538081	1564237	1430627	1416911	1177320	1329137	1396518	1788429	1735673	1401764	NA	NA	NA	NA	NA	NA	NA	NA	NA	NA
LP_1275	387869	12375876	3880055	2402081	730098	3423708	5889518	21936322	2395692	1518466	592689	8263628	860413	5851474	161429	1534800	211547	1055820	282560	3351046	1001620	NA	307772	594000	328180	3899533	241637	300301	373609	501984	1099346	12811207	194254	474812	418763	2216822	NA	NA	NA	NA	NA	NA	NA	NA	NA	NA
LP_1286	13139449	8836141	12240654	8042997	11070926	11802937	8425070	9028598	13577797	8817159	13223870	13108306	13217237	17185902	8267700	14389717	19699046	11999409	19771018	19688814	12986028	12848470	29057148	13770313	20197324	9654789	7890058	8641127	10234963	17281236	8486395	15724379	9679854	17903392	19166006	9594739	NA	NA	NA	NA	NA	NA	NA	NA	NA	NA
LP_129	1312052	1302948	1227940	1172494	1112361	1406451	1234828	1248500	1048690	1122342	1335980	1028608	974099	1159963	1269225	1219776	1121294	1202658	1038312	1036005	1309616	1086428	1218548	1226110	1054812	1322236	1378705	1359668	1112690	1033688	1314641	1215470	1519884	913396	1199132	1117582	NA	NA	NA	NA	NA	NA	NA	NA	NA	NA
LP_1292	540461	596129	602978	721424	596066	661843	733225	546711	648164	782593	669685	683205	1420398	1204807	1201074	1060139	1490398	1366660	1255428	1372458	1379966	1420824	1341050	1304220	1533705	1315813	1384430	1507922	1311618	1268258	1291700	2125576	1374888	1849446	1377458	1278677	NA	NA	NA	NA	NA	NA	NA	NA	NA	NA
LP_1295	212816	338642	291352	384949	269135	299152	373040	241886	340758	411032	364441	328080	908755	1000229	833276	697136	817833	993222	753198	927777	847634	944344	1037079	1103154	1161601	999040	969543	1062800	751739	727722	784661	458787	975087	1119707	1047891	794996	NA	NA	NA	NA	NA	NA	NA	NA	NA	NA
LP_1309	2628078	2622037	2744931	2466515	2671314	2723528	2703159	2791385	2598335	2916968	2904462	2579234	2802704	2655312	2938979	2930503	2888081	2729109	2952177	2785442	2876894	3030244	2619632	2455894	2816791	2660383	2964790	2885351	2875967	2917634	3001320	3465958	2822357	2743445	2616018	2835680	NA	NA	NA	NA	NA	NA	NA	NA	NA	NA
LP_1311	1527630	1546536	1523592	1608732	1468772	1671277	1708790	1574800	1541058	1640537	1708041	1563779	1559543	1564288	1680330	1631265	1727510	1497406	1473728	1462713	1697731	1706936	1780804	1577173	1502793	1613236	1693350	1704640	1561221	1597374	1506768	1238652	1647669	1544666	1661129	1550824	NA	NA	NA	NA	NA	NA	NA	NA	NA	NA
LP_1312	2263892	2396848	2440895	2285597	2309634	2411785	2346545	2320424	2331969	2253140	2338778	2357194	2521424	2497647	2298178	2301125	2541315	2171732	2339559	2378918	2263791	2353561	2677386	2447586	2509721	2601728	2418178	2312013	2221906	2305163	2124255	1995798	2439030	2506209	2564453	2215544	NA	NA	NA	NA	NA	NA	NA	NA	NA	NA
LP_1313	1170434	1075961	1167584	1022015	1108797	1163432	1231456	1056972	1113137	1223721	1185934	1031302	1297887	1254281	1225603	1240324	1240298	1167092	1289640	1212182	1053095	1251171	1186254	1114651	1277716	1176325	1190837	1170252	1188414	1317119	1283326	1640972	1222509	1103591	1152818	1230288	NA	NA	NA	NA	NA	NA	NA	NA	NA	NA
LP_1318	2138302	2160230	2183266	2007443	2267687	2102062	2204942	2207294	2128366	2218923	2193532	2213345	2061489	2149498	2172668	2322915	2085530	2075060	2198624	2235482	2201111	2271622	2138344	2036072	2185658	2152291	2145032	2230527	2273465	2032194	2079718	2656338	2241169	2044038	2153745	2127766	NA	NA	NA	NA	NA	NA	NA	NA	NA	NA
LP_1319	1125929	1198098	1188206	1177674	1251330	1181063	1095846	1064227	1227584	1153191	1197170	1226400	1265632	1152112	1156567	1204949	1207569	1130631	1184228	1133616	1200336	1245323	1204880	1174693	1186528	1316479	1146882	1192524	1230504	1229915	1185301	1128939	1105372	1229092	1319753	1144558	NA	NA	NA	NA	NA	NA	NA	NA	NA	NA
LP_1320	2035631	2041235	1985529	2120749	2033810	2040067	2071204	2096588	2092418	2034921	2146296	1995718	2147338	2052380	2139543	2190670	2108904	2018135	2007411	1905638	2311639	2252720	2244240	2176041	2089649	2184745	2225494	2241338	2092258	1981856	1929668	2070838	2176092	1996059	2110083	2041046	NA	NA	NA	NA	NA	NA	NA	NA	NA	NA
LP_1321	911550	969842	956635	929273	978303	994618	972796	911371	949759	1004127	1000374	921479	909224	949795	983388	997798	1005599	863367	969932	921476	958952	995175	837885	916470	968019	951177	888163	1008031	1013416	985694	1018205	1167140	926614	953865	971839	963357	NA	NA	NA	NA	NA	NA	NA	NA	NA	NA
LP_1357	1050028	1085360	920583	794568	1095445	1165496	963883	749160	904199	844739	1442371	821334	727292	444411	635506	389756	589781	743619	615249	491607	719206	587606	289758	617360	413050	201575	481322	291923	188340	233776	212152	148694	429739	304358	180096	203069	NA	NA	NA	NA	NA	NA	NA	NA	NA	NA
LP_137	2084505	2060512	2143343	2191294	1977341	2009645	2343578	2055985	1821710	2036625	2413529	2034290	1760004	1833760	2018661	2236036	1883226	1855020	2025578	1973864	2260420	2039195	2342366	2116665	2286159	2199854	2343968	2326770	2050547	1846307	1887230	2369231	2253587	2027331	1952795	1747338	NA	NA	NA	NA	NA	NA	NA	NA	NA	NA
LP_1373	1845528	2086294	1808683	2015508	1819109	2112760	1974376	1699192	1828904	1943937	1985162	1875001	2413438	2377428	2067670	2103818	2314136	2380359	2207980	2294984	2307744	2241892	2390135	2294894	2464093	2251438	2438478	2278770	2161554	2244544	2276134	2761949	2563995	2434772	2315986	2340158	NA	NA	NA	NA	NA	NA	NA	NA	NA	NA
LP_1375	730100	781447	779986	879191	756540	807930	696253	534278	780187	836526	779162	762617	1246136	1394498	891906	958365	1151295	1322608	991424	1135876	1130323	1092066	1283346	1345228	1223316	1131817	1376526	1327781	1078231	1125018	1027398	922534	1208274	1250418	1407410	1089885	NA	NA	NA	NA	NA	NA	NA	NA	NA	NA
LP_1376	887809	996038	946111	926464	894729	1037998	1005319	903296	989969	1090013	968560	937063	1164676	1269646	1066851	1007093	1144588	1167000	1088548	1134116	1169306	980294	1171571	1219635	1162684	1120366	1206092	1122287	1098608	1106415	1078394	1458737	1199466	1145893	1255616	1221944	NA	NA	NA	NA	NA	NA	NA	NA	NA	NA
LP_1378	2238733	2193612	2197514	2130115	2177913	2204295	2342171	2361313	2153431	2199865	2221234	2131406	2103606	2085786	2375834	2254572	2244490	2034131	2258762	1993689	2215325	2312048	2118992	2010162	2180386	2172123	2255357	2241529	2332680	2232948	2241020	2325182	2220154	2178999	2171088	2184172	NA	NA	NA	NA	NA	NA	NA	NA	NA	NA
LP_1379	981154	897779	1054327	938324	947047	1034124	993343	915534	911574	939520	930027	879838	956582	957164	913479	866075	1000666	784520	994097	912970	891151	954222	946203	905988	874313	1041663	871667	943618	945157	1019200	991862	779490	841730	1010382	948675	927014	NA	NA	NA	NA	NA	NA	NA	NA	NA	NA
LP_1380	1669677	1509449	1586883	1620720	1701836	1727265	1630844	1591031	1544932	1618458	1691534	1510775	1705972	1655332	1694068	1666693	1725020	1525354	1821920	1452980	1669711	1676003	1678540	1502390	1541495	1747483	1690602	1617555	1772313	1634878	1769096	1493873	1649695	1654419	1536597	1671448	NA	NA	NA	NA	NA	NA	NA	NA	NA	NA
LP_1382	943453	1012407	951609	951152	952843	995711	935854	1045582	922863	994169	1048413	996315	919013	983223	1085852	983101	877372	886270	1073535	889449	995101	945321	876505	929358	979906	992491	899460	955217	971719	997919	965782	1220767	948437	954761	863243	989306	NA	NA	NA	NA	NA	NA	NA	NA	NA	NA
LP_1386	1615657	1394900	1439550	1514265	1514736	1596519	1607948	1642795	1459364	1527390	1504979	1434848	1477605	1455737	1448598	1640888	1526738	1427681	1671475	1427137	1541924	1588630	1444091	1459982	1454992	1457709	1539790	1597669	1679199	1498601	1667208	1720372	1593465	1513659	1424762	1560109	NA	NA	NA	NA	NA	NA	NA	NA	NA	NA
LP_1387	990710	919079	944773	945593	894159	1015392	888252	886972	837239	953146	946809	920998	904095	1019149	872386	865545	913210	886383	915405	932478	994052	953473	935114	1024680	981906	922094	910682	965047	990060	924361	903821	850194	842874	939253	1018655	885539	NA	NA	NA	NA	NA	NA	NA	NA	NA	NA
LP_140	1200492	998133	1076420	1016266	1152078	1111556	1379479	1138464	1031263	1134914	1046942	1232904	858695	749988	1137324	962810	908754	1149174	1148103	1019492	1189765	977070	1362830	943288	1154322	1183613	1213966	1072675	1264966	1223080	1238595	1335845	967307	993273	1163559	907773	NA	NA	NA	NA	NA	NA	NA	NA	NA	NA
LP_1427	26130074	25511468	23511526	23642400	21048790	21953502	24164688	18877046	28411768	18084894	21837312	19350714	6534816	3479320	4431870	5354812	3682368	3130027	11470742	2683602	2816322	6061408	4410699	2002560	709089	606323	529967	508617	445084	744217	539078	537097	702237	735206	618353	653076	NA	NA	NA	NA	NA	NA	NA	NA	NA	NA
LP_1428	909480	980846	803170	856488	839829	1127700	823313	715876	911486	804686	942784	853780	1000815	944952	735850	697222	868168	1000712	685638	864964	922026	762850	988030	1065426	1033010	928321	914874	755033	774110	829294	820537	1022751	1045433	1008134	953498	826733	NA	NA	NA	NA	NA	NA	NA	NA	NA	NA
LP_1434	1498552	1491275	1406992	1343939	1394762	1546496	1286652	1409065	1309814	1296249	1404342	1340965	1504327	1573620	1363123	1390580	1359402	1532669	1349918	1427386	1418369	1343148	1513811	1402740	1292589	1437243	1552636	1411061	1318895	1508944	1469019	1467583	1487362	1451528	1414376	1537922	NA	NA	NA	NA	NA	NA	NA	NA	NA	NA
LP_1437	1620445	328962	831103	533325	905331	1067654	740377	280864	1195455	811524	1488983	822136	1105727	782966	1534799	767552	1774636	1326931	1855848	937302	776978	1819478	1212536	1907186	752577	473734	1244343	817575	1060709	1671044	843482	305889	1235613	1353605	1005081	488914	NA	NA	NA	NA	NA	NA	NA	NA	NA	NA
LP_1439	185024	5156499	1642330	817544	309009	1157198	1899647	5899910	1165511	545810	326944	2420956	384174	2057312	NA	838003	NA	602884	141236	1236320	535459	NA	136498	438092	323294	1568532	152142	212454	164442	219688	362749	5302205	150200	365284	220034	1021064	NA	NA	NA	NA	NA	NA	NA	NA	NA	NA
LP_1442	1647356	1666310	1525823	1556806	1595642	1684953	1612161	1582169	1547191	1607242	1582612	1541873	1558024	1481828	1543899	1559867	1586010	1474419	1544112	1500439	1547592	1586476	1574050	1532346	1621378	1520342	1498845	1609702	1555803	1599169	1594867	1643174	1581889	1553858	1518355	1476100	NA	NA	NA	NA	NA	NA	NA	NA	NA	NA
LP_1529	294264	165903	359956	412751	267754	392782	391100	549457	416875	363499	347021	409610	1480454	2664568	1038959	1260285	2175828	2246568	972814	1931389	1475796	1580680	3414016	2037189	2576278	2017323	2242385	1586264	2851413	2474272	1947884	4616288	1894408	3923093	4282656	1688938	NA	NA	NA	NA	NA	NA	NA	NA	NA	NA
LP_155	1098729	865323	1038001	927190	1150010	746302	882397	960712	1179156	961507	994357	1076671	1039395	1157729	1089657	866192	992824	1274134	1209023	1045277	1204554	1119178	797959	769065	693056	776730	1021578	973277	1257265	1120425	1365587	848186	1002621	730176	780765	1222219	NA	NA	NA	NA	NA	NA	NA	NA	NA	NA
LP_1561	7280712	6729312	6556236	6157142	4561141	4937292	4948562	4580127	8240756	5454718	4197088	4832436	2674896	1641036	1785644	1997869	1599805	1759192	3150945	1280606	1896894	1652907	1974643	1432653	662133	360649	389176	310237	237264	527693	305302	296738	499183	511683	317803	333583	NA	NA	NA	NA	NA	NA	NA	NA	NA	NA
LP_1568	8083619	22153878	16529537	33481334	18049120	20941552	24645522	35643636	16158974	23209366	13127636	17201014	7253048	7398122	1778049	12256367	949315	5250742	1694508	18470088	9926240	1374680	5808844	3005686	2906588	16677303	2120683	8050628	6125492	2364060	9820768	24852932	3685499	5615102	8655642	15247875	NA	NA	NA	NA	NA	NA	NA	NA	NA	NA
LP_1579	1901326	1146869	2040433	834534	791861	909002	3562650	2222579	1358748	755351	1016942	1255067	1180062	951988	763442	3014876	654575	862548	3378270	1169539	1808429	1984059	926541	1197837	1267330	779573	506559	1035251	664481	605108	1999265	1109572	871359	1915672	883685	767733	NA	NA	NA	NA	NA	NA	NA	NA	NA	NA
LP_1598	27150642	41053260	21800120	18345836	19812016	25585668	25324876	37770276	28344126	18411726	23658196	30770060	14745268	16764196	7497122	21534234	9730640	17180030	24099744	15701949	9282737	9127539	5872856	12664288	3175148	4326428	2518508	1207347	1693588	2146240	1285220	1490451	3304150	1811080	530809	2571810	NA	NA	NA	NA	NA	NA	NA	NA	NA	NA
LP_1625	1146044	924175	981388	896131	1064863	1165302	960700	936385	1194943	935229	1289773	1157705	1227618	1371378	1126095	1559146	1186273	1306970	1587696	1149683	1160490	1337601	991541	1345298	1131143	916147	759503	874925	878033	1048990	841410	651000	1085695	1433542	1175517	757335	NA	NA	NA	NA	NA	NA	NA	NA	NA	NA
LP_1632	4907003	5609750	4871891	11691451	10421445	5562352	4395336	4322042	5670318	6950805	4141198	4846179	1306177	178488	691823	1024172	324768	774395	906151	815759	532276	1216611	667662	327696	84053	84610	80414	106547	NA	108697	NA	110584	1003418	81449	241776	354897	NA	NA	NA	NA	NA	NA	NA	NA	NA	NA
LP_1637	3151736	7873935	4896904	9751332	5630575	5666179	5954154	8496508	4892158	6801542	5183179	3658657	2645464	1971491	952290	4585017	393016	2026876	580139	5245671	4232574	772374	2273842	1323483	2047985	5597797	1076707	4202744	1981459	878370	2520620	8322940	1678902	2838115	4103867	4505515	NA	NA	NA	NA	NA	NA	NA	NA	NA	NA
LP_1658	3261682	9736602	4221826	3674302	760315	2558292	2304602	9994174	5437410	2281829	1414513	3018618	5142926	3550622	1392797	5882882	1834677	2565605	3162632	4478562	2996501	1713358	1172208	1989005	7981966	6530880	1472492	2152928	1815315	1564196	1635128	6160042	2301014	2811110	4215390	2642951	NA	NA	NA	NA	NA	NA	NA	NA	NA	NA
LP_1689	2652992	5358410	3661174	2686189	2571402	3054382	2793118	6656738	4490672	3369966	1710218	5097697	5190549	6823582	2077939	1695208	3852819	9802376	2900259	5618735	4232166	1561992	2755765	4548016	3583388	3686313	3361427	2804909	2851275	2338647	2961189	9273644	2562746	3823747	2784304	4102865	2prime-Deoxyguanosine|alpha-Adenosine	NA	2681030766	5471539	36	-3.1083|-3.7051	0.0302|0.0232	[M+H]+	C10H13N5O4	26709676
LP_1705	953800	883769	741621	997858	1679916	1143252	1137352	675616	1084158	700973	1954335	1733110	179387	148246	154466	271902	136426	188586	282648	NA	NA	213098	160292	NA	NA	NA	NA	NA	NA	NA	NA	NA	NA	NA	NA	NA	NA	NA	NA	NA	NA	NA	NA	NA	NA	NA
LP_1759	1873244	2181382	1947115	1567094	1799860	2406934	2290408	1767909	2070181	1904037	2247363	2252346	1445741	904305	1974017	1040836	1737279	1791920	2451609	996427	912844	1700820	807083	1417180	87039	NA	281816	NA	125019	310124	NA	NA	130843	242335	NA	70651	NA	NA	NA	NA	NA	NA	NA	NA	NA	NA
LP_1812	NA	NA	NA	NA	NA	NA	82343	NA	NA	NA	NA	NA	275476	142010	107557	NA	NA	109745	262143	245595	56431	80422	NA	128284	NA	NA	NA	NA	NA	NA	NA	NA	NA	NA	NA	NA	5prime-Deoxy-5prime-(methylthio)adenosine	NA	2980960935	201467	10	-1531	0,027	[M+H]+	C11H15N5O3S	29708956
LP_1825	308693	237394	284603	351066	241495	227463	421265	215726	380262	328759	264850	251610	297713	154095	383348	272389	288233	195605	303454	175901	161652	293091	179425	142154	128996	220812	155654	107359	190272	187739	223511	92939	213777	90863	147314	129746	Dihydrosphingosine	NA	3023050089	224880	36	-0,698	0,212	[M+H]+	C18H39NO2	30129808
LP_1830	889430	985374	964930	1908304	1812312	1046550	818847	844457	960641	1315713	784731	836376	230623	NA	140281	166982	NA	134103	157759	140443	113862	230821	104808	NA	NA	NA	NA	NA	NA	NA	NA	NA	185795	NA	NA	66852	NA	NA	NA	NA	NA	NA	NA	NA	NA	NA
LP_1831	748154	1885359	1225171	770642	1001516	764934	499163	624344	1366985	585694	1053744	624593	515711	356837	1123068	290424	483501	607355	294790	400312	656188	219064	391506	651112	223155	310802	492181	407467	260361	475951	168838	300047	442427	321983	340689	476629	NA	NA	NA	NA	NA	NA	NA	NA	NA	NA
LP_1843	1006582	1237744	1059913	834054	640387	1340310	1147296	793215	949748	803272	840185	939287	953478	1023638	1241121	1365601	1113048	1159994	1226664	1425937	934902	1199011	1165455	1226116	1096851	1073848	1078831	1030374	958070	934991	923861	1107666	1329065	1120464	1262606	1011145	NA	NA	NA	NA	NA	NA	NA	NA	NA	NA
LP_1852	1011557	1323824	862514	1073178	1001458	1108628	1118404	963804	1156687	1079673	1050178	1017764	1116377	1153044	1134101	1017508	1242243	841601	1002207	946431	1272948	1048968	1090696	1184174	1124342	1229355	1149650	1121036	965603	1087298	1088548	1217316	1209394	856428	1183994	932060	NA	NA	NA	NA	NA	NA	NA	NA	NA	NA
LP_1877	1311885	164289	189988	998002	1041067	283731	389268	212069	3932655	8185450	306612	278041	163593	151472	552562	192894	359789	141836	172989	143418	700048	172177	531724	4708507	161873	124971	473153	242144	186577	120271	171337	100845	464513	507741	392928	147045	NA	NA	NA	NA	NA	NA	NA	NA	NA	NA
LP_1899	2155592	1601462	754473	503616	1000822	1456904	185402	805349	247734	3730290	1020252	974103	934340	565489	241977	1454980	433569	149493	428842	326543	735323	351418	459126	925129	1964651	1807236	680957	1489006	452877	1497226	1434467	1855057	697439	1078759	1078028	477907	NA	NA	NA	NA	NA	NA	NA	NA	NA	NA
LP_191	1656601	1919217	1690145	1489736	1394572	1795499	1683894	1595354	1482541	1502016	1557349	1379737	1463645	1348653	1703344	1518804	1432402	1044575	1184410	1418226	1518252	1457711	1670383	1790308	1886714	1771037	1819680	1566356	1331283	1188066	1265673	1827903	1708186	1670858	1871634	1069502	NA	NA	NA	NA	NA	NA	NA	NA	NA	NA
LP_1934	4530046	9884567	4419001	3272497	3059882	5019650	5620092	8462649	5365956	2930728	3992598	6674782	2505304	3464590	1152604	4335469	1421842	3227824	3977329	2995540	1510254	1266386	868452	2328811	557522	877128	390031	174946	245872	332537	184626	275146	508997	305143	NA	446685	NA	NA	NA	NA	NA	NA	NA	NA	NA	NA
LP_1952	404981	1384428	864380	884569	532333	856880	953956	2154600	753984	780198	467100	1307300	542717	1100920	326410	559782	493168	504445	463505	939813	552904	386797	555599	361540	457452	801694	424499	418914	677538	458672	760698	2104966	442371	574823	603061	913036	NA	NA	NA	NA	NA	NA	NA	NA	NA	NA
LP_1965	1880527	1292743	2004176	1509619	3073928	2485288	1895934	1233319	2142180	2409002	3938593	1718777	2282802	898289	663639	343807	1202523	1201656	1779463	759986	688746	823416	414777	1521558	318146	310052	541740	226781	196392	277339	153146	135589	556096	434905	190514	88236	NA	NA	NA	NA	NA	NA	NA	NA	NA	NA
LP_1969	NA	NA	NA	NA	NA	NA	4602637	852387	NA	424579	NA	508686	NA	NA	186815	NA	NA	13869036	NA	NA	NA	NA	NA	71478	155767	NA	NA	3799334	NA	63115	NA	NA	NA	87485	NA	NA	NA	NA	NA	NA	NA	NA	NA	NA	NA	NA
LP_1982	2330342	2891052	3185476	2693892	2609106	2922886	6937102	3299892	1545432	2012740	2035595	3570912	374211	1061903	676104	443043	842538	821311	486426	583167	310526	545476	NA	577981	203808	504771	536756	299450	903135	697296	341474	1627162	255325	517408	356684	1346388	NA	NA	NA	NA	NA	NA	NA	NA	NA	NA
LP_2024	23390206	22917200	20469252	18533762	24303964	25294264	20637528	16228144	20654932	19027046	31151232	18730334	16919108	10288252	13230312	8567435	13606220	16955056	13506696	11909790	14557037	13307114	6714334	13405650	9070030	4894160	10414069	6578616	4351944	5627784	5258216	3646021	9524727	6653852	4186582	4955974	NA	NA	NA	NA	NA	NA	NA	NA	NA	NA
LP_2037	2976514	3422165	3343118	3104799	2449902	2670632	5871417	2876844	1891509	2217446	2228626	2676888	632232	828677	921976	631025	907420	903271	585394	696094	475236	695562	358489	699303	540032	639662	679599	449405	706386	674066	247442	1887383	435765	787067	565830	1434672	NA	NA	NA	NA	NA	NA	NA	NA	NA	NA
LP_2052	645761	646641	587027	591597	689795	649588	581647	480099	734308	770025	923195	650893	791431	850900	827935	484947	873422	892284	634632	860068	787116	729994	1067751	1294948	946414	909091	885620	929018	568802	1018239	836527	968659	1089352	1285850	816939	714599	O-Palmitoyl-L-carnitine	NA	4003415089	805975	36	-1152	0,142	[M]+	C23H46NO4+	40034214
LP_2058	4104036	3218800	4106568	3897826	3676666	3778864	2710710	3803997	3631051	4119630	4130901	3503116	4210925	3662058	3755455	2868430	4620098	3465069	3888412	3972992	3439920	3611783	3799526	3676799	4549922	4134358	4035490	3037394	3345807	3306805	3669018	4707058	3557052	4067819	3355678	3771345	NA	NA	NA	NA	NA	NA	NA	NA	NA	NA
LP_2093	1259802	1372995	1570294	1363517	930770	1094775	2568610	1622437	917382	1193209	925116	1248645	357176	370234	421557	NA	367364	298491	288480	323718	NA	269885	NA	220965	267444	337671	180329	NA	330564	NA	NA	675381	NA	227514	261834	414607	NA	NA	NA	NA	NA	NA	NA	NA	NA	NA
LP_2127	732526	585831	936606	747357	769427	1696084	839663	778710	1393120	1450213	713187	718095	1404595	761050	583263	735976	1359664	746671	1392844	719809	850888	590395	845684	804487	658296	684181	772705	658648	1551356	1325031	1481330	720060	754446	1251344	714201	762181	NA	NA	NA	NA	NA	NA	NA	NA	NA	NA
LP_2158	1020477	894106	915722	854180	1103446	1347785	897001	674459	1331090	1097098	1309412	784681	1028305	422356	526819	284554	691679	691317	821398	508085	517516	514704	253218	541829	327103	155654	350431	192049	209787	304338	295719	119843	290347	335233	128561	170829	NA	NA	NA	NA	NA	NA	NA	NA	NA	NA
LP_2176	1435265	2373055	2023866	1662813	1340382	1689087	1676001	2737707	1893861	1835444	1294563	1380935	1734286	1441716	1449020	1702578	1324488	952612	1430572	1852793	2290649	926893	1411972	401502	2669700	2663050	1105439	1629225	1333100	778127	1466986	3226367	1180399	1259106	2038606	1561363	NA	NA	NA	NA	NA	NA	NA	NA	NA	NA
LP_2186	980440	951031	1149932	1157986	1092936	1098551	1009857	1009011	1160271	1181466	1061750	964260	1298681	1096472	1147899	1026520	1235769	1021512	1146344	1160337	1147227	1059192	1190098	861753	1320568	1179458	1232352	1244039	1251832	1323013	1386897	1148283	1156795	1169749	1262307	1232690	NA	NA	NA	NA	NA	NA	NA	NA	NA	NA
LP_2209	3666016	3108933	3324765	2864038	3512448	3900851	3143446	2650887	2643653	2793560	4381624	3207217	2577497	1956508	2125220	1886064	2191755	2312832	2015240	1928254	2382047	2556344	1193402	2265971	1707274	1047784	2282188	1442015	923830	1205487	1156652	896099	1843169	1123477	1047319	903412	NA	NA	NA	NA	NA	NA	NA	NA	NA	NA
LP_2210	1010636	360285	1361962	619828	233979	784110	571274	711124	1018727	536303	906465	1088897	635213	602735	937738	482109	320469	1139469	668919	495877	1018315	378284	457369	600933	879396	574551	501542	421848	402999	354450	415805	536870	558723	654616	478861	654512	lysoPE 16:1	1899-12-31 16:01:00	4522764409	649311	36	NA	-0,012	[M+H]+	C21H41NO7P	45126932
LP_2215	1021801	1336323	1292046	1165758	1312127	1519566	1341466	1159108	1293009	1295924	1534730	1143522	1941497	1423142	1760780	922431	1711183	1545852	1465041	1794639	1564090	1096495	1640005	1875977	1488230	1544768	1859568	1625132	1528937	1592276	1453289	1663437	1189857	2114011	1764381	1203490	NA	NA	NA	NA	NA	NA	NA	NA	NA	NA
LP_2218	72588	78137	79328	75966	76910	72013	73489	86952	80891	94323	72853	71272	79990	79701	72772	NA	NA	NA	NA	63331	72741	NA	61452	NA	85483	73191	72466	64550	81881	70267	91326	87737	67061	80415	68335	61840	2prime-Deoxycytidine	NA	4551879339	75642	30	-1331	0,218	[2M+H]+	C9H13N3O4	22709061
LP_2235	9662207	6514612	7217866	7559592	6227592	7626031	7268225	4952376	8162174	6936183	7169846	5132171	7802084	7175184	8849435	10898302	7739145	6739764	9604363	6975996	9164123	7912648	7030586	5659759	10302783	7535585	7487360	9477283	7123132	5739039	7794610	7328546	8909743	7975919	8760121	7365192	NA	NA	NA	NA	NA	NA	NA	NA	NA	NA
LP_2238	4024782	10330306	6485855	7703249	4678037	4768980	4519064	10689096	7648778	7520526	4297575	5293702	3339850	1488979	1858230	2257915	1210078	1549997	2789773	1740288	2186616	1590240	1741812	566474	716659	388493	230173	373575	168063	187408	228337	460155	293517	NA	NA	613774	NA	NA	NA	NA	NA	NA	NA	NA	NA	NA
LP_2276	2196302	9147603	4219918	5147730	2537176	2806972	2824453	10595025	4280216	4638113	2151143	2721637	2621450	1070327	1459778	1481828	762005	981732	1754718	1597785	1790568	1121444	1073503	384314	647500	625195	201583	439289	327876	172106	287776	NA	334512	188842	288476	531709	NA	NA	NA	NA	NA	NA	NA	NA	NA	NA
LP_2288	2737102	928397	3746870	1988458	519900	1992447	1431556	1936641	3293465	1268033	2548467	2867810	1067977	1685060	1734224	906587	532754	2896714	1906088	927059	2760418	667384	1170903	956948	2009202	1249764	1091973	690847	643609	544487	953860	1078780	1678831	966190	836391	1596090	lysoPE 18:2	1899-12-31 18:02:00	4782921427	1387905	36	NA	-0,012	[M+H]+	C23H44NO7P	47728551
LP_2289	374100	341175	437572	304449	325031	438262	402003	334070	421562	375258	439459	366921	349286	283253	370063	184621	291458	338441	260524	365055	260739	249979	279225	317299	392390	302765	411872	266805	258090	272825	255511	383992	250937	339567	310825	252160	lysoPE 18:2	1899-12-31 18:02:00	4782922495	317141	36	NA	-0,001	[M+H]+	C23H44NO7P	47728551
LP_2294	2668548	1236639	3963542	1915587	595066	2173693	1675406	2031540	2969736	1283740	2292883	2673182	1246984	1585562	2299666	1120000	707198	2923289	1837769	1142087	2437950	821975	1133250	1377544	2300905	1401754	1316438	979237	803275	878902	982192	1320150	1498039	1497861	1064676	1463188	lysoPE 18:1	1899-12-31 18:01:00	4803078262	1532934	36	NA	-0,017	[M+H]+	C23H46NO7P	47930116
LP_2314	NA	NA	NA	NA	NA	68505	NA	75202	70318	65961	NA	NA	69467	NA	NA	NA	73566	NA	66816	NA	NA	NA	NA	NA	NA	85044	NA	NA	66615	71818	NA	NA	NA	NA	NA	NA	alpha-Tocopherol acetate	NA	4904260769	73593	10	0,789	0,184	[M+NH4]+	C31H52O3	47239165
LP_2328	254990	377930	448209	497101	341547	500924	564859	292005	391075	548935	501395	498937	1574364	1457414	1144374	1061017	1924662	1885986	1381924	1617027	1744935	1764416	2073038	2335592	2240428	1508514	1812763	1976952	1773221	1788457	1387859	NA	1570426	2924848	2404282	1376154	NA	NA	NA	NA	NA	NA	NA	NA	NA	NA
LP_2329	7725152	10286196	9177641	11380016	7901410	10019531	8318795	6122502	8762153	8305391	9893961	8826435	10759862	9806814	9626010	8183640	11474360	11750413	9849613	11718328	13252667	11047147	12981574	16038052	15250110	11447039	12265524	12736124	10285345	10409516	8904352	14399822	11338165	18142062	13779919	9831528	NA	NA	NA	NA	NA	NA	NA	NA	NA	NA
LP_2334	811141	782519	721189	735345	742506	1753914	759554	762669	1565716	1793212	733578	947220	1694774	816116	744734	769561	1567448	727607	1502698	816661	803332	859239	710148	759202	707929	743289	638314	703858	1684721	1804043	1631290	NA	950620	1648004	610986	724260	NA	NA	NA	NA	NA	NA	NA	NA	NA	NA
LP_2337	4647240	5925228	5521419	5633698	5724523	6625318	5470814	4392796	5667326	4909314	6244612	4909080	5177280	4754169	5600632	4797771	5087008	5448715	5214593	5272842	5790318	4844086	5997477	6213662	5449344	5452894	5565104	5735690	4703916	4819528	4911987	5529978	6155910	5802648	5490138	5133530	NA	NA	NA	NA	NA	NA	NA	NA	NA	NA
LP_2338	5993292	7821053	6783932	7690556	6299936	8032297	6206866	4657172	6951399	6671677	7905766	6676494	9330986	6761271	7789802	6673994	8536269	9573755	6781251	9148703	10252423	8428431	9205289	11743406	11080142	8560220	9584011	9401792	7836086	8278292	6309188	10513191	8560301	12325679	10428430	7747624	NA	NA	NA	NA	NA	NA	NA	NA	NA	NA
LP_2342	8527426	6213416	5851034	9450089	14288427	7912500	6720970	3741321	8694855	10726332	17061226	6421478	962685	714368	715224	504103	684047	879855	741415	863790	933354	605167	856254	870356	649990	555130	775086	809048	559223	628690	451806	628951	913385	702842	691690	699564	lysoPC 16:0	1899-12-31 16:00:00	4963391553	3203985	36	NA	-0,004	[M+H]+	C24H50NO7P	49533246
LP_2360	943398	1408932	796969	1242506	1055102	1279583	872342	724519	967128	912946	1240694	1142676	1025795	962444	940713	819474	1117960	1242969	573097	894272	978684	857385	1104234	1329080	1099674	1229170	1032573	991711	799799	1071030	605864	1030674	948828	1270334	1094652	911333	NA	NA	NA	NA	NA	NA	NA	NA	NA	NA
LP_2388	148694	200638	213810	387452	202615	329584	336229	202292	224606	359503	268092	258698	1395851	1533478	1051126	858772	1563395	1497054	1097637	1525158	1458768	1653992	1563098	1724742	1843241	1168444	1649171	1680526	1097713	1227431	1023365	NA	1287868	2307169	1690106	948814	NA	NA	NA	NA	NA	NA	NA	NA	NA	NA
LP_2390	3697874	4553260	4144672	5482662	3948617	4875758	4731037	3499724	4289042	4827061	5037128	4342558	6764681	6116548	5795521	4868668	6224232	6796266	5543661	7616034	7013106	6966136	7235913	7791269	8609136	6595928	6964879	7263115	5556474	5622368	5181064	8783649	6272094	9337440	7989031	5776106	NA	NA	NA	NA	NA	NA	NA	NA	NA	NA
LP_2391	1062675	1213866	1412964	1860018	1268395	1697650	1358690	888035	1129779	1070821	1448207	1302735	1277373	881514	1322426	1196490	1096742	1381046	698420	945920	1102149	1042385	1303824	1354072	1098754	1512807	994824	1090540	813145	910959	1127609	1656509	1175702	1425277	1344723	1246956	NA	NA	NA	NA	NA	NA	NA	NA	NA	NA
LP_2394	1055079	448118	1625362	973392	293527	779893	569407	777181	1476184	622678	1192813	1193776	416227	829078	627392	411510	241919	1369876	805229	378179	1296700	281194	482100	369252	808650	503857	421921	285844	221436	243587	343483	437088	764830	373958	335033	723746	NA	NA	NA	NA	NA	NA	NA	NA	NA	NA
LP_2397	1161127	1120404	1014667	1134039	1252931	982634	945431	849950	1234833	1191638	1657264	979920	1191536	858299	1208559	649402	930910	1788640	1317150	1061151	837008	1418656	439866	977430	62691	NA	227116	NA	75671	215114	NA	NA	254813	213532	NA	83091	NA	NA	NA	NA	NA	NA	NA	NA	NA	NA
LP_2398	1165114	1206669	1196918	1388340	1102080	1196968	1310931	988925	1214418	1099469	1375575	1057066	2355253	2124937	1783109	1291542	2149921	1890012	1796849	1690401	2438810	1735578	2285745	2278228	2475384	2066366	2481130	2185498	2041667	2280096	1748219	2809806	2133878	3554144	3408432	1745445	NA	NA	NA	NA	NA	NA	NA	NA	NA	NA
LP_2403	5857672	7841510	7303898	8877832	6495021	8502584	7923401	5765934	7370084	9778205	8223119	8316152	17821116	16156248	14664060	11943480	17558796	17992976	14815809	19393598	17859220	18295388	18775288	21617912	21695210	16265049	19560814	20254894	14472341	15965711	13768996	21093274	17461930	25786412	20002364	14398945	NA	NA	NA	NA	NA	NA	NA	NA	NA	NA
LP_2404	39816472	47880648	43078492	46948496	43109444	48339268	42078800	33441206	48000636	46288864	45525880	44409364	50246236	47291188	48116540	43784596	50171624	51095920	42891024	52683208	51242672	45973920	52409908	55574776	56700848	51458072	52836448	51898660	44826256	49777792	39664104	58348480	46826948	59737252	56361280	45898016	NA	NA	NA	NA	NA	NA	NA	NA	NA	NA
LP_2409	2919230	6594473	2584436	4416809	1207785	1952767	4053822	8007908	3399058	3601628	1762263	2807076	4770278	2795250	1197812	6859454	1683616	1235630	2589597	3617324	2796418	2182062	2786290	659437	3414336	5033764	872961	2718554	2271352	775063	2660976	6519743	3302988	1936481	3136676	2306276	Maltotriose|Panose	NA	5222015045	3095267	36	-1.3702|-2.7681	0.0392|0.0382	[M+NH4]+	C18H32O16	50416904
LP_2410	983472	539022	1517632	1063116	413355	858840	730531	839027	1238194	614300	1137545	1168360	611304	614995	903469	479814	356187	1291320	870811	514800	1040348	370707	444082	500733	778247	523264	518011	445347	331329	336182	355992	500423	584888	553729	425113	618867	NA	NA	NA	NA	NA	NA	NA	NA	NA	NA
LP_2411	867942	674053	770401	1070807	1399064	783541	742260	492956	982158	1117619	1634802	744238	378142	365741	296920	207195	321345	377971	333367	387136	346403	307078	323769	340555	355977	274136	361378	331479	258600	307789	244918	329818	308248	315520	306701	269455	lysoPC 18:1	1899-12-31 18:01:00	5223547613	625506	36	NA	-0,008	[M+H]+	C26H52NO7P	52134811
LP_2413	1451112	1532175	1216522	1285009	1239498	2859540	1329994	1481957	2831927	3174564	1360460	1502384	3206012	1469944	1634367	1551546	2575636	1489589	2685416	1345557	1478045	1579219	1128280	1308556	1216339	1189828	1379936	1702644	2947447	3349498	3120884	1145438	1639062	2805902	1131125	1792133	NA	NA	NA	NA	NA	NA	NA	NA	NA	NA
LP_2416	25250036	30528574	26584234	30942140	28767828	30270570	26527138	22322236	28899046	28224224	29942434	26905824	32620312	29499030	28666832	26963012	30816810	31824830	26197018	31547520	31604284	29856512	32652954	35194440	36267980	29747084	32299588	32434738	29211656	29409074	26484698	36360020	28560924	37154620	34636684	28984388	NA	NA	NA	NA	NA	NA	NA	NA	NA	NA
LP_2417	4984976	5636962	4526160	5281052	5308751	5782280	5903422	4772172	5211406	4838246	5421098	4457895	5229158	4444731	5852652	5922064	4801708	5423988	4551046	4868858	5467087	4763534	5177285	4653329	5277160	4693026	5351370	5128519	5103498	4771226	5033068	4892536	4968175	4668974	5196048	5130744	NA	NA	NA	NA	NA	NA	NA	NA	NA	NA
LP_2424	2174110	2501121	2841308	2537323	1672417	1868196	1900414	2815408	2418941	1852066	1186700	1528508	4715512	4921306	2735146	3500933	3697532	3443928	2683221	3958996	4223808	2970076	4495968	1837934	4374988	2459746	3335180	2861340	3567480	2612940	3276793	5751778	2868960	3725528	3912559	2825054	NA	NA	NA	NA	NA	NA	NA	NA	NA	NA
LP_2426	7962750	6175349	5839986	8344824	11901336	7920266	6917306	3941568	7733314	9991234	14497214	7289641	247674	167301	166028	172329	176192	207898	189946	202198	214932	200551	204309	214173	181060	165046	186577	193837	138000	185272	137411	182642	406532	237032	220741	303164	NA	NA	NA	NA	NA	NA	NA	NA	NA	NA
LP_2439	685470	1687990	1147021	1194073	927079	1003577	871105	2043936	1175611	1030554	638369	1288331	1066417	1254380	758981	733438	978915	662812	881898	1306637	1081312	546664	660475	344187	754650	1426558	639928	965703	968331	610997	1054932	2456924	802902	714177	986634	1201574	NA	NA	NA	NA	NA	NA	NA	NA	NA	NA
LP_2449	472073	518193	431626	748944	546449	657625	454657	344647	420412	662681	591680	645744	935885	938940	786126	741005	993864	1174878	528313	880000	931276	926230	1143971	1309332	1118550	1090216	1066974	1167492	785662	968103	680025	1033557	878609	1572143	941588	855480	NA	NA	NA	NA	NA	NA	NA	NA	NA	NA
LP_2450	3536074	4980242	3312234	4945225	4097133	4564058	2833720	2510177	3379398	4072941	4220585	5034332	4532236	4058614	3716142	3723659	5066458	5295374	2067716	4346751	4645220	4352044	4269226	5955507	5727451	5502642	4415889	5073846	4272428	4578777	2933204	5182870	3994842	6308257	5113474	3804842	NA	NA	NA	NA	NA	NA	NA	NA	NA	NA
LP_2489	1469063	939061	824787	1052497	1807668	2811927	1148441	997569	2284238	3367751	1179083	1414296	1390809	1631568	815292	536491	2147705	367023	3126808	1405002	662208	861305	1214745	1185148	1660222	1452689	661105	415502	1798927	2738572	2666104	NA	543529	2301527	2805654	439945	NA	NA	NA	NA	NA	NA	NA	NA	NA	NA
LP_2496	5648780	6944182	5008426	6201875	5357122	6067824	4164546	4018476	4991398	5040223	6097017	5509275	5256780	4863367	4632826	4218696	4806176	5796644	2285443	4727101	4307015	4497687	5400643	6277730	5995227	6221096	4921608	5452805	3871161	4044726	3197432	5618504	4009624	6720666	5491398	4220672	NA	NA	NA	NA	NA	NA	NA	NA	NA	NA
LP_2497	2634190	3839860	2318041	3418320	2843874	3036068	2165780	1826768	2586286	3111632	3169916	3493104	3187326	2917346	2791330	2572818	3690313	4019678	1468177	2933728	3164630	3085896	3258488	4095206	3786220	3818089	3168773	3886330	2934530	3259250	1992298	3669541	2708733	4323847	3686317	2651799	NA	NA	NA	NA	NA	NA	NA	NA	NA	NA
LP_2500	2446032	3298831	2374193	3005093	2760379	3079181	2733894	2175339	2372217	2797216	3076912	2365592	2572058	2476046	2566416	2943840	3301291	2769880	2665869	1684436	2801833	2892298	3267260	4037144	3480071	2199214	2813252	2476358	2562968	3155506	3486040	NA	2333124	3218044	2573380	2486866	NA	NA	NA	NA	NA	NA	NA	NA	NA	NA
LP_2506	2923237	2938440	2933174	3495062	2386307	2858243	3179865	2228297	2967426	2616962	3427448	2500247	4877676	4913489	4287166	3169572	5297904	4770503	4338178	4119708	5787614	4106356	5672892	5273592	5857002	5131872	5866008	5113362	4830205	5389366	4182853	6576236	5209597	8625197	8157450	4156759	sphingosine (d14:1/20:0)	d14:1/FA 20:0	5385189201	4449035	36	NA	-0,008	NA	C34H68NO3	53751206
LP_2518	1043124	1347511	889595	1145958	1513639	1873547	1151154	965737	967347	610238	1492582	846418	914983	997161	670554	750430	690423	1502502	520416	774609	557759	644981	1153467	1286437	968874	1070228	727476	528595	719091	762908	544387	1153933	953063	913109	1028245	1049867	NA	NA	NA	NA	NA	NA	NA	NA	NA	NA
LP_2524	544971	560398	503913	662677	492837	646894	585434	480424	601365	547771	632502	498015	1104206	983229	818285	610865	828657	1053366	1006878	932429	1006230	848833	908497	1195914	1031629	905630	912682	955004	633026	805001	755793	NA	1026596	1315441	907888	851564	NA	NA	NA	NA	NA	NA	NA	NA	NA	NA
LP_2532	2137732	3508888	2981167	3273932	3042174	3871284	3744742	3300502	3190810	3647318	3314690	3375168	5247305	3938606	5409842	3550641	4964644	4823614	4252742	5091075	4194670	4901592	4851295	6358197	5313147	4663244	5049478	5006504	3868279	5011377	4449498	5268358	3488222	6099810	5420780	3487008	NA	NA	NA	NA	NA	NA	NA	NA	NA	NA
LP_2533	1028212	1706732	1306841	1570055	965962	1253420	1419154	1188881	1584493	1204304	1456328	1182110	1085185	1137998	1001895	833659	972366	993355	1137882	1121052	1305408	1085420	865390	1358489	1491396	1161964	941541	1030282	632600	656928	653069	NA	968641	1145337	928269	992830	NA	NA	NA	NA	NA	NA	NA	NA	NA	NA
LP_2537	17146504	20494922	21790320	27028508	19111668	24439970	28571942	19725764	23299650	29024302	25181554	23858748	64634860	59336676	51190720	47024376	63644348	65077712	53077752	59831452	61766092	65264104	64556068	67765736	73653008	59004356	61929592	65860644	53305632	57876800	52309836	67541208	58640208	82368584	66561232	54668528	NA	NA	NA	NA	NA	NA	NA	NA	NA	NA
LP_2538	1297468	1729200	1683613	2269228	2073172	1905629	1422243	1296139	2180895	2122362	2248953	1951379	2450214	1552869	2228777	1333818	1860536	2124339	1925103	2035554	2103420	2114923	1783573	1984639	1624889	1112312	1386742	1381868	961242	1145213	819519	1447046	1192292	1488791	1374817	882859	NA	NA	NA	NA	NA	NA	NA	NA	NA	NA
LP_2539	60463868	66715316	61244216	65419796	64006988	63685344	68912920	63612548	61876252	69768216	66160184	63999948	69827984	66918584	64599832	67846728	72217728	65172276	67785808	67030712	68020072	71320568	69968712	69750184	75465584	66082636	71215328	69263888	67594944	66261676	63292972	70041040	69766088	69810632	67834232	67473392	NA	NA	NA	NA	NA	NA	NA	NA	NA	NA
LP_2554	NA	NA	NA	NA	NA	977385	950525	968759	563317	905581	1058362	1254672	1005433	1570678	NA	1352920	2143490	1814856	NA	NA	1101187	1667105	1832637	NA	1400811	2114063	1480746	1379380	1407582	1749934	1453255	NA	1691278	NA	NA	NA	NA	NA	NA	NA	NA	NA	NA	NA	NA	NA
LP_2556	6568496	8167082	7887555	7622354	7239363	9053097	8932013	7807758	8051800	7884000	7341395	6681328	9809671	8859602	11345285	6374128	10968347	8054842	9098418	9707098	9611548	8580666	9846144	11218641	11923509	10052530	10970036	10902962	9330048	10810300	10044592	10342803	7334258	11254768	11464576	8246718	NA	NA	NA	NA	NA	NA	NA	NA	NA	NA
LP_2557	1704080	1883313	1344710	2029576	2835682	3119635	2219884	1144715	1489626	1054178	2858141	1684176	1793021	2450851	1217460	1740719	2180447	3633330	1072115	1957105	1430087	1558493	2778065	3157894	2671263	2462952	1759384	1308001	1800600	2296411	1472371	NA	1833397	2602480	2845436	2202488	NA	NA	NA	NA	NA	NA	NA	NA	NA	NA
LP_2558	3580553	4713881	4128556	6382414	3536788	3833485	3881490	2957969	4753290	3794860	3950467	3424754	3832558	4018030	3520776	2971566	3027448	3581180	2913413	4045892	4795839	3323961	3224718	4977888	4606808	4436842	3975588	4105267	2106344	2742271	2712509	NA	3629914	4622993	3518193	3354287	NA	NA	NA	NA	NA	NA	NA	NA	NA	NA
LP_2559	2231999	3299895	2606436	3361366	2227942	2358712	2912126	2375348	3229278	2407169	3030036	2167653	2149246	2264001	2130396	1587140	1739171	1774419	2212096	2391062	2688785	2097077	1747023	2518969	2893930	2425233	1699680	2247827	1360148	1310761	1381486	NA	1823017	2355696	1867836	1787391	NA	NA	NA	NA	NA	NA	NA	NA	NA	NA
LP_2560	112502608	111500904	114708696	116133872	116533424	119341920	122707472	111551728	118727392	123100344	117027680	108109776	119774712	124282928	130398896	120268840	124482584	110864680	135707456	121390736	120125328	124508904	124776144	127816312	127785624	124942448	119305848	131167728	122221760	127232728	114095440	119996552	123663216	126871296	126822208	121749520	NA	NA	NA	NA	NA	NA	NA	NA	NA	NA
LP_2561	4420484	3905236	4133658	4254796	4566180	3953066	4272914	3970911	4189073	4541189	4386104	4039095	4451876	4237702	4736866	3820212	4526030	3574836	5345962	4114913	5001058	4888288	5053607	4049620	4323526	3903122	4684238	4876778	4638882	4750247	4058295	4656176	4241773	4396510	4097538	4420697	NA	NA	NA	NA	NA	NA	NA	NA	NA	NA
LP_2563	767014	780320	948311	731315	839415	1001782	911503	619288	665536	787654	729237	672263	1067950	824454	961020	728090	1022230	744922	925130	961568	1126842	887536	1280652	1056968	1241232	1022422	1070451	929500	960266	985117	1035263	1033839	995596	1465239	1470296	865163	NA	NA	NA	NA	NA	NA	NA	NA	NA	NA
LP_2564	4853250	5907365	5468652	8198538	6464938	6800826	5065034	4527382	6650714	6697390	6668190	5522881	5469474	3637480	5607781	3442476	4159826	4595619	4268350	4539280	5434878	4430316	4485594	4543464	3914920	3050777	3114691	4128472	2676511	2842103	2117673	3938745	2471286	4196986	3662018	2876099	NA	NA	NA	NA	NA	NA	NA	NA	NA	NA
LP_2565	133485712	122932928	131287680	135491088	136158256	137780784	131692280	129584888	142164096	135253264	143234128	127189440	127757400	128631112	140714928	135092288	129849520	116301112	136529888	120200064	138668208	133261320	130308240	135571136	129760936	136253120	133526208	141684048	135938000	135865840	134191664	128748224	131592928	129656368	137417472	125039544	NA	NA	NA	NA	NA	NA	NA	NA	NA	NA
LP_2567	6846145	8546213	7272856	9535152	7548410	9103190	7252598	4687652	8450067	7304563	9577706	7394109	9835987	NA	8984992	7204703	NA	9870353	NA	10196796	11685138	8831100	10793742	13652168	NA	9915911	NA	NA	8564327	9334281	7199462	NA	10191918	14170674	11459308	9198759	NA	NA	NA	NA	NA	NA	NA	NA	NA	NA
LP_2577	3080889	4087928	3463395	3873924	5020534	5927955	4694556	2421394	3366590	3375704	4929114	3647114	4089246	3289076	3736063	3176286	4646162	5906420	3163254	3791844	4111066	3176737	4975094	6058239	4160728	3823044	3755940	3347970	3007318	4030415	3824542	4588320	4588154	4846970	4858433	NA	NA	NA	NA	NA	NA	NA	NA	NA	NA	NA
LP_2578	871246	695537	717472	742394	740534	1475853	742599	859800	1561330	1482867	723458	863522	1454264	873307	754397	741648	1359551	691943	1437005	802234	752375	808323	759877	735629	720106	697366	690794	755426	1594743	1591962	1607569	NA	788867	1529415	655283	858528	NA	NA	NA	NA	NA	NA	NA	NA	NA	NA
LP_2586	44521692	46655976	46436096	48999272	47503140	47074376	47007848	44186980	46218012	46429596	50298636	45345348	46861628	42936840	47271776	48569040	46828616	42497132	46517196	43141180	49201224	48930680	45183936	48479564	48078844	50143080	49396164	47415204	45634768	46802924	46044800	47089224	47045740	45169832	44683632	43464316	NA	NA	NA	NA	NA	NA	NA	NA	NA	NA
LP_2587	30928780	32462668	30453906	34104384	33133896	33084524	33519318	32157898	34091820	30613742	33047248	32565202	29790040	31989282	32073312	31912262	33816440	32866300	31627486	33704384	33650816	31625746	31403312	32016042	30844296	32089086	33355958	34354032	32661362	34456360	32203516	30884342	32984866	31455660	32442930	30118962	NA	NA	NA	NA	NA	NA	NA	NA	NA	NA
LP_2591	908276	1236328	958680	948041	1189112	1125994	NA	774876	1232423	638459	1108942	1012161	570596	1377292	662086	644877	772302	1368494	NA	NA	817659	NA	1101446	NA	559810	659411	868468	641882	758521	828667	783712	628305	810437	NA	NA	NA	NA	NA	NA	NA	NA	NA	NA	NA	NA	NA
LP_26	9192925	8656019	8206974	6761618	8431079	9451547	6575935	9028317	8878807	6529486	9895270	7544908	8501288	9014956	5156465	5804461	6815506	6967085	5754926	7468361	5814282	5700469	8286522	8354715	7522102	8115104	7813966	5392178	5667666	6594752	6241832	6234070	7686412	5988484	7240394	7847782	NA	NA	NA	NA	NA	NA	NA	NA	NA	NA
LP_2608	1474481	1691362	1460424	1804650	1638758	2085366	1398061	1270354	1501298	1680532	2015723	1615791	1974731	1739081	1522468	1421152	1930660	2146186	1285625	1906885	1874406	1682158	2227935	2246010	1992238	1973046	2037955	1878338	1316006	1588501	1245132	2145423	1897322	2134980	2034743	1740105	NA	NA	NA	NA	NA	NA	NA	NA	NA	NA
LP_2619	8335888	10323138	7632286	9903100	9324946	9680905	7271270	6173014	8002840	8650223	9144659	8485116	10333737	8787896	8969652	7558782	10279367	10628142	5890196	8762824	8320432	9295088	9649094	11193370	11648052	11201864	10312030	9261503	8111629	7975893	7327888	11351404	9243214	11425494	11099270	7980250	NA	NA	NA	NA	NA	NA	NA	NA	NA	NA
LP_2620	1978561	2406739	1854544	2561794	2058356	2662845	1839159	1586477	1985447	2217064	2323077	2215690	3021452	2938506	2381899	2335746	3107662	3340669	1915940	2832080	2740615	2888812	3311591	3520721	3429016	3217873	3139542	3173189	2462937	2677080	2166354	3532285	2848370	3651963	3383054	2579583	NA	NA	NA	NA	NA	NA	NA	NA	NA	NA
LP_2626	3838758	4563134	3523922	3734408	3524076	4168964	2915732	2780908	3688845	3423469	3892272	3402128	3942612	3606745	3749552	3053952	4021520	3661946	2184460	3244547	3072497	3126228	4249098	4144113	4133886	4585750	4290720	3483689	3087529	3113753	2867385	3953066	3523462	4096371	3682071	3070584	NA	NA	NA	NA	NA	NA	NA	NA	NA	NA
LP_2627	2510225	3317976	2358476	3149686	2867246	3208479	2322944	2111178	2540032	2730791	2816429	2903654	3560714	3279212	3421641	2803974	3626398	4054225	2507298	2704483	3316353	3210362	3834024	3887325	4064078	4070732	3888397	3707375	2904068	3023805	2795706	3553430	3422694	3980314	3996547	2791574	NA	NA	NA	NA	NA	NA	NA	NA	NA	NA
LP_2629	3463472	4598728	3169827	4242647	3997062	4162175	3560958	2906912	3540852	3758926	4533943	3171781	3810842	3486050	3499164	3894241	4874624	4050474	3719144	2212940	4199634	3972808	4490540	5548966	4230817	2826715	4331446	3424324	3358640	4219504	4581490	4244750	3285953	4645581	3077435	3177473	NA	NA	NA	NA	NA	NA	NA	NA	NA	NA
LP_2630	3802979	3891736	3596321	4478322	3389640	3985337	4031782	3223273	3910525	3681326	4432925	3195618	7717178	6783376	5676535	4715728	8079078	7313470	5585232	6096526	7400074	5984241	8936302	7673348	8649567	7502020	9072728	7851656	6879358	7874870	6673093	8410825	8762461	10893804	10227689	6930969	sphingosine (d14:1/22:0)	d14:1/FA 22:0	5665498188	6314164	36	NA	-0,026	NA	C36H71NO3	56554336
LP_2631	989550	1012635	920818	930845	1051362	922332	782173	738476	1032932	1104572	1566761	839525	1340997	886965	1387150	731976	935088	2313981	1336300	1045527	745196	1698643	403517	1068082	67736	NA	250949	NA	157266	310339	NA	NA	281107	285139	NA	87093	NA	NA	NA	NA	NA	NA	NA	NA	NA	NA
LP_2632	499382	462713	542586	624938	496752	506902	550323	342394	466916	425252	679341	406681	940570	1011477	1045690	559002	1147885	700143	813473	565951	1259441	636280	1377374	1008220	1285780	1012140	1284680	1281919	802693	834857	900815	1364534	1139519	1395809	1587834	920016	NA	NA	NA	NA	NA	NA	NA	NA	NA	NA
LP_2635	1154654	1372116	1028521	1272254	1229200	1245432	1112570	970837	1126213	1135320	1347667	1095053	1098999	1148179	1049150	1215842	1293980	1250678	1214530	723659	1313540	1218992	1431842	1659827	1253700	990150	1284691	1055515	1109674	1423976	1440442	1446158	998885	1304960	999671	1097420	NA	NA	NA	NA	NA	NA	NA	NA	NA	NA
LP_2644	1091060	1146493	987280	1368235	839038	1372854	1007980	794598	1029973	1047871	1206314	1014041	1606825	1313398	921248	852754	1018267	1490925	887631	1604278	1350438	841115	1328892	1372316	1369832	1376444	1278904	1216585	921830	1190870	1170897	1291080	1521399	1266363	1134192	1399380	NA	NA	NA	NA	NA	NA	NA	NA	NA	NA
LP_2649	4207742	5539317	4462112	5092624	4384299	5814220	5461188	5298546	4512710	5834220	4966968	4666136	6125130	5049759	6121962	4193689	5671241	5722293	4802166	6012930	5140146	4804296	5399772	7034522	6716548	6141124	6232173	5955020	4893208	6163766	5647944	7015664	4705768	7479796	6516206	5025850	NA	NA	NA	NA	NA	NA	NA	NA	NA	NA
LP_2652	18037900	18496936	15367926	16963414	17252788	19124120	16723426	14703430	17002062	15922519	18694312	16655708	18165642	16865516	13035437	14336866	16879084	19787014	12533239	17352000	16157615	12712372	18631124	18844086	15961261	16904250	17606500	13408642	15548479	16449533	15762928	17199412	17867918	16054044	17360272	16524059	NA	NA	NA	NA	NA	NA	NA	NA	NA	NA
LP_2655	3780629	3964651	3800492	4610070	3821264	5194494	4881293	3225333	3901300	4682925	4871595	4447190	8053423	7481954	5759066	5182166	7567474	8932079	5025556	7482403	7346762	5829839	8284414	9078326	8448075	7831180	7813058	7117034	6241886	6542146	6236948	8151484	8111512	9090020	7318521	7186668	NA	NA	NA	NA	NA	NA	NA	NA	NA	NA
LP_2656	7051260	5705968	4978762	6160146	5972328	4011781	6659217	3728759	4343122	4056955	8118300	3157974	4794572	3215912	3754663	2104120	3219793	6892654	2766534	2684540	4329114	3569515	2070021	4612564	2532412	2150613	4138568	2347159	1643624	1942777	1565061	2425629	4000276	2439759	2174919	1683917	NA	NA	NA	NA	NA	NA	NA	NA	NA	NA
LP_2669	1772592	2535283	2068547	3066646	1725301	2230303	1809991	1617080	2315118	1861316	1974747	1830544	1711797	1704224	1386916	1367131	1268612	1866521	1393585	1755570	1943390	1439704	1268626	2193093	2037655	1864584	1730717	1637080	823712	1039341	982574	NA	1606844	1879204	1326816	1376706	NA	NA	NA	NA	NA	NA	NA	NA	NA	NA
LP_2670	6640203	9314016	8418154	7960280	7208227	8936046	8385602	8019469	7861092	7634949	6882862	7052100	8306545	7923514	8443270	6467956	9296972	8081566	7157558	9070608	7493244	8122158	8657304	10015823	9613586	9577445	9802888	9492991	7956694	9395535	8288159	10078052	7582280	10299377	9093449	7728414	NA	NA	NA	NA	NA	NA	NA	NA	NA	NA
LP_2671	11624234	11756216	13777968	13739884	12019702	13128457	10967323	10868134	13318506	14174879	12981939	11596010	12480642	12114167	10905398	8635404	11547321	13132104	10008797	12067636	11157936	11178252	11197953	11998087	12874378	11779269	10966704	11515213	8901329	10563502	7672963	11171595	10718278	12517088	10755455	10003314	NA	NA	NA	NA	NA	NA	NA	NA	NA	NA
LP_2673	1681394	1656741	1794223	1845032	1533670	1953415	1408297	1729304	1863596	1667232	1915716	1692950	1851971	2161489	1401562	1476320	2018194	2149366	1642733	2101506	1840592	2125601	2539136	2384322	2244588	1775442	1986412	2094222	2096394	2043294	1887932	1951099	2009054	2009485	2161041	1509294	NA	NA	NA	NA	NA	NA	NA	NA	NA	NA
LP_2675	1020921	975688	1091472	1054710	1188041	1038645	925049	1212881	1113444	1151558	1122118	1043111	982947	1346822	1121279	1068416	1505343	1263946	1070539	1210750	1161164	1033967	1264976	723917	1043075	1438392	1269113	1249149	1620467	1406783	1645471	1158504	1361924	926414	1278912	1182404	NA	NA	NA	NA	NA	NA	NA	NA	NA	NA
LP_2676	831868	1101988	497284	805406	1215644	1552310	818712	622690	731985	323988	1386186	776899	590592	1008652	292941	525165	830006	1492285	350350	791976	572834	478077	1077954	1257283	855813	882722	531353	373417	556364	689211	439424	NA	844058	797154	869135	832138	NA	NA	NA	NA	NA	NA	NA	NA	NA	NA
LP_2677	55197500	54518684	56998576	53516728	54897772	57608632	52145680	52681516	54261292	52604064	58103640	51282256	51470960	51487776	52855916	54451872	54605772	54978476	52691956	53460120	50397392	53737940	52584284	54484344	54817008	55583972	54119620	52246276	56479148	53831588	50270716	54893236	54010092	49423916	50999304	50955900	NA	NA	NA	NA	NA	NA	NA	NA	NA	NA
LP_2678	22888096	28411402	29628174	28834516	26238140	30264890	28619440	22361258	26543814	30502842	27586160	26595704	40926980	42812716	35758176	35904100	47816272	45385416	38609900	44423276	40259360	41336612	44415600	48682760	46140452	41655948	47453888	47652992	42048240	43073132	38143352	47139152	48013716	49964284	47560744	39083444	NA	NA	NA	NA	NA	NA	NA	NA	NA	NA
LP_2679	1859409	2442177	1645365	1844370	2517726	3571913	2469038	1689285	1966841	1375182	3241125	2093830	1756344	1942617	1138312	1298536	1945213	2797891	1184062	1845190	1358909	1335425	2524176	2613959	1337283	2030293	1759762	1369345	1277409	1745438	1519804	NA	2067129	1841484	2130289	2372048	NA	NA	NA	NA	NA	NA	NA	NA	NA	NA
LP_2680	1703616	2399664	1952132	2372440	2334840	2383382	1896315	1442224	1860410	1797794	2304960	1964935	2196101	2424481	1475155	1704733	2289226	2969989	1465103	2216896	2164637	1758916	3031167	3065306	2714174	2122388	2305232	1992636	1702538	2201025	1703238	2903218	2425190	2349392	2583052	2212264	NA	NA	NA	NA	NA	NA	NA	NA	NA	NA
LP_2694	NA	NA	NA	NA	6691392	9215474	NA	NA	NA	NA	NA	NA	NA	NA	NA	NA	NA	NA	NA	NA	NA	NA	NA	NA	NA	NA	NA	NA	NA	NA	NA	NA	NA	NA	NA	NA	NA	NA	NA	NA	NA	NA	NA	NA	NA	NA
LP_2696	6148028	6455280	7884631	7506879	7256524	8699636	5948736	6089785	7414510	7819600	7713106	6928058	7500648	6157110	5614674	4322873	6353829	6524816	5503082	6173028	6834832	5188234	6239360	6840180	7341996	5948206	5825630	6332098	4279434	5128852	4408434	5853690	4850482	6353256	5655618	4765956	NA	NA	NA	NA	NA	NA	NA	NA	NA	NA
LP_2697	5185992	6977148	6209174	6058050	4976321	7055353	6008680	6247699	5525043	5398157	5036076	5236004	6807241	6297182	6267964	4848205	6926521	5645160	5812671	6905580	5916853	5804157	6300880	7234606	7765162	6555966	7127267	7042644	6526588	6693297	7141190	6988409	5293064	7470386	7565424	5852066	NA	NA	NA	NA	NA	NA	NA	NA	NA	NA
LP_2698	5170624	7506125	7026708	8698104	5554862	5918334	5627582	4757698	6568251	5745430	6206006	5550591	6046506	6217859	5162999	4273385	4298294	4873754	4579224	5467229	6378215	4541576	4227645	5924248	6776375	5939654	5279758	5532016	3525412	3570114	4008506	5136805	5477969	6060576	4626177	4483424	NA	NA	NA	NA	NA	NA	NA	NA	NA	NA
LP_2700	1847066	2600376	2212950	2623882	1609174	1873089	2158905	1900449	2358571	1697310	2198304	1625934	1766779	1720572	1412502	1191412	1118807	1279037	1575316	1868932	1834547	1536412	1364112	2105778	2216294	1750657	1416928	1625882	839561	856485	920689	NA	1489914	1726277	1369480	1239960	NA	NA	NA	NA	NA	NA	NA	NA	NA	NA
LP_2701	37801240	37497224	42929660	39991636	35124720	39199844	43267204	40160832	38484908	39148100	41050856	36199292	40863368	38193512	41486328	43235316	39310944	37097076	44644312	38887904	39941788	42182340	39433972	41476720	40589904	38819268	39017208	39661016	43997668	37908116	41244232	43101288	37678352	38723168	39501904	39525224	NA	NA	NA	NA	NA	NA	NA	NA	NA	NA
LP_2702	2741360	3151232	1840287	2981484	3755552	4771454	2777240	2404168	2126972	1482897	4153424	2249504	2020036	3231554	1347790	2066731	2547318	3732012	1482971	2263507	1859887	1845085	3598582	3307768	2883621	2954814	1989501	1666294	2172492	2114327	1771847	3356305	2529442	2711332	3144062	2827181	NA	NA	NA	NA	NA	NA	NA	NA	NA	NA
LP_2703	91986672	83012712	89357048	90676848	80602816	93245160	89212880	94708912	84037816	86679080	94120192	84891904	87727248	89285528	82839080	88348856	92271176	78514000	92213104	85514392	92256904	80198096	88415392	90393104	90400352	88076808	90568656	91347752	94802408	81815928	85177472	88867800	86617656	83738664	89358112	82259456	NA	NA	NA	NA	NA	NA	NA	NA	NA	NA
LP_2704	15920970	19264636	19215242	16548578	14674240	17642240	16073890	15959396	16287341	15668274	15966800	13070063	17403562	15421165	16881864	14404495	16601797	13356969	14122649	17763960	15101323	15128011	15714650	18406516	19386482	16844264	18157448	15263046	14999673	15081624	15188792	17559770	15277550	16273621	17646310	13618773	NA	NA	NA	NA	NA	NA	NA	NA	NA	NA
LP_2705	1084075	1779986	1766624	1244666	1090449	1627514	1399368	1331429	1386550	1212747	1174946	1099823	1684170	1206052	1816406	1226075	1759814	1017981	1275333	1676065	1209221	1283208	1495610	1738820	1855917	1723344	1718602	1292093	1294236	1243633	1376086	1964207	1288920	1799009	1705824	1010749	NA	NA	NA	NA	NA	NA	NA	NA	NA	NA
LP_2707	4282927	5242052	5527978	5918116	5110187	6363328	5140282	4683012	5777517	4647124	6238312	4669635	5876040	5831345	5004280	4713706	5024462	4752234	4629203	5467796	5667830	4715436	5774684	5940406	6177805	6573149	5667705	5194989	5000210	4517937	4972000	5598744	5804354	5581011	6350810	5152830	NA	NA	NA	NA	NA	NA	NA	NA	NA	NA
LP_2716	1894814	NA	2001939	2082519	NA	NA	2248922	1687935	2114552	1836818	2659073	2083910	2218352	1867544	1667718	1571392	2155332	2504332	1523122	1819621	1893169	1677198	2763016	2755873	2003355	1822376	1895998	1380226	1505426	1670512	2004060	2297523	1994601	2257329	2198345	2721518	NA	NA	NA	NA	NA	NA	NA	NA	NA	NA
LP_2717	12254257	15382689	14604004	11898667	11796008	12942970	13110067	12023878	13623464	11800066	11616788	10737773	12747343	11853526	14081407	11625251	12537995	10812744	11261528	12634031	11894941	11500974	11964830	14475665	14762832	12637206	13218960	11393588	10448212	12418694	12005459	13038825	11800531	12911017	13169350	10935306	NA	NA	NA	NA	NA	NA	NA	NA	NA	NA
LP_2739	2216065	2669559	2201371	2373692	2420803	2687020	1892159	1777964	2381666	2122354	2538484	1956124	2283279	2120863	2020751	1816483	2202593	2380200	1499607	2097190	1973444	1672864	2456339	2641325	2704166	2583422	2383149	2117242	1751658	1833596	1807837	2347722	2376010	2565342	2378173	2051137	NA	NA	NA	NA	NA	NA	NA	NA	NA	NA
LP_2751	1239758	1381614	1082508	1286310	1071713	1344169	1042127	939065	1095495	1178826	1293325	1278552	1474516	1476832	1354091	1231358	1584957	1607934	960247	1282042	1349580	1240017	1747136	1802837	1799650	1513428	1426749	1677853	1286809	1161504	994908	1622113	1532192	1690411	1558060	1239025	NA	NA	NA	NA	NA	NA	NA	NA	NA	NA
LP_2752	4107028	5408768	4329384	4645695	4107251	5228836	3442030	3285850	4427819	4059849	4435488	4274673	5233844	4498995	4604248	3681041	4834316	4735053	2762770	4107498	3965601	4388487	5064572	5266378	5319550	5751580	5326492	4594728	3857546	3976358	3680858	5161826	4379748	5437566	5036458	3693944	NA	NA	NA	NA	NA	NA	NA	NA	NA	NA
LP_2759	1526860	1902979	1494521	1845340	1842296	1471491	1636185	1288794	1401880	1589474	1822735	1537645	1285539	1481685	1469175	1713471	1735866	1676852	1340012	973865	1868545	1568279	1821158	2433687	1811236	1257791	1791333	1485599	1275301	1587796	1793439	2105519	1344408	1709937	1371010	1348223	NA	NA	NA	NA	NA	NA	NA	NA	NA	NA
LP_2763	636529	828732	646524	936523	647880	951657	733314	648309	762250	694644	671326	682680	1342584	1190826	1394428	851020	1196179	1292524	1073778	1288700	1380658	1015989	1134266	1667151	1330494	1234978	1490235	1440403	867244	1075932	969186	1398887	1306986	1371909	1240642	1329261	NA	NA	NA	NA	NA	NA	NA	NA	NA	NA
LP_2770	8149259	10806114	8365089	10810833	10070583	9837534	8711864	7104522	8600854	9870017	10273566	8887143	7874688	8757780	7820220	10421723	10429224	9120706	9667580	5997560	10068376	9364798	10331330	12024180	10115701	7450760	9193009	7718030	8861505	10122668	11040822	NA	7940284	10299169	7913190	8439511	NA	NA	NA	NA	NA	NA	NA	NA	NA	NA
LP_2774	4167385	4872802	4272382	4685802	3629922	4042070	5101632	3769045	3419079	3384462	4633524	3350664	6743828	6686036	6916002	5028892	6981098	6669472	5205042	6003572	8091196	6252620	8106294	7535078	8835241	7563290	9526861	8218486	6092928	6891288	6076803	9349103	7491358	10647833	11292845	6113724	NA	NA	NA	NA	NA	NA	NA	NA	NA	NA
LP_2775	2368498	2499454	2140178	2301521	2543984	1953388	1908005	1768701	2121825	2067256	3270897	2024924	2059180	1747318	2696220	1483556	1868039	3634468	2270759	2169381	1734722	3080608	992589	2017755	158622	76123	485972	NA	151196	458146	NA	NA	594089	401890	NA	193376	NA	NA	NA	NA	NA	NA	NA	NA	NA	NA
LP_2779	1611044	1924022	1562782	1431208	1396196	1897818	1824026	1650653	1814453	1521972	1564411	1322235	1783913	1583816	1446538	1037733	1560500	1592092	1272944	1857582	1436552	1034593	1605534	1877721	2287766	1878381	1989354	1513750	1307108	1663779	1571841	1875400	1640862	1634698	1737395	1542016	NA	NA	NA	NA	NA	NA	NA	NA	NA	NA
LP_2795	6263782	7602756	6494130	5843430	5922334	7113335	6607498	6739370	6415066	6104565	6207002	5438114	7143590	5926394	6466078	4690753	7027010	5935812	5361710	6985075	6197474	5390430	6431290	7042284	7738041	6797104	7449692	6175050	5952492	7045207	6417100	7226255	6287802	6596778	7282464	6234988	NA	NA	NA	NA	NA	NA	NA	NA	NA	NA
LP_2805	3497155	3572796	3150521	3332184	3017317	4024620	3609126	2498701	3456148	3225524	3829262	3448003	4187624	4043052	3253895	2791154	4019477	4523728	3200347	4293246	4473505	3660500	4911738	5323960	5047184	3914150	4897872	3933393	3635048	3998568	3333394	4685394	4754586	4704409	4408696	4018180	NA	NA	NA	NA	NA	NA	NA	NA	NA	NA
LP_2806	1778623	1542693	1997752	2072524	1750508	2015240	1840531	1544133	1797301	1809191	1730183	1615945	1894589	1738418	1619709	1156500	1456876	1531443	1538679	1637882	1578782	1315773	1356744	1541280	1589583	1590718	1688754	1702858	1147026	1447989	1223892	1657539	1511599	1598318	1509697	1452515	NA	NA	NA	NA	NA	NA	NA	NA	NA	NA
LP_2807	973708	1099428	830400	1154837	1051605	1005070	878337	1012961	993860	891231	1200668	1161757	678297	867188	628573	818202	1014134	1019049	570269	871164	843373	738719	934842	750167	667624	868156	725573	689038	848437	626451	803275	777069	923644	716968	818921	909600	NA	NA	NA	NA	NA	NA	NA	NA	NA	NA
LP_2810	5410072	6870894	6372346	5831144	4951366	7187810	6256243	6144763	6371899	5693335	5409352	5538316	6578642	5970264	6483213	4924560	6473359	5970852	5554862	6961386	6067418	5724477	5666521	7534990	7691674	7236537	7791359	6710706	6090938	7112984	6594323	7741578	5642674	7465658	7166800	6306920	NA	NA	NA	NA	NA	NA	NA	NA	NA	NA
LP_2811	11149608	11906900	9654470	10609005	9282505	12740238	9573324	9748186	10832927	9009172	11823374	9430430	9018091	9135427	7082375	7488229	8127694	9737968	6564042	8445206	8659926	6731728	9480751	9935250	9287978	9317384	8784769	6999266	7134890	8365430	8242037	8150709	8556225	8002394	8125250	8918934	NA	NA	NA	NA	NA	NA	NA	NA	NA	NA
LP_2817	1628854	3417855	2219674	1202775	1963482	3001222	3449681	4309575	1906536	1237545	2066833	4870546	622013	2629922	412572	1101953	493203	2283808	1300107	1365303	421962	762672	415223	1851217	NA	327630	288821	NA	155566	352594	102282	348201	254657	209777	NA	280087	NA	NA	NA	NA	NA	NA	NA	NA	NA	NA
LP_2824	NA	NA	NA	NA	1172040	NA	NA	1101718	NA	NA	NA	NA	NA	NA	NA	NA	NA	NA	NA	NA	NA	NA	NA	NA	NA	NA	NA	NA	NA	862206	NA	NA	NA	NA	NA	NA	NA	NA	NA	NA	NA	NA	NA	NA	NA	NA
LP_2826	1724004	2509792	2004549	2187007	1557848	1537014	1718442	1524240	2155979	1513385	1877123	1450356	1894301	1541640	1657322	1015662	1135015	1345500	1597239	1730712	1717745	1332632	959240	1806957	2123228	1796236	1237647	1360293	879444	837558	1052302	1642860	1448547	1590030	1300921	1106346	NA	NA	NA	NA	NA	NA	NA	NA	NA	NA
LP_2827	26844772	28804150	28588652	27867022	25844242	28302528	28800534	26197276	28128334	29874704	29049260	24195284	30748874	27427100	26593762	25764128	27916354	28098698	25780980	27334520	27557682	24730744	28443354	31567990	27956954	29265884	29209664	27569072	24984718	27676334	24848296	27643402	27631374	30166968	28124588	24679758	NA	NA	NA	NA	NA	NA	NA	NA	NA	NA
LP_2828	2460010	3069798	3377654	3050624	2350174	3142331	2175541	2392356	2856229	2527166	2816035	2293478	2953342	2684725	2146081	2077295	2558827	2638290	1867556	2663208	2471562	2482993	3226848	3190301	2741672	3085568	3095104	2370107	2049433	2422711	2272928	2740145	2805764	3299932	2849414	2090012	NA	NA	NA	NA	NA	NA	NA	NA	NA	NA
LP_2829	7030224	7056684	7370068	8198840	5370390	7984612	7248628	5234344	6748132	7064990	6780506	6388792	10206821	10475118	9049676	8302683	9291819	9590620	8399122	8914658	9352303	9285800	9983085	10848902	9196751	9784958	10383716	10229456	9030577	9827757	8044826	9594189	10236437	10378792	10301535	8036211	NA	NA	NA	NA	NA	NA	NA	NA	NA	NA
LP_2830	1803705	2599514	2529296	2209316	1767199	2679648	2368056	2369314	2015467	2123127	1749607	1886565	2548180	2109037	2588378	1908456	2487962	2422157	2061933	2565107	2237223	2268179	2351922	2998166	2689194	2689290	3005002	2671381	2303090	2796533	2484075	NA	2184995	3138282	2882312	2241945	NA	NA	NA	NA	NA	NA	NA	NA	NA	NA
LP_2842	17941952	21023374	20386360	17710552	17116270	18548794	16784086	15749435	18972168	16807116	15179731	14911606	18581464	17531574	18963486	14664158	18687534	15070326	15270613	18514910	17044114	15768922	17842504	21083154	20108648	19425218	19680542	15948216	15806929	17182840	16998940	19562356	17593476	20108732	19191026	14947550	NA	NA	NA	NA	NA	NA	NA	NA	NA	NA
LP_2843	792588	1371516	1132248	851842	899498	1162161	774771	848810	1224806	827865	921748	655217	877839	909952	971908	672018	987931	785929	662613	1150002	776752	789602	1135853	1248858	1132989	1136423	1189724	813520	764307	807643	809398	1149590	1011936	1292106	1262131	678605	NA	NA	NA	NA	NA	NA	NA	NA	NA	NA
LP_2845	734308	1023308	912486	734853	574128	1065828	1043626	1020256	848302	746638	694581	694844	871608	761677	874053	552636	938971	835188	725087	1008089	733250	732142	790405	983882	1043994	1100535	1059410	954192	860947	1093230	1076247	964667	744065	1047776	1094056	782971	NA	NA	NA	NA	NA	NA	NA	NA	NA	NA
LP_2848	NA	NA	NA	NA	NA	NA	NA	NA	NA	NA	NA	NA	NA	919046	NA	NA	NA	NA	NA	NA	855630	NA	NA	NA	NA	1058715	NA	NA	NA	NA	NA	NA	NA	NA	1190286	921614	NA	NA	NA	NA	NA	NA	NA	NA	NA	NA
LP_2851	1156692	1899127	1560329	1367640	1298847	1692430	1625387	1385808	1535399	1272808	1222297	1068101	1597302	1225814	1856779	1266019	1513838	1101717	1153403	1723145	1251434	1439118	1490043	1861676	1824918	1696989	1793205	1302349	1251269	1368097	1363993	1677797	1338503	1917801	1570278	1088815	NA	NA	NA	NA	NA	NA	NA	NA	NA	NA
LP_2887	3259738	3219070	2768817	3218937	3049341	3638512	2227385	1881405	2807820	2581818	4213350	2484362	5815896	4676726	4441937	2627208	4584966	5115388	3993764	3941633	5373440	3306399	4901935	5764396	2739034	1775665	3404410	2181951	1538239	2417532	1708974	1934559	2885686	2751812	2123202	1507776	NA	NA	NA	NA	NA	NA	NA	NA	NA	NA
LP_2913	1220146	1385839	1128297	1285588	1244122	1189174	1007043	1026710	1131346	1313257	1431709	1118480	1355657	1008226	1615315	957405	1007616	1455535	1148000	1189877	777052	1285579	478179	1115917	210127	105862	398008	NA	300288	600582	NA	NA	561917	573620	NA	209027	NA	NA	NA	NA	NA	NA	NA	NA	NA	NA
LP_2920	11331930	14979517	11633919	14086328	13956402	13010464	13514944	11373451	11851857	13175196	14423869	11648073	10121065	10481829	9829442	13115260	13086005	11831483	10819373	7451134	12162349	12396567	12849749	15405913	15063349	11170559	13059395	11643303	12226794	14039890	15559966	13668459	10508190	14587201	11528194	10856964	NA	NA	NA	NA	NA	NA	NA	NA	NA	NA
LP_2924	1476790	1855728	1399387	1307148	1389524	1195081	1330003	1378993	1152768	1148275	2008854	1296256	1495001	1218883	1933726	881801	1124487	2706862	1350050	1607832	1129065	2172640	612621	1761186	152401	88282	471998	NA	159500	373177	NA	NA	424650	378924	NA	148146	NA	NA	NA	NA	NA	NA	NA	NA	NA	NA
LP_2925	3199078	3267083	3513515	3365400	2192879	3263636	3703670	3510148	2763255	2350820	3026710	2481917	5015190	5206298	4265189	3263467	5303806	5354085	3906755	5193572	5916744	4316119	6983771	5678436	7725439	7699333	7378162	6901398	5312086	6207278	5072424	7389130	6988680	8107036	9417412	5465844	NA	NA	NA	NA	NA	NA	NA	NA	NA	NA
LP_2947	1031742	1030460	967506	1052541	987397	1535228	768004	695309	1258393	1132304	1326839	860867	2277184	1399786	1240129	819346	1817764	1474448	1552170	1192473	1551878	1013044	1439440	1685566	926638	654600	1054662	693205	711525	1018854	810684	680424	939927	1196757	770382	523469	NA	NA	NA	NA	NA	NA	NA	NA	NA	NA
LP_2954	117241	107266	85126	87831	97801	100990	111387	63756	77374	100255	148568	74728	64555	72060	68469	NA	70790	73909	60518	NA	94022	NA	80039	79751	NA	NA	63339	NA	NA	NA	NA	NA	72996	NA	NA	NA	DAG 36:5	NA	6325240601	2072112	23	-1723	0,229	[M+NH4]+	C39H66O5	61449103
LP_2958	875073	1167726	1042978	922278	733582	1149169	1257656	1262591	1081049	916462	852248	901793	999327	957740	1030422	593615	950355	893437	934593	1282736	910039	853619	806398	1090637	1318981	1469680	1364495	1206685	972833	1242191	1327347	1396771	1079514	1497023	1451684	1070462	NA	NA	NA	NA	NA	NA	NA	NA	NA	NA
LP_2959	1344606	1948157	1858582	1430940	1391577	1815730	1741214	1536481	1608067	1585681	1295252	1272738	1932808	1448199	2173832	1361331	1938607	1344855	1327513	1851950	1457343	1518327	1748406	2137808	2113028	1862316	2143434	1435718	1593918	1632574	1615203	2011738	1565566	2257579	1991974	1361339	NA	NA	NA	NA	NA	NA	NA	NA	NA	NA
LP_2963	963008	1089288	890241	969940	1187110	1100811	811942	659885	824368	823980	1595151	925559	444359	247186	697148	443284	541070	440719	663643	304757	683046	768524	539217	477923	160562	82070	162251	107711	68363	95585	74731	92020	105306	122113	99379	NA	NA	NA	NA	NA	NA	NA	NA	NA	NA	NA
LP_2964	444856	395450	368597	353689	406539	404154	399582	265062	288711	295924	564475	308479	198491	NA	NA	NA	241492	NA	202527	191590	NA	NA	262239	NA	NA	NA	NA	147932	110242	126720	96732	NA	NA	123641	NA	109031	DAG 36:4	18:2/18:2	6345400794	1672148	23	-2333	0,233	[M+NH4]+	C39H68O5	61650668
LP_2973	994028	743809	611742	834495	928470	950426	650024	488053	522555	594860	1158928	561319	947362	912296	1028734	810568	948724	896867	793096	697240	1495896	861357	1148289	1350680	648264	397503	1045447	724081	306450	438741	341874	601894	905306	443991	528448	328564	DAG 36:3	18:1/18:2	6365557608	1224543	36	-3518	0,233	[M+NH4]+	C39H70O5	61852233
LP_2980	695769	647725	527728	617166	880518	641339	555184	391166	417134	462871	1075581	511318	844412	732240	978825	673904	908840	588277	663386	536076	1508828	811018	978258	1151291	505332	471753	712828	587428	308337	378808	320238	498338	555271	639355	501897	249902	NA	NA	NA	NA	NA	NA	NA	NA	NA	NA
LP_2982	976623	1026644	1022586	2210514	1032180	1652227	979425	1770470	1687900	1724122	1329352	1210144	1585570	992300	1033407	1757712	1845049	951870	1545353	1037490	992199	904329	956599	992831	1037424	871519	1345532	929378	1456618	1464710	1591056	881825	1046826	1837032	998052	886038	NA	NA	NA	NA	NA	NA	NA	NA	NA	NA
LP_299	848908	1110265	1011857	858672	885226	1100081	974343	803710	932799	853087	851179	766778	1318585	1003207	1061182	792827	1301208	1124348	733725	1262515	883120	1076072	1444236	1350336	1377062	1299720	1412621	893065	1101473	1159860	1074382	1411816	1071680	1633025	1538154	833296	NA	NA	NA	NA	NA	NA	NA	NA	NA	NA
LP_30	22048602	23044028	18456274	20341006	18734392	24173302	20602306	16935346	21034154	18481164	20916662	18245806	14536834	17713876	13091994	11458761	12782701	19880226	10701384	15478711	15412640	13472227	18023918	16512042	14236679	17824540	15771168	12156274	11789695	12906954	13923544	16023503	17559902	13664826	14460125	14555151	NA	NA	NA	NA	NA	NA	NA	NA	NA	NA
LP_3016	1954409	1979162	1943870	1987165	2654391	1908558	1897635	1359158	2190968	2416595	3208547	1867970	846239	579187	816917	595632	776963	1224176	1230202	583244	733728	1201117	504815	763121	94120	NA	146655	NA	129739	166502	NA	NA	147240	250778	NA	79316	sphingosine (d18:1/24:0)	d18:1/FA 24:0	6506435329	1168972	31	NA	-0,014	NA	C38H75NO3	59357466
LP_3019	4422644	6082582	4337802	5418292	4891347	5379256	4343673	3760233	4627068	5012472	5765628	4424722	4114569	4444672	4403248	5091800	5284506	5228150	4610984	2859201	5418998	4712058	5285727	6206278	4624163	3317001	4795152	4093763	4063083	5017228	5371748	5363626	3827334	5111910	3710080	3600896	NA	NA	NA	NA	NA	NA	NA	NA	NA	NA
LP_3027	466600	545704	453444	476216	451900	NA	322332	296905	NA	NA	626641	381335	NA	854790	953017	700677	NA	856858	NA	686239	1168324	748574	947689	1121444	675762	431507	758768	563408	NA	NA	NA	NA	662000	NA	462433	384014	NA	NA	NA	NA	NA	NA	NA	NA	NA	NA
LP_3047	1381963	1584580	1319817	1319858	1009325	1540620	1769433	1849605	1238984	1356937	1109831	1232492	1595514	1639860	1462913	1085146	1594616	1419644	1723354	1802152	1385226	1356853	1517473	1526798	1472696	1837392	1766235	1802062	1579202	1934218	2221422	1427613	1352992	1546007	1685534	1442999	NA	NA	NA	NA	NA	NA	NA	NA	NA	NA
LP_3049	547221	652893	635368	653223	729962	906881	724632	599490	707046	770317	832084	649080	1785492	988454	1076450	438899	1477947	1441242	1141090	1171833	847801	1161620	869554	1524790	794490	593957	1074616	551276	426784	698060	471035	506719	660709	1235764	673922	281100	NA	NA	NA	NA	NA	NA	NA	NA	NA	NA
LP_3050	330278	311863	290095	330473	435208	354958	315464	213496	254604	301966	550177	304292	399061	268501	438130	354756	459038	383875	423734	274040	492659	574588	421191	471231	176142	126807	240994	171530	113362	137468	128533	NA	179196	190738	145109	85408	DAG 38:5	18:1/20:4	6605553104	304256	35	NA	-0,038580864	NA	C41H70O5	64252229
LP_3055	6380799	7714702	7219716	6819678	5669292	8233189	8474721	8203342	7107153	6695290	5620545	6010412	7969404	8060974	9161531	5544674	10058617	7444154	7764678	9189209	6999609	7193763	7399116	6893386	7520474	9239388	9014136	8227747	8894757	9364913	10428891	7202006	6962678	7074126	8514300	7116198	NA	NA	NA	NA	NA	NA	NA	NA	NA	NA
LP_3057	1354165	2272131	2112462	1859331	1879691	2713816	2695576	2176506	2204792	2243341	2036996	1939280	4684548	3343410	4471212	2030234	4922806	3895881	3327015	4191156	3085852	3553004	3766123	4743388	4029723	3139015	4230981	3525194	2952401	3627795	3327530	3501585	2571254	5199405	4153480	2387104	PE 30:1	14:0/16:1 | 14:1/16:0	6624741067	3170783	36	NA	-0,008	NA	C35H68NO8P	66146822
LP_3121	3278698	2850194	2345794	2482216	3249656	3021942	3111659	2221596	2823144	2839592	4320910	2871642	NA	NA	NA	NA	NA	NA	NA	NA	NA	NA	NA	NA	NA	NA	NA	NA	NA	NA	NA	NA	NA	NA	NA	NA	NA	NA	NA	NA	NA	NA	NA	NA	NA	NA
LP_3128	560427	774502	679822	828508	701946	786899	613173	568176	804275	706351	901964	693008	1682181	1112559	1395554	779135	1410782	1668074	1357718	1466672	1524823	1423641	1372212	1420121	1282828	1128445	1272988	1212333	902759	906863	715887	1376272	1095910	1354609	1238326	938606	NA	NA	NA	NA	NA	NA	NA	NA	NA	NA
LP_315	617844	1116153	956171	692376	617086	1077860	933521	799381	690532	704678	603918	647148	968024	665616	947789	617063	1062830	639371	516230	943524	555401	834795	953220	1153810	1213962	1070386	1128896	597945	752805	849361	855618	1242175	672560	1094525	1132728	646952	NA	NA	NA	NA	NA	NA	NA	NA	NA	NA
LP_3168	2332801	1589516	4124351	2110544	1843404	1293580	7881626	3196718	1806904	1232930	2326746	2013374	1691426	1430179	1403945	1865330	1229437	1547553	3159758	1725301	2201680	4291950	1783283	2230962	1616466	1122603	1112545	2210421	960064	1120428	2283458	2027432	1075995	2638906	1408951	905261	NA	NA	NA	NA	NA	NA	NA	NA	NA	NA
LP_3187	NA	219896	92668	NA	NA	NA	NA	281103	110557	NA	NA	88414	119490	85118	NA	211022	NA	NA	NA	87441	NA	NA	NA	NA	NA	142100	NA	NA	NA	NA	NA	145038	NA	NA	NA	NA	Maltotetraose|Stachyose	NA	6842532424	143895	11	-2.2618|-2.8756	0.0345|0.0365	[M+NH4]+	C24H42O21	66622187
LP_3199	883718	873978	739328	971623	1213509	NA	717237	543336	NA	NA	1367541	974708	NA	321564	903843	474201	NA	711289	NA	485915	873438	1007292	501352	620205	NA	NA	113501	NA	NA	NA	NA	NA	NA	NA	NA	NA	NA	NA	NA	NA	NA	NA	NA	NA	NA	NA
LP_320	147810	295194	207632	133646	NA	166780	143465	357773	233077	134651	134026	223099	168468	255126	138434	232859	124627	159182	137855	156061	144339	92481	119282	164706	212592	184499	98736	139705	NA	119341	NA	265541	NA	172597	156412	NA	3-Aminoisobutyric acid|N,N-Dimethylglycine	NA	1040707492	537128	31	-2.4098|-2.8902	0.0299|0.0289	[M+H]+	C4H9NO2	10306333
LP_3203	1229075	1145129	1267571	1270164	943441	1251848	1501558	1553604	1191971	1219787	1026774	1158917	1305243	1494814	1431764	1001676	1499846	1458195	1435344	1458449	1293058	1287085	1481117	1242956	1176484	1577089	1550162	1567171	1362028	1512844	1938139	1151286	1408999	1101120	1442368	1541271	NA	NA	NA	NA	NA	NA	NA	NA	NA	NA
LP_3208	55180972	84178456	73413336	77927080	72772880	91646432	86062992	77890680	79048056	87472968	76280816	84142968	125553160	97840792	125658544	78886752	117644528	115112000	100586016	121899232	95696696	110938400	106675888	140388208	126876960	115545128	119353248	121311872	92228728	118579992	107132800	127996680	82694808	145833232	127779664	79369488	PE 32:2	14:0/18:2 | 16:1/16:1	6884902052	89136627	36	0,313	0,229	[M+H]+	C37H70NO8P	6874839
LP_321	3112556	3225223	4020690	2834555	2096302	3430817	2499534	3262221	4156230	2903004	3114013	3468178	8682169	8761690	5552874	6076709	8907158	8461421	6957312	5783932	9165606	5603868	7320782	7226246	14053589	8150576	7986678	7942709	8361846	8895324	6845870	10148783	9070328	11192133	9565113	7869950	2-Amino-3-methyl-1-butanol	NA	1041072175	17275098	36	-1753	0,012	[M+H]+	C5H13NO	10309971
LP_3214	2791340	2549150	2159935	2408880	2909393	2327261	2626574	1755336	2055525	2030441	3682816	2245900	NA	NA	NA	NA	NA	NA	NA	NA	NA	NA	NA	NA	NA	NA	NA	NA	NA	NA	NA	NA	NA	NA	NA	NA	NA	NA	NA	NA	NA	NA	NA	NA	NA	NA
LP_3215	9119746	10257143	10459792	9681881	7759760	10978188	10729704	11627123	9503911	8834122	7924202	9212230	9211226	10741053	10398866	8092824	10631857	9517049	10608935	10042162	9761912	9477147	10568350	8483697	9063341	11501679	11098429	11052707	11808550	12538649	14824209	NA	9655183	8989413	12107812	11192091	NA	NA	NA	NA	NA	NA	NA	NA	NA	NA
LP_3216	1069422	1135712	1339240	1328451	1212328	1203376	1278286	1161714	1073032	1013333	1331162	1016994	1273173	1588476	1516117	1021057	1737007	1291400	1372141	1249152	1205009	1298590	1380141	1043962	1125796	1206272	1393796	1434688	1327920	1300114	1487193	NA	997545	921080	1284582	1137832	NA	NA	NA	NA	NA	NA	NA	NA	NA	NA
LP_3222	808031	1034692	971650	959721	895200	1255507	1115358	1066378	954831	1033958	955350	977837	1342541	1141376	1315153	862643	1466815	1135677	1132519	1396327	1134460	1051474	1282886	1382149	1635308	1386464	1474090	1320240	1157950	1327647	1472064	1602514	982095	1512612	1730230	945841	NA	NA	NA	NA	NA	NA	NA	NA	NA	NA
LP_3229	595238	831985	963590	770029	765039	1006807	906336	911560	852521	874682	712730	806173	1051627	926835	1073080	578340	1312338	885408	1052655	1136809	902855	928807	988923	1113845	1263983	1074447	1192067	822895	978625	1291608	1138431	1161672	526169	1193744	1318167	501100	NA	NA	NA	NA	NA	NA	NA	NA	NA	NA
LP_3238	3890300	4048790	3987109	3542734	4271850	4362720	5016358	4015636	3824761	3658332	5841528	3466170	3380453	3531983	2931366	2111422	3978786	2841928	2986608	3676732	3218001	2619355	3905175	3470786	3404335	3694832	4007180	3351101	3251619	3845657	4135668	NA	2919265	4430350	4538080	3171572	PE 32:0	16:0/16:0	6925214214	3252899	35	NA	-0,022	NA	C37H74NO8P	69151517
LP_3270	884715	986826	882672	1003501	888737	1263947	766409	703174	1149125	1009453	1121125	858486	1263938	992654	888646	763033	1201396	1035040	1049049	914324	1153040	927661	1107462	1185261	1219550	1074566	962119	1033488	1013858	1051889	913578	NA	1034934	1569612	1074112	820613	NA	NA	NA	NA	NA	NA	NA	NA	NA	NA
LP_3284	595910	494592	647753	689895	691923	514201	744675	620537	635427	664301	757312	730103	1242186	1091189	998222	700477	925986	1017261	1013178	1002320	1308567	1069182	1027351	1006031	668703	691922	752150	836217	584646	652802	536037	793871	778514	776714	721105	714072	NA	NA	NA	NA	NA	NA	NA	NA	NA	NA
LP_3286	23336412	25318900	19090380	21927400	23254396	33585064	24546128	23178646	27681732	28569488	23951984	20040210	29289540	20274164	19034354	21480164	24975844	21438120	26222168	17255654	19289560	20604900	20926242	23659088	23940234	22723578	23485138	21636546	30914554	28219172	31008966	NA	19234250	30207010	21796018	18874988	NA	NA	NA	NA	NA	NA	NA	NA	NA	NA
LP_3290	1247333	967499	1165134	1237903	1276617	1301697	1105375	977392	1352497	1566939	1263040	1257849	1414504	1250481	598546	604430	1294900	933400	1273580	1247864	1154968	901118	1180752	1081178	1267880	1198152	623142	721622	781051	1040058	1015965	1162359	862431	1178596	1182942	676320	NA	NA	NA	NA	NA	NA	NA	NA	NA	NA
LP_3292	3820648	3406340	3390808	3509889	4590479	3837220	3823284	2734734	3941286	4013694	6080723	3497937	NA	NA	NA	NA	NA	NA	NA	NA	NA	NA	NA	NA	NA	NA	NA	NA	NA	NA	NA	NA	78525	NA	NA	NA	SM 34:2	NA	7015577337	3594274	13	-2845	0,191	[M+H]+	C39H77N2O6P	7005519
LP_3293	2481911	2345965	2488916	2860593	2039270	2665458	3013108	2262327	2421390	2325810	2512210	2280615	2844810	2590789	2428494	1730229	2529340	3266756	2927726	3014309	2772855	2679613	2697107	3291851	2679812	2487734	2424065	2873573	1952392	2428370	2122562	2712008	2464841	3544980	2321130	2463214	SM 34:2	NA	7015578627	2581837	36	NA	0,009	NA	C39H77N2O6P	7005519
LP_3298	756524	640466	795642	689802	1661152	568163	661382	565482	826156	885289	1240736	697157	1602876	1032185	835706	851094	1499779	1089190	1258624	1121938	1111725	1601234	1247408	1191389	1142173	733918	995332	1449864	901651	1063989	617393	726201	635992	1334472	1031389	869653	NA	NA	NA	NA	NA	NA	NA	NA	NA	NA
LP_3300	462419	522757	609177	599948	551958	755359	484751	520430	689549	765217	601543	642492	1313575	1078420	1242460	693508	1312420	1473556	1219266	1460593	901630	1290714	1241900	938632	1026534	915629	912270	908293	694238	955050	668404	944822	784285	1299747	1159822	749497	NA	NA	NA	NA	NA	NA	NA	NA	NA	NA
LP_3302	1099528	1934876	1572914	1655624	1757127	2276958	1924338	1732383	1375400	1808600	1555902	1621545	1958694	1651147	2362804	1254229	2130560	1994375	1440819	2268514	1526014	1987663	2222166	2446240	2014948	2220672	2136341	2232760	1599508	2256257	1868778	2083546	1518478	2699836	2117079	1611910	NA	NA	NA	NA	NA	NA	NA	NA	NA	NA
LP_3312	15355796	16168332	17181996	17161898	12789934	15666534	18521836	14261658	15100254	15588110	16455105	13811544	21874176	20498688	16977114	11461103	18346020	21599284	17742162	19575960	21067944	17953806	17761248	22710272	21362338	17311626	19825958	20585050	13611585	17391302	15380951	19515174	18238768	24234488	16743364	16373207	SM 34:1	NA	7035736864	17672350	36	NA	-0,009	NA	C39H79N2O6P	7025676
LP_3313	54843936	47894424	54077336	51840240	67346120	55773452	56244764	38525580	55462704	61154008	78203424	53844408	736245	NA	392600	840034	NA	549766	556148	857564	172624	425889	NA	NA	NA	NA	NA	NA	NA	NA	NA	NA	867182	NA	94088	403893	SM 34:1	NA	7035738061	29613323	23	-2308	0,241	[M+H]+	C39H79N2O6P	7025676
LP_3319	908403	1749926	1430272	1446255	1177820	1096282	1030783	2345423	1278206	1345309	687013	1100919	1376628	1291294	1130848	1210384	1182095	853122	1090003	1596274	1390806	735235	1130166	340204	1261884	1570527	958338	1258312	1231511	670589	1444053	2605428	1035095	857779	1221667	1842427	NA	NA	NA	NA	NA	NA	NA	NA	NA	NA
LP_3322	9344343	8729365	10115472	10872874	9954624	11266588	9582384	8184406	10728714	10739072	11188098	10083318	16973442	12631200	11032995	6390093	14641718	14339978	13710699	13109668	13714339	11652239	14414729	14549022	10536220	8447506	9928487	9105890	6646163	8410599	6916583	9511067	9568078	12824217	9940934	7493894	PC 30:1	14:1/16:0	7045208633	10470460	36	-2295	0,2	[M+H]+	C38H74NO8P	7035152
LP_3323	2573015	2233387	2556080	2028851	5139718	1840747	1778043	1706025	2583198	2202266	4119395	2011320	3817874	2446659	2498901	1941286	3479401	2360845	2777899	3500666	2667604	3543339	2711984	2430445	2743854	1751458	2310730	2808723	2019608	2290710	1396982	1911077	1708149	2433836	2227592	1998317	NA	NA	NA	NA	NA	NA	NA	NA	NA	NA
LP_3324	69274	NA	NA	NA	NA	NA	1850669	NA	NA	NA	NA	NA	1380424	1138728	569545	NA	NA	834762	1351731	1496815	285601	439492	NA	1204396	NA	NA	NA	NA	NA	NA	NA	NA	NA	NA	NA	NA	NA	NA	NA	NA	NA	NA	NA	NA	NA	NA
LP_3325	1475783	2302713	2160064	1802740	1600373	2580486	2189346	2348692	1718818	1841364	1552373	1548881	2061397	1620354	2401704	1229848	2585496	2024040	1439602	2548319	1621844	1865878	2144811	2548166	2336036	2486494	2883805	2142182	1717051	2545756	2631918	2615412	1509002	2940194	2572760	1542740	NA	NA	NA	NA	NA	NA	NA	NA	NA	NA
LP_3327	740109	1223594	1131329	1115197	706357	1536538	1303334	1144770	960612	1125703	764786	1015737	1113801	882574	1196977	730509	1306798	1007742	913394	1180836	921611	925856	949482	1462866	1183388	1613708	1382632	1587888	1048012	1818652	1314626	NA	1001650	1599384	1602356	1171235	NA	NA	NA	NA	NA	NA	NA	NA	NA	NA
LP_3334	2619362	2551433	NA	2271015	3324500	NA	2687540	1862466	NA	2670608	3660144	2269766	NA	NA	NA	NA	NA	NA	NA	NA	NA	NA	NA	NA	NA	NA	NA	NA	NA	NA	NA	NA	NA	NA	NA	NA	SM 34:0	NA	7055914305	2657426	9	0,568	0,255	[M+H]+	C39H81N2O6P	7045832
LP_3342	1074351	1082772	1030366	1295293	1088016	1187124	1185816	1232388	1247434	1151250	1340217	988761	853761	991150	949552	763108	1001451	927752	967619	841847	1004262	809037	884728	799094	827823	885140	981712	1034110	928665	1035722	1100730	758734	842614	794289	957404	1062606	NA	NA	NA	NA	NA	NA	NA	NA	NA	NA
LP_3352	954721	820652	1248390	1146502	1689770	1138636	4732710	1235344	648470	1921186	2087286	911428	1304008	510446	2845940	600130	864872	964499	3084673	838104	1952756	752346	1884674	924850	993790	788176	935025	802328	594097	358766	1445610	904969	1182165	495654	990152	815510	NA	NA	NA	NA	NA	NA	NA	NA	NA	NA
LP_3353	23705174	15656108	42450368	20199094	17886332	13209549	57983932	29658734	18844560	15516177	25245402	20252758	18455156	16542511	16600735	18359612	12519095	18047424	31024100	18718782	25581502	40536528	17171824	22780772	21189888	12611270	11367102	25531138	12899546	13764277	23842184	24428752	14133997	34112040	14952810	10348022	NA	NA	NA	NA	NA	NA	NA	NA	NA	NA
LP_3358	1449774	1307979	1334074	1329986	1769419	1279201	1282399	946898	1267902	1493928	2361452	1233866	545174	419633	587680	426624	493660	864896	768117	402227	547815	910427	363227	579049	63370	NA	119092	NA	81411	102743	NA	NA	104691	168200	NA	NA	NA	NA	NA	NA	NA	NA	NA	NA	NA	NA
LP_3365	3520415	4154943	3725304	4038483	4236485	4567350	4256892	4187120	4191085	4653776	4132367	4510596	4750624	4449396	4393904	4250597	4952815	4558804	4883638	4401411	4391790	4129665	4530014	4577094	4581326	4760576	4640464	4588554	4561377	4891554	4921117	4491752	4193549	4626214	4606662	4184686	NA	NA	NA	NA	NA	NA	NA	NA	NA	NA
LP_3369	2783626	2126298	4816578	2885690	4211059	2472074	10402150	3306924	1946140	3699008	4506860	2320526	2792231	1857900	5577008	1950587	2347898	2195859	6825178	2137604	5145948	3148875	4265930	2281895	2386548	2087054	2608144	2633730	1689573	1344132	4032462	2492108	2790974	2418138	2961456	1968024	NA	NA	NA	NA	NA	NA	NA	NA	NA	NA
LP_3370	30330412	24883836	58317192	29363692	33066218	19532100	64313244	38108752	28188646	20133816	32900098	27789590	26377116	22908782	21816912	23803656	17831562	23604198	37634552	24725084	34719332	49070276	24561840	29145360	28181266	19286296	18687400	34222052	18699370	21242504	33710140	32479448	18182684	44485648	24326406	15631772	NA	NA	NA	NA	NA	NA	NA	NA	NA	NA
LP_3372	849448	1229006	1364605	1724686	1035562	1385709	1383028	906590	1656192	1085956	1423189	1311056	959812	843142	1096165	826775	1070060	975204	813461	1004446	1327069	1127104	1090528	1373362	1484648	967140	871747	1010998	763362	678443	612170	1595320	936131	1509738	1161338	997177	NA	NA	NA	NA	NA	NA	NA	NA	NA	NA
LP_3378	3367128	3291089	3479425	3123971	3511152	3715117	3348675	3815230	3629306	4063212	3329810	3559433	3836558	3720400	3197782	3514634	4149232	3329006	4152710	3516602	3626042	3362748	3827160	3543667	3233076	3460344	3414389	3725388	4011846	3777634	4234042	3566058	3351820	3408298	3558818	3555761	NA	NA	NA	NA	NA	NA	NA	NA	NA	NA
[truncated: 3,374 more rows]
