# Supplementary material for: Metabolic balancing by miR-276 shapes the mosquito reproductive cycle and Plasmodium falciparum development
Source: Nat Commun. 2019 Dec 10;10:5634. doi: 10.1038/s41467-019-13627-y (PMC6904670; doi:10.1038/s41467-019-13627-y)
Supplement: Supplementary file 8 — Source data [file 41467_2019_13627_MOESM8_ESM.xlsx]

## Sheet: Figure_1
Figure 1 A
Replicate	Hours_post_BM	20E_pg_animal
1	6	11.5642
1	18	25.563
1	24	50.5174
1	30	98.6001
2	6	13.3901
2	18	35.3013
2	24	63.2988
2	30	88.2532
3	6	32.2581
3	18	42.605
3	24	64.9573
3	30	88.8618
4	24	52.9915
4	30	14.5299
4	36	13.6752
5	30	21.3675
5	36	5.12821
6	24	73.5043
6	30	54.7009
7	30	34.188
Figure 1B
Replicate	Condition	Value
1	-AA	0.531328
1	-AA/20E	1.24578422
1	+AA	1.34609
1	+AA/20E	2.414276
2	-AA	0.560514
2	-AA/20E	0.98800058
2	+AA	0.821056
2	+AA/20E	2.463625
3	-AA	0.96214
3	-AA/20E	1.62110541
3	+AA	1.74108
3	+AA/20E	1.91803571
4	-AA	0.886758
4	-AA/20E	0.91422101
4	+AA	0.803195
4	+AA/20E	2.87803559

## Sheet: Figure_2
Figure 2 A
Expression of BCAT
BCAT
Well	Sample Name	Target Name	Task	Reporter	Quencher	Cт	Cт Mean	Cт SD	Quantity	Normalized Quantity	Normalized Quantity Mean	Normalized Quantity SEM	RQ	RQ Min	RQ Max	Efficiency	Slope	Automatic Ct Threshold	Ct Threshold	Automatic Baseline	Baseline Start	Baseline End	Tm1	Tm2	Tm3	Comments	OUTLIERRG	MTP
A1	23.02 Control 38h	Aatra	UNKNOWN	SYBR	None	28.6717	28.6139	0.134193	27.6519							91.1739	-3.5533	FALSE	0.312086	TRUE	3	23	78.2876				N	N
A2	23.02 Control 38h	Aatra	UNKNOWN	SYBR	None	28.7096	28.6139	0.134193	26.9819							91.1739	-3.5533	FALSE	0.312086	TRUE	3	23	78.0393				N	N
A3	23.02 Control 38h	Aatra	UNKNOWN	SYBR	None	28.4605	28.6139	0.134193	31.7071							91.1739	-3.5533	FALSE	0.312086	TRUE	3	23	78.2834				N	N
A7	23.02 anti-276-5p 38h	Aatra	UNKNOWN	SYBR	None	27.1599	27.1948	0.032462	73.6519							91.1739	-3.5533	FALSE	0.312086	TRUE	3	21	77.795				N	N
A8	23.02 anti-276-5p 38h	Aatra	UNKNOWN	SYBR	None	27.2242	27.1948	0.032462	70.6486							91.1739	-3.5533	FALSE	0.312086	TRUE	3	21	78.0434				N	N
A9	23.02 anti-276-5p 38h	Aatra	UNKNOWN	SYBR	None	27.2002	27.1948	0.032462	71.7566							91.1739	-3.5533	FALSE	0.312086	TRUE	3	22	78.034				N	N
B1	23.03 Control 38h	Aatra	UNKNOWN	SYBR	None	27.9929	27.7837	0.1832	42.9298							91.1739	-3.5533	FALSE	0.312086	TRUE	3	23	78.0393				N	N
B2	23.03 Control 38h	Aatra	UNKNOWN	SYBR	None	27.6521	27.7837	0.1832	53.5393							91.1739	-3.5533	FALSE	0.312086	TRUE	3	22	78.2876				N	N
B3	23.03 Control 38h	Aatra	UNKNOWN	SYBR	None	27.706	27.7837	0.1832	51.7014							91.1739	-3.5533	FALSE	0.312086	TRUE	3	22	78.2834				N	N
B7	23.03 anti-276-5p 38h	Aatra	UNKNOWN	SYBR	None	27.3154	27.2213	0.094004	66.5914							91.1739	-3.5533	FALSE	0.312086	TRUE	3	22	77.795				N	N
B8	23.03 anti-276-5p 38h	Aatra	UNKNOWN	SYBR	None	27.2211	27.2213	0.094004	70.7889							91.1739	-3.5533	FALSE	0.312086	TRUE	3	22	77.795				N	N
B9	23.03 anti-276-5p 38h	Aatra	UNKNOWN	SYBR	None	27.1274	27.2213	0.094004	75.2192							91.1739	-3.5533	FALSE	0.312086	TRUE	3	21	78.034				N	N
C1	23.04 Control 38h	Aatra	UNKNOWN	SYBR	None	28.4962	28.3166	0.159691	30.9826							91.1739	-3.5533	FALSE	0.312086	TRUE	3	23	78.0393	68.1078			N	Y
C2	23.04 Control 38h	Aatra	UNKNOWN	SYBR	None	28.1907	28.3166	0.159691	37.765							91.1739	-3.5533	FALSE	0.312086	TRUE	3	22	78.0393	67.6112			N	Y
C3	23.04 Control 38h	Aatra	UNKNOWN	SYBR	None	28.2628	28.3166	0.159691	36.043							91.1739	-3.5533	FALSE	0.312086	TRUE	3	23	78.2834	67.857			N	Y
C7	23.04 anti-276-5p 38h	Aatra	UNKNOWN	SYBR	None	26.2667	26.2658	0.020663	131.389							91.1739	-3.5533	FALSE	0.312086	TRUE	3	21	77.795				N	N
C8	23.04 anti-276-5p 38h	Aatra	UNKNOWN	SYBR	None	26.2859	26.2658	0.020663	129.765							91.1739	-3.5533	FALSE	0.312086	TRUE	3	21	77.795	67.3627			N	Y
C9	23.04 anti-276-5p 38h	Aatra	UNKNOWN	SYBR	None	26.2446	26.2658	0.020663	133.284							91.1739	-3.5533	FALSE	0.312086	TRUE	3	20	78.034				N	N
D1	23.05 Control 38h	Aatra	UNKNOWN	SYBR	None	27.3504	27.2515	0.085698	65.0991							91.1739	-3.5533	FALSE	0.312086	TRUE	3	22	78.0393				N	N
D2	23.05 Control 38h	Aatra	UNKNOWN	SYBR	None	27.2053	27.2515	0.085698	71.5198							91.1739	-3.5533	FALSE	0.312086	TRUE	3	22	78.0393				N	N
D3	23.05 Control 38h	Aatra	UNKNOWN	SYBR	None	27.1989	27.2515	0.085698	71.8147							91.1739	-3.5533	FALSE	0.312086	TRUE	3	21	78.2834				N	N
D7	23.05 anti-276-5p 38h	Aatra	UNKNOWN	SYBR	None	27.3633	27.4461	0.092451	64.557							91.1739	-3.5533	FALSE	0.312086	TRUE	3	22	77.795	66.8659			N	Y
D8	23.05 anti-276-5p 38h	Aatra	UNKNOWN	SYBR	None	27.5459	27.4461	0.092451	57.3554							91.1739	-3.5533	FALSE	0.312086	TRUE	3	22	77.795	67.3627			N	Y
D9	23.05 anti-276-5p 38h	Aatra	UNKNOWN	SYBR	None	27.429	27.4461	0.092451	61.8663							91.1739	-3.5533	FALSE	0.312086	TRUE	3	22	78.034				N	N
E1	23.07 Control 38h	Aatra	UNKNOWN	SYBR	None	27.6285	27.4929	0.140821	54.364							91.1739	-3.5533	FALSE	0.312086	TRUE	3	22	78.0393				N	N
E2	23.07 Control 38h	Aatra	UNKNOWN	SYBR	None	27.3474	27.4929	0.140821	65.227							91.1739	-3.5533	FALSE	0.312086	TRUE	3	22	78.0393	67.6112			N	Y
E3	23.07 Control 38h	Aatra	UNKNOWN	SYBR	None	27.5028	27.4929	0.140821	58.9797							91.1739	-3.5533	FALSE	0.312086	TRUE	3	22	78.2834				N	N
E7	23.07 anti-276-5p 38h	Aatra	UNKNOWN	SYBR	None	27.2166	27.2023	0.02279	70.9967							91.1739	-3.5533	FALSE	0.312086	TRUE	3	22	77.795				N	N
E8	23.07 anti-276-5p 38h	Aatra	UNKNOWN	SYBR	None	27.2143	27.2023	0.02279	71.103							91.1739	-3.5533	FALSE	0.312086	TRUE	3	21	77.795				N	N
E9	23.07 anti-276-5p 38h	Aatra	UNKNOWN	SYBR	None	27.176	27.2023	0.02279	72.8883							91.1739	-3.5533	FALSE	0.312086	TRUE	3	21	78.034				N	N
F1	23.08 Control 38h	Aatra	UNKNOWN	SYBR	None	27.6348	27.5481	0.075474	54.1422							91.1739	-3.5533	FALSE	0.312086	TRUE	3	22	78.2876				N	N
F2	23.08 Control 38h	Aatra	UNKNOWN	SYBR	None	27.4977	27.5481	0.075474	59.1756							91.1739	-3.5533	FALSE	0.312086	TRUE	3	22	78.0393				N	N
F3	23.08 Control 38h	Aatra	UNKNOWN	SYBR	None	27.5117	27.5481	0.075474	58.6394							91.1739	-3.5533	FALSE	0.312086	TRUE	3	22	78.2834				N	N
F7	23.08 anti-276-5p 38h	Aatra	UNKNOWN	SYBR	None	27.6586	27.5901	0.142001	53.3149							91.1739	-3.5533	FALSE	0.312086	TRUE	3	22	78.0434				N	N
F8	23.08 anti-276-5p 38h	Aatra	UNKNOWN	SYBR	None	27.4268	27.5901	0.142001	61.9551							91.1739	-3.5533	FALSE	0.312086	TRUE	3	22	78.0434				N	N
F9	23.08 anti-276-5p 38h	Aatra	UNKNOWN	SYBR	None	27.6848	27.5901	0.142001	52.4156							91.1739	-3.5533	FALSE	0.312086	TRUE	3	22	78.034	67.609			N	Y
G1	100	Aatra	STANDARD	SYBR	None	26.6681	26.699	0.102347	100							91.1739	-3.5533	FALSE	0.312086	TRUE	3	21	78.2876				N	N
G2	100	Aatra	STANDARD	SYBR	None	26.6157	26.699	0.102347	100							91.1739	-3.5533	FALSE	0.312086	TRUE	3	21	78.2876				N	N
G3	100	Aatra	STANDARD	SYBR	None	26.8133	26.699	0.102347	100							91.1739	-3.5533	FALSE	0.312086	TRUE	3	21	78.2834				N	N
G4	25	Aatra	STANDARD	SYBR	None	28.9025	28.812	0.080636	25							91.1739	-3.5533	FALSE	0.312086	TRUE	3	23	78.2834	67.857			N	Y
G5	25	Aatra	STANDARD	SYBR	None	28.7856	28.812	0.080636	25							91.1739	-3.5533	FALSE	0.312086	TRUE	3	23	78.2943	68.3629			N	Y
G6	25	Aatra	STANDARD	SYBR	None	28.7478	28.812	0.080636	25							91.1739	-3.5533	FALSE	0.312086	TRUE	3	23	78.2943				N	N
G7	6.25	Aatra	STANDARD	SYBR	None	31.1159	30.9641	0.256055	6.25							91.1739	-3.5533	FALSE	0.312086	TRUE	3	26	78.0434	67.3627			N	Y
G8	6.25	Aatra	STANDARD	SYBR	None	31.108	30.9641	0.256055	6.25							91.1739	-3.5533	FALSE	0.312086	TRUE	3	26	77.795	66.8659			N	Y
G9	6.25	Aatra	STANDARD	SYBR	None	30.6685	30.9641	0.256055	6.25							91.1739	-3.5533	FALSE	0.312086	TRUE	3	25	78.2822				Y	N
G10	1.56	Aatra	STANDARD	SYBR	None	33.0617	33.1186	0.080463	1.56							91.1739	-3.5533	FALSE	0.312086	TRUE	3	28	78.034				N	N
G11	1.56	Aatra	STANDARD	SYBR	None	33.1755	33.1186	0.080463	1.56							91.1739	-3.5533	FALSE	0.312086	TRUE	3	27	78.0405	69.1048			N	Y
H1		Aatra	NTC	SYBR	None	Undetermined										91.1739	-3.5533	FALSE	0.312086	TRUE	3	39	62.3972				N	N
H2		Aatra	NTC	SYBR	None	Undetermined										91.1739	-3.5533	FALSE	0.312086	TRUE	3	39	62.3972				N	N
H3		Aatra	NTC	SYBR	None	Undetermined										91.1739	-3.5533	FALSE	0.312086	TRUE	3	39	62.6438	73.3184			N	Y
																													MTP
																													N
																													N
RPS7																													N
Well	Sample Name	Target Name	Task	Reporter	Quencher	Cт	Cт Mean	Cт SD	Quantity	Normalized Quantity	Normalized Quantity Mean	Normalized Quantity SEM	RQ	RQ Min	RQ Max	Efficiency	Slope	Automatic Ct Threshold	Ct Threshold	Automatic Baseline	Baseline Start	Baseline End	Tm1	Tm2	Tm3	Comments	AMPNC	HIGHSD	N
A1	23.02 Control 38h	RPS7	UNKNOWN	SYBR	None	21.5277	21.3493	0.154558	21.4924							93.467	-3.4891	TRUE	0.0260672	TRUE	3	19	80.7855				N	N	N
A2	23.02 Control 38h	RPS7	UNKNOWN	SYBR	None	21.2644	21.3493	0.154558	25.5715							93.467	-3.4891	TRUE	0.0260672	TRUE	3	19	80.7855				N	N	N
A3	23.02 Control 38h	RPS7	UNKNOWN	SYBR	None	21.2558	21.3493	0.154558	25.7163							93.467	-3.4891	TRUE	0.0260672	TRUE	3	19	81.0295				N	N	N
A7	23.02 anti-276-5p 38h	RPS7	UNKNOWN	SYBR	None	21.4821	21.4194	0.103049	22.1494							93.467	-3.4891	TRUE	0.0260672	TRUE	3	19	81.2838				N	N	N
A8	23.02 anti-276-5p 38h	RPS7	UNKNOWN	SYBR	None	21.4756	21.4194	0.103049	22.244							93.467	-3.4891	TRUE	0.0260672	TRUE	3	19	81.2838				N	N	N
A9	23.02 anti-276-5p 38h	RPS7	UNKNOWN	SYBR	None	21.3005	21.4194	0.103049	24.97							93.467	-3.4891	TRUE	0.0260672	TRUE	3	19	81.0298				N	N	N
B1	23.03 Control 38h	RPS7	UNKNOWN	SYBR	None	21.316	21.0812	0.210603	24.716							93.467	-3.4891	TRUE	0.0260672	TRUE	3	19	80.7855				N	N	N
B2	23.03 Control 38h	RPS7	UNKNOWN	SYBR	None	20.9089	21.0812	0.210603	32.3325							93.467	-3.4891	TRUE	0.0260672	TRUE	3	19	80.7855				N	N	N
B3	23.03 Control 38h	RPS7	UNKNOWN	SYBR	None	21.0186	21.0812	0.210603	30.0741							93.467	-3.4891	TRUE	0.0260672	TRUE	3	19	81.0295				N	N	N
B7	23.03 anti-276-5p 38h	RPS7	UNKNOWN	SYBR	None	21.21	21.3021	0.0798012	26.5055							93.467	-3.4891	TRUE	0.0260672	TRUE	3	19	81.2838				N	N	N
B8	23.03 anti-276-5p 38h	RPS7	UNKNOWN	SYBR	None	21.3514	21.3021	0.0798012	24.1442							93.467	-3.4891	TRUE	0.0260672	TRUE	3	19	81.2838				N	N	N
B9	23.03 anti-276-5p 38h	RPS7	UNKNOWN	SYBR	None	21.3449	21.3021	0.0798012	24.2492							93.467	-3.4891	TRUE	0.0260672	TRUE	3	19	81.0298				N	N	N
C1	23.04 Control 38h	RPS7	UNKNOWN	SYBR	None	21.2466	21.2724	0.0237921	25.8736							93.467	-3.4891	TRUE	0.0260672	TRUE	3	19	80.7855				N	N	N
C2	23.04 Control 38h	RPS7	UNKNOWN	SYBR	None	21.2935	21.2724	0.0237921	25.0849							93.467	-3.4891	TRUE	0.0260672	TRUE	3	19	80.7855				N	N	N
C3	23.04 Control 38h	RPS7	UNKNOWN	SYBR	None	21.277	21.2724	0.0237921	25.3603							93.467	-3.4891	TRUE	0.0260672	TRUE	3	19	81.0295				N	N	N
C7	23.04 anti-276-5p 38h	RPS7	UNKNOWN	SYBR	None	21.361	21.3571	0.0822987	23.9927							93.467	-3.4891	TRUE	0.0260672	TRUE	3	19	81.2838				N	N	N
C8	23.04 anti-276-5p 38h	RPS7	UNKNOWN	SYBR	None	21.4374	21.3571	0.0822987	22.8131							93.467	-3.4891	TRUE	0.0260672	TRUE	3	19	81.2838				N	N	N
C9	23.04 anti-276-5p 38h	RPS7	UNKNOWN	SYBR	None	21.2729	21.3571	0.0822987	25.4285							93.467	-3.4891	TRUE	0.0260672	TRUE	3	19	81.0298				N	N	N
D1	23.05 Control 38h	RPS7	UNKNOWN	SYBR	None	21.2416	21.2495	0.0627065	25.9586							93.467	-3.4891	TRUE	0.0260672	TRUE	3	19	81.0337				N	N	N
D2	23.05 Control 38h	RPS7	UNKNOWN	SYBR	None	21.1911	21.2495	0.0627065	26.8388							93.467	-3.4891	TRUE	0.0260672	TRUE	3	19	80.7855				N	N	N
D3	23.05 Control 38h	RPS7	UNKNOWN	SYBR	None	21.3158	21.2495	0.0627065	24.719							93.467	-3.4891	TRUE	0.0260672	TRUE	3	19	81.0295				N	N	N
D7	23.05 anti-276-5p 38h	RPS7	UNKNOWN	SYBR	None	21.2654	21.2402	0.0503701	25.5549							93.467	-3.4891	TRUE	0.0260672	TRUE	3	19	81.2838				N	N	N
D8	23.05 anti-276-5p 38h	RPS7	UNKNOWN	SYBR	None	21.1822	21.2402	0.0503701	26.9964							93.467	-3.4891	TRUE	0.0260672	TRUE	3	19	81.2838				N	N	N
D9	23.05 anti-276-5p 38h	RPS7	UNKNOWN	SYBR	None	21.2731	21.2402	0.0503701	25.4257							93.467	-3.4891	TRUE	0.0260672	TRUE	3	19	81.0298				N	N	N
E1	23.07 Control 38h	RPS7	UNKNOWN	SYBR	None	20.816	20.7299	0.117739	34.3779							93.467	-3.4891	TRUE	0.0260672	TRUE	3	19	80.7855				N	N	N
E2	23.07 Control 38h	RPS7	UNKNOWN	SYBR	None	20.7781	20.7299	0.117739	35.2486							93.467	-3.4891	TRUE	0.0260672	TRUE	3	19	80.7855				N	N	N
E3	23.07 Control 38h	RPS7	UNKNOWN	SYBR	None	20.5957	20.7299	0.117739	39.7555							93.467	-3.4891	TRUE	0.0260672	TRUE	3	18	81.0295				N	N	N
E7	23.07 anti-276-5p 38h	RPS7	UNKNOWN	SYBR	None	20.9404	21.0457	0.187238	31.6672							93.467	-3.4891	TRUE	0.0260672	TRUE	3	19	81.2838				N	N	N
E8	23.07 anti-276-5p 38h	RPS7	UNKNOWN	SYBR	None	21.2619	21.0457	0.187238	25.6141							93.467	-3.4891	TRUE	0.0260672	TRUE	3	19	81.0355				N	N	N
E9	23.07 anti-276-5p 38h	RPS7	UNKNOWN	SYBR	None	20.9348	21.0457	0.187238	31.7851							93.467	-3.4891	TRUE	0.0260672	TRUE	3	19	81.0298				N	N	N
F1	23.08 Control 38h	RPS7	UNKNOWN	SYBR	None	20.9679	20.9726	0.0048029	31.0974							93.467	-3.4891	TRUE	0.0260672	TRUE	3	19	80.7855				N	N	N
F2	23.08 Control 38h	RPS7	UNKNOWN	SYBR	None	20.9775	20.9726	0.0048029	30.901							93.467	-3.4891	TRUE	0.0260672	TRUE	3	19	81.0337				N	N	N
F3	23.08 Control 38h	RPS7	UNKNOWN	SYBR	None	20.9724	20.9726	0.0048029	31.0051							93.467	-3.4891	TRUE	0.0260672	TRUE	3	19	81.0295				N	N	N
F7	23.08 anti-276-5p 38h	RPS7	UNKNOWN	SYBR	None	21.3308	21.2939	0.0412789	24.475							93.467	-3.4891	TRUE	0.0260672	TRUE	3	19	81.2838				N	N	N
F8	23.08 anti-276-5p 38h	RPS7	UNKNOWN	SYBR	None	21.3015	21.2939	0.0412789	24.9533							93.467	-3.4891	TRUE	0.0260672	TRUE	3	19	81.2838				N	N	N
F9	23.08 anti-276-5p 38h	RPS7	UNKNOWN	SYBR	None	21.2493	21.2939	0.0412789	25.8274							93.467	-3.4891	TRUE	0.0260672	TRUE	3	19	81.0298				N	N	N
G1	100	RPS7	STANDARD	SYBR	None	19.2319	19.2214	0.0471145	100							93.467	-3.4891	TRUE	0.0260672	TRUE	3	17	81.0337				N	N	N
G2	100	RPS7	STANDARD	SYBR	None	19.1699	19.2214	0.0471145	100							93.467	-3.4891	TRUE	0.0260672	TRUE	3	17	81.282				N	N	N
G3	100	RPS7	STANDARD	SYBR	None	19.2623	19.2214	0.0471145	100							93.467	-3.4891	TRUE	0.0260672	TRUE	3	17	81.0295				N	N	N
G4	25	RPS7	STANDARD	SYBR	None	21.2365	21.2718	0.0333265	25							93.467	-3.4891	TRUE	0.0260672	TRUE	3	19	81.0295				N	N	N
G5	25	RPS7	STANDARD	SYBR	None	21.2763	21.2718	0.0333265	25							93.467	-3.4891	TRUE	0.0260672	TRUE	3	19	81.028				N	N	N
G6	25	RPS7	STANDARD	SYBR	None	21.3027	21.2718	0.0333265	25							93.467	-3.4891	TRUE	0.0260672	TRUE	3	19	81.028				N	N	N
G7	6.25	RPS7	STANDARD	SYBR	None	23.4675	23.3832	0.0812275	6.25							93.467	-3.4891	TRUE	0.0260672	TRUE	3	21	81.2838				N	N	N
G8	6.25	RPS7	STANDARD	SYBR	None	23.3765	23.3832	0.0812275	6.25							93.467	-3.4891	TRUE	0.0260672	TRUE	3	21	81.2838				N	N	N
G9	6.25	RPS7	STANDARD	SYBR	None	23.3055	23.3832	0.0812275	6.25							93.467	-3.4891	TRUE	0.0260672	TRUE	3	21	81.0298				N	N	Y
G10	1.56	RPS7	STANDARD	SYBR	None	25.6042	25.5222	0.106785	1.56							93.467	-3.4891	TRUE	0.0260672	TRUE	3	23	80.7815				N	N	N
G11	1.56	RPS7	STANDARD	SYBR	None	25.561	25.5222	0.106785	1.56							93.467	-3.4891	TRUE	0.0260672	TRUE	3	23	80.7884				N	N	N
G12	1.56	RPS7	STANDARD	SYBR	None	25.4014	25.5222	0.106785	1.56							93.467	-3.4891	TRUE	0.0260672	TRUE	3	23	80.7884				N	N
H1		RPS7	NTC	SYBR	None	37.1816	33.887	2.89943								93.467	-3.4891	TRUE	0.0260672	TRUE	3	35	72.0964	62.1661			N	Y
H2		RPS7	NTC	SYBR	None	32.7556	33.887	2.89943								93.467	-3.4891	TRUE	0.0260672	TRUE	3	31	72.3447				Y	Y
H3		RPS7	NTC	SYBR	None	31.7239	33.887	2.89943								93.467	-3.4891	TRUE	0.0260672	TRUE	3	30	72.0924				Y	Y
Expression of GPD
GPD
Well	Sample Name	Target Name	Task	Reporter	Quencher	Cт	Cт Mean	Cт SD	Quantity	Normalized Quantity	Normalized Quantity Mean	Normalized Quantity SEM	RQ	RQ Min	RQ Max	Efficiency	Slope	Automatic Ct Threshold	Ct Threshold	Automatic Baseline	Baseline Start	Baseline End	Tm1	Tm2	Tm3	Comments	MTP
A1	23.02 Control 38h	GPD	UNKNOWN	SYBR	None	31.2052	30.9089	0.326299	2.41585							93.6466	-3.4842	TRUE	0.772249	TRUE	3	24	76.5391				N
A2	23.02 Control 38h	GPD	UNKNOWN	SYBR	None	30.9624	30.9089	0.326299	2.83634							93.6466	-3.4842	TRUE	0.772249	TRUE	3	24	76.5391				N
A3	23.02 Control 38h	GPD	UNKNOWN	SYBR	None	30.5592	30.9089	0.326299	3.70234							93.6466	-3.4842	TRUE	0.772249	TRUE	3	24	76.542				N
A7	23.02 anti-276-5p 38h	GPD	UNKNOWN	SYBR	None	30.9948	30.9931	0.144761	2.77622							93.6466	-3.4842	TRUE	0.772249	TRUE	3	24	76.7876				N
A8	23.02 anti-276-5p 38h	GPD	UNKNOWN	SYBR	None	31.1371	30.9931	0.144761	2.52714							93.6466	-3.4842	TRUE	0.772249	TRUE	3	24	76.7876				N
A9	23.02 anti-276-5p 38h	GPD	UNKNOWN	SYBR	None	30.8476	30.9931	0.144761	3.05999							93.6466	-3.4842	TRUE	0.772249	TRUE	3	24	76.5356				N
B1	23.03 Control 38h	GPD	UNKNOWN	SYBR	None	30.0537	30.4687	0.404129	5.17077							93.6466	-3.4842	TRUE	0.772249	TRUE	3	23	76.7872				N
B2	23.03 Control 38h	GPD	UNKNOWN	SYBR	None	30.4915	30.4687	0.404129	3.87191							93.6466	-3.4842	TRUE	0.772249	TRUE	3	24	76.5391				N
B3	23.03 Control 38h	GPD	UNKNOWN	SYBR	None	30.861	30.4687	0.404129	3.03286							93.6466	-3.4842	TRUE	0.772249	TRUE	3	24	76.542				N
B7	23.03 anti-276-5p 38h	GPD	UNKNOWN	SYBR	None	31.2702	31.0842	0.161478	2.31431							93.6466	-3.4842	TRUE	0.772249	TRUE	3	24	76.7876				N
B8	23.03 anti-276-5p 38h	GPD	UNKNOWN	SYBR	None	30.9796	31.0842	0.161478	2.80433							93.6466	-3.4842	TRUE	0.772249	TRUE	3	24	76.7876				N
B9	23.03 anti-276-5p 38h	GPD	UNKNOWN	SYBR	None	31.0029	31.0842	0.161478	2.76147							93.6466	-3.4842	TRUE	0.772249	TRUE	3	24	76.5356				N
C1	23.04 Control 38h	GPD	UNKNOWN	SYBR	None	30.6764	30.5885	0.0911228	3.42652							93.6466	-3.4842	TRUE	0.772249	TRUE	3	24	76.5391				N
C2	23.04 Control 38h	GPD	UNKNOWN	SYBR	None	30.4944	30.5885	0.0911228	3.86427							93.6466	-3.4842	TRUE	0.772249	TRUE	3	24	76.5391				N
C3	23.04 Control 38h	GPD	UNKNOWN	SYBR	None	30.5948	30.5885	0.0911228	3.61631							93.6466	-3.4842	TRUE	0.772249	TRUE	3	24	76.542				N
C7	23.04 anti-276-5p 38h	GPD	UNKNOWN	SYBR	None	30.9287	31.0624	0.141726	2.9003							93.6466	-3.4842	TRUE	0.772249	TRUE	3	24	76.7876				N
C8	23.04 anti-276-5p 38h	GPD	UNKNOWN	SYBR	None	31.211	31.0624	0.141726	2.40669							93.6466	-3.4842	TRUE	0.772249	TRUE	3	24	76.5396				N
C9	23.04 anti-276-5p 38h	GPD	UNKNOWN	SYBR	None	31.0477	31.0624	0.141726	2.68087							93.6466	-3.4842	TRUE	0.772249	TRUE	3	24	76.5356				N
D1	23.05 Control 38h	GPD	UNKNOWN	SYBR	None	29.9093	30.0317	0.121335	5.68856							93.6466	-3.4842	TRUE	0.772249	TRUE	3	23	76.5391				N
D2	23.05 Control 38h	GPD	UNKNOWN	SYBR	None	30.0337	30.0317	0.121335	5.23976							93.6466	-3.4842	TRUE	0.772249	TRUE	3	23	76.5391				N
D3	23.05 Control 38h	GPD	UNKNOWN	SYBR	None	30.152	30.0317	0.121335	4.84575							93.6466	-3.4842	TRUE	0.772249	TRUE	3	23	76.542				N
D7	23.05 anti-276-5p 38h	GPD	UNKNOWN	SYBR	None	30.9341	30.8693	0.290958	2.8899							93.6466	-3.4842	TRUE	0.772249	TRUE	3	24	76.7876				N
D8	23.05 anti-276-5p 38h	GPD	UNKNOWN	SYBR	None	30.5515	30.8693	0.290958	3.72137							93.6466	-3.4842	TRUE	0.772249	TRUE	3	24	76.7876				N
D9	23.05 anti-276-5p 38h	GPD	UNKNOWN	SYBR	None	31.1225	30.8693	0.290958	2.55164							93.6466	-3.4842	TRUE	0.772249	TRUE	3	24	76.5356				N
E1	23.07 Control 38h	GPD	UNKNOWN	SYBR	None	29.6928	29.6413	0.163944	6.56351							93.6466	-3.4842	TRUE	0.772249	TRUE	3	23	76.5391				N
E2	23.07 Control 38h	GPD	UNKNOWN	SYBR	None	29.7732	29.6413	0.163944	6.22387							93.6466	-3.4842	TRUE	0.772249	TRUE	3	23	76.5391				N
E3	23.07 Control 38h	GPD	UNKNOWN	SYBR	None	29.4577	29.6413	0.163944	7.66671							93.6466	-3.4842	TRUE	0.772249	TRUE	3	22	76.542				N
E7	23.07 anti-276-5p 38h	GPD	UNKNOWN	SYBR	None	31.1946	31.0657	0.147933	2.43287							93.6466	-3.4842	TRUE	0.772249	TRUE	3	24	76.7876				N
E8	23.07 anti-276-5p 38h	GPD	UNKNOWN	SYBR	None	30.9042	31.0657	0.147933	2.94765							93.6466	-3.4842	TRUE	0.772249	TRUE	3	24	76.7876				N
E9	23.07 anti-276-5p 38h	GPD	UNKNOWN	SYBR	None	31.0983	31.0657	0.147933	2.59277							93.6466	-3.4842	TRUE	0.772249	TRUE	3	24	76.5356				N
F1	23.08 Control 38h	GPD	UNKNOWN	SYBR	None	31.121	31.0047	0.121609	2.55414							93.6466	-3.4842	TRUE	0.772249	TRUE	3	24	76.5391				N
F2	23.08 Control 38h	GPD	UNKNOWN	SYBR	None	30.8784	31.0047	0.121609	2.99827							93.6466	-3.4842	TRUE	0.772249	TRUE	3	24	76.5391				N
F3	23.08 Control 38h	GPD	UNKNOWN	SYBR	None	31.0148	31.0047	0.121609	2.73978							93.6466	-3.4842	TRUE	0.772249	TRUE	3	24	76.542				N
F7	23.08 anti-276-5p 38h	GPD	UNKNOWN	SYBR	None	30.2232	30.2464	0.0590523	4.62278							93.6466	-3.4842	TRUE	0.772249	TRUE	3	23	76.7876				N
F8	23.08 anti-276-5p 38h	GPD	UNKNOWN	SYBR	None	30.2025	30.2464	0.0590523	4.6866							93.6466	-3.4842	TRUE	0.772249	TRUE	3	23	76.7876				N
F9	23.08 anti-276-5p 38h	GPD	UNKNOWN	SYBR	None	30.3136	30.2464	0.0590523	4.35493							93.6466	-3.4842	TRUE	0.772249	TRUE	3	23	76.5356				N
G1	100	GPD	STANDARD	SYBR	None	25.4565	25.4416	0.0130474	100							93.6466	-3.4842	TRUE	0.772249	TRUE	3	19	76.7872				N
G2	100	GPD	STANDARD	SYBR	None	25.4358	25.4416	0.0130474	100							93.6466	-3.4842	TRUE	0.772249	TRUE	3	18	76.7872				N
G3	100	GPD	STANDARD	SYBR	None	25.4324	25.4416	0.0130474	100							93.6466	-3.4842	TRUE	0.772249	TRUE	3	18	76.7902				N
G4	25	GPD	STANDARD	SYBR	None	27.7429	27.6544	0.0823513	25							93.6466	-3.4842	TRUE	0.772249	TRUE	3	21	76.542				N
G5	25	GPD	STANDARD	SYBR	None	27.6403	27.6544	0.0823513	25							93.6466	-3.4842	TRUE	0.772249	TRUE	3	21	76.7813				N
G6	25	GPD	STANDARD	SYBR	None	27.58	27.6544	0.0823513	25							93.6466	-3.4842	TRUE	0.772249	TRUE	3	21	76.7813				N
G7	6.25	GPD	STANDARD	SYBR	None	29.9191	29.9464	0.0928716	6.25							93.6466	-3.4842	TRUE	0.772249	TRUE	3	23	76.7876				N
G8	6.25	GPD	STANDARD	SYBR	None	29.8703	29.9464	0.0928716	6.25							93.6466	-3.4842	TRUE	0.772249	TRUE	3	23	76.7876				N
G9	6.25	GPD	STANDARD	SYBR	None	30.0499	29.9464	0.0928716	6.25							93.6466	-3.4842	TRUE	0.772249	TRUE	3	23	76.5356				N
G10	1.56	GPD	STANDARD	SYBR	None	31.6017	32.0723	0.467037	1.56							93.6466	-3.4842	TRUE	0.772249	TRUE	3	25	76.5356				N
G11	1.56	GPD	STANDARD	SYBR	None	32.0797	32.0723	0.467037	1.56							93.6466	-3.4842	TRUE	0.772249	TRUE	3	25	76.5388				N
G12	1.56	GPD	STANDARD	SYBR	None	32.5357	32.0723	0.467037	1.56							93.6466	-3.4842	TRUE	0.772249	TRUE	3	26	76.5388				N
H1	0.39	GPD	STANDARD	SYBR	None	33.7353	33.7248	0.148416	0.39							93.6466	-3.4842	TRUE	0.772249	TRUE	3	27	76.5391				N
H2	0.39	GPD	STANDARD	SYBR	None	33.5714	33.7248	0.148416	0.39							93.6466	-3.4842	TRUE	0.772249	TRUE	3	27	76.5391				N
H3	0.39	GPD	STANDARD	SYBR	None	33.8677	33.7248	0.148416	0.39							93.6466	-3.4842	TRUE	0.772249	TRUE	3	27	76.542				N
H4		GPD	NTC	SYBR	None	Undetermined										93.6466	-3.4842	TRUE	0.772249	TRUE	3	39	66.1169	82.2509			Y
H5		GPD	NTC	SYBR	None	Undetermined										93.6466	-3.4842	TRUE	0.772249	TRUE	3	39	66.1136				N
H6		GPD	NTC	SYBR	None	Undetermined										93.6466	-3.4842	TRUE	0.772249	TRUE	3	39	66.3617				N
RPS7
Well	Sample Name	Target Name	Task	Reporter	Quencher	Cт	Cт Mean	Cт SD	Quantity	Normalized Quantity	Normalized Quantity Mean	Normalized Quantity SEM	RQ	RQ Min	RQ Max	Efficiency	Slope	Automatic Ct Threshold	Ct Threshold	Automatic Baseline	Baseline Start	Baseline End	Tm1	Tm2	Tm3	Comments	AMPNC	MTP
A1	23.02 Control 38h	RPS7	UNKNOWN	SYBR	None	21.4309	21.3219	0.0985785	32.3075							92.4926	-3.516	TRUE	0.0236517	TRUE	3	19	81.5205				N	N
A2	23.02 Control 38h	RPS7	UNKNOWN	SYBR	None	21.2957	21.3219	0.0985785	35.2989							92.4926	-3.516	TRUE	0.0236517	TRUE	3	19	81.5205				N	N
A3	23.02 Control 38h	RPS7	UNKNOWN	SYBR	None	21.239	21.3219	0.0985785	36.6331							92.4926	-3.516	TRUE	0.0236517	TRUE	3	19	81.5168				N	N
A7	23.02 anti-276-5p 38h	RPS7	UNKNOWN	SYBR	None	21.484	21.3845	0.0931909	31.2031							92.4926	-3.516	TRUE	0.0236517	TRUE	3	19	81.7677				N	N
A8	23.02 anti-276-5p 38h	RPS7	UNKNOWN	SYBR	None	21.3703	21.3845	0.0931909	33.616							92.4926	-3.516	TRUE	0.0236517	TRUE	3	19	81.7677				N	N
A9	23.02 anti-276-5p 38h	RPS7	UNKNOWN	SYBR	None	21.2993	21.3845	0.0931909	35.2161							92.4926	-3.516	TRUE	0.0236517	TRUE	3	19	81.7668				N	N
B1	23.03 Control 38h	RPS7	UNKNOWN	SYBR	None	21.3184	21.1857	0.149977	34.7784							92.4926	-3.516	TRUE	0.0236517	TRUE	3	19	81.2721				N	N
B2	23.03 Control 38h	RPS7	UNKNOWN	SYBR	None	21.2157	21.1857	0.149977	37.196							92.4926	-3.516	TRUE	0.0236517	TRUE	3	19	81.5205				N	N
B3	23.03 Control 38h	RPS7	UNKNOWN	SYBR	None	21.023	21.1857	0.149977	42.2014							92.4926	-3.516	TRUE	0.0236517	TRUE	3	19	81.5168				N	N
B7	23.03 anti-276-5p 38h	RPS7	UNKNOWN	SYBR	None	21.5024	21.4159	0.119182	30.8288							92.4926	-3.516	TRUE	0.0236517	TRUE	3	19	81.7677				N	N
B8	23.03 anti-276-5p 38h	RPS7	UNKNOWN	SYBR	None	21.4654	21.4159	0.119182	31.585							92.4926	-3.516	TRUE	0.0236517	TRUE	3	19	81.7677				N	N
B9	23.03 anti-276-5p 38h	RPS7	UNKNOWN	SYBR	None	21.28	21.4159	0.119182	35.6631							92.4926	-3.516	TRUE	0.0236517	TRUE	3	19	81.5184				N	N
C1	23.04 Control 38h	RPS7	UNKNOWN	SYBR	None	21.3949	21.397	0.0924435	33.0776							92.4926	-3.516	TRUE	0.0236517	TRUE	3	19	81.5205				N	N
C2	23.04 Control 38h	RPS7	UNKNOWN	SYBR	None	21.4904	21.397	0.0924435	31.072							92.4926	-3.516	TRUE	0.0236517	TRUE	3	19	81.2721				N	N
C3	23.04 Control 38h	RPS7	UNKNOWN	SYBR	None	21.3056	21.397	0.0924435	35.0706							92.4926	-3.516	TRUE	0.0236517	TRUE	3	19	81.5168				N	N
C7	23.04 anti-276-5p 38h	RPS7	UNKNOWN	SYBR	None	21.4023	21.3543	0.0801348	32.9187							92.4926	-3.516	TRUE	0.0236517	TRUE	3	19	81.7677				N	N
C8	23.04 anti-276-5p 38h	RPS7	UNKNOWN	SYBR	None	21.3988	21.3543	0.0801348	32.9942							92.4926	-3.516	TRUE	0.0236517	TRUE	3	19	81.7677				N	N
C9	23.04 anti-276-5p 38h	RPS7	UNKNOWN	SYBR	None	21.2618	21.3543	0.0801348	36.0917							92.4926	-3.516	TRUE	0.0236517	TRUE	3	19	81.5184				N	N
D1	23.05 Control 38h	RPS7	UNKNOWN	SYBR	None	21.3123	21.1941	0.141335	34.9167							92.4926	-3.516	TRUE	0.0236517	TRUE	3	19	81.2721				N	N
D2	23.05 Control 38h	RPS7	UNKNOWN	SYBR	None	21.0375	21.1941	0.141335	41.8005							92.4926	-3.516	TRUE	0.0236517	TRUE	3	19	81.5205				N	N
D3	23.05 Control 38h	RPS7	UNKNOWN	SYBR	None	21.2324	21.1941	0.141335	36.7925							92.4926	-3.516	TRUE	0.0236517	TRUE	3	19	81.5168				N	N
D7	23.05 anti-276-5p 38h	RPS7	UNKNOWN	SYBR	None	21.346	21.3507	0.0535412	34.1539							92.4926	-3.516	TRUE	0.0236517	TRUE	3	19	81.7677				N	N
D8	23.05 anti-276-5p 38h	RPS7	UNKNOWN	SYBR	None	21.4065	21.3507	0.0535412	32.8283							92.4926	-3.516	TRUE	0.0236517	TRUE	3	19	81.7677				N	N
D9	23.05 anti-276-5p 38h	RPS7	UNKNOWN	SYBR	None	21.2997	21.3507	0.0535412	35.206							92.4926	-3.516	TRUE	0.0236517	TRUE	3	19	81.5184				N	N
E1	23.07 Control 38h	RPS7	UNKNOWN	SYBR	None	20.9032	20.7974	0.0968032	45.6431							92.4926	-3.516	TRUE	0.0236517	TRUE	3	19	81.2721				N	N
E2	23.07 Control 38h	RPS7	UNKNOWN	SYBR	None	20.7757	20.7974	0.0968032	49.6183							92.4926	-3.516	TRUE	0.0236517	TRUE	3	19	81.5205				N	N
E3	23.07 Control 38h	RPS7	UNKNOWN	SYBR	None	20.7133	20.7974	0.0968032	51.6882							92.4926	-3.516	TRUE	0.0236517	TRUE	3	19	81.5168				N	N
E7	23.07 anti-276-5p 38h	RPS7	UNKNOWN	SYBR	None	21.29	21.2435	0.0703852	35.4309							92.4926	-3.516	TRUE	0.0236517	TRUE	3	19	81.7677				N	N
E8	23.07 anti-276-5p 38h	RPS7	UNKNOWN	SYBR	None	21.278	21.2435	0.0703852	35.7087							92.4926	-3.516	TRUE	0.0236517	TRUE	3	19	81.7677				N	N
E9	23.07 anti-276-5p 38h	RPS7	UNKNOWN	SYBR	None	21.1625	21.2435	0.0703852	38.5147							92.4926	-3.516	TRUE	0.0236517	TRUE	3	19	81.5184				N	N
F1	23.08 Control 38h	RPS7	UNKNOWN	SYBR	None	20.8014	20.7781	0.0596989	48.7903							92.4926	-3.516	TRUE	0.0236517	TRUE	3	19	81.5205				N	N
F2	23.08 Control 38h	RPS7	UNKNOWN	SYBR	None	20.7102	20.7781	0.0596989	51.7926							92.4926	-3.516	TRUE	0.0236517	TRUE	3	18	81.5205				N	N
F3	23.08 Control 38h	RPS7	UNKNOWN	SYBR	None	20.8226	20.7781	0.0596989	48.1188							92.4926	-3.516	TRUE	0.0236517	TRUE	3	19	81.5168				N	N
F7	23.08 anti-276-5p 38h	RPS7	UNKNOWN	SYBR	None	21.4617	21.3994	0.0600004	31.6617							92.4926	-3.516	TRUE	0.0236517	TRUE	3	19	81.7677				N	N
F8	23.08 anti-276-5p 38h	RPS7	UNKNOWN	SYBR	None	21.3945	21.3994	0.0600004	33.0859							92.4926	-3.516	TRUE	0.0236517	TRUE	3	19	81.7677				N	N
F9	23.08 anti-276-5p 38h	RPS7	UNKNOWN	SYBR	None	21.342	21.3994	0.0600004	34.2435							92.4926	-3.516	TRUE	0.0236517	TRUE	3	19	81.5184				N	N
G1	100	RPS7	STANDARD	SYBR	None	19.7905	19.6761	0.100013	100							92.4926	-3.516	TRUE	0.0236517	TRUE	3	18	80.7753				N	N
G2	100	RPS7	STANDARD	SYBR	None	19.6051	19.6761	0.100013	100							92.4926	-3.516	TRUE	0.0236517	TRUE	3	17	80.7753				N	N
G3	100	RPS7	STANDARD	SYBR	None	19.6327	19.6761	0.100013	100							92.4926	-3.516	TRUE	0.0236517	TRUE	3	18	80.7716				N	N
G4	25	RPS7	STANDARD	SYBR	None	21.8765	21.8316	0.0403468	25							92.4926	-3.516	TRUE	0.0236517	TRUE	3	20	80.5233				N	N
G5	25	RPS7	STANDARD	SYBR	None	21.7984	21.8316	0.0403468	25							92.4926	-3.516	TRUE	0.0236517	TRUE	3	20	80.7668				N	N
G6	25	RPS7	STANDARD	SYBR	None	21.8199	21.8316	0.0403468	25							92.4926	-3.516	TRUE	0.0236517	TRUE	3	20	80.7668				N	N
G7	6.25	RPS7	STANDARD	SYBR	None	24.2163	24.0089	0.183924	6.25							92.4926	-3.516	TRUE	0.0236517	TRUE	3	22	80.7739				N	N
G8	6.25	RPS7	STANDARD	SYBR	None	23.945	24.0089	0.183924	6.25							92.4926	-3.516	TRUE	0.0236517	TRUE	3	22	81.0224				N	N
G9	6.25	RPS7	STANDARD	SYBR	None	23.8655	24.0089	0.183924	6.25							92.4926	-3.516	TRUE	0.0236517	TRUE	3	22	80.7732				N	N
G10	1.56	RPS7	STANDARD	SYBR	None	26.2062	26.0092	0.198386	1.56							92.4926	-3.516	TRUE	0.0236517	TRUE	3	24	80.5248				N	N
G11	1.56	RPS7	STANDARD	SYBR	None	25.8094	26.0092	0.198386	1.56							92.4926	-3.516	TRUE	0.0236517	TRUE	3	24	80.529				N	N
G12	1.56	RPS7	STANDARD	SYBR	None	26.0118	26.0092	0.198386	1.56							92.4926	-3.516	TRUE	0.0236517	TRUE	3	24	80.529				N	N
H4		RPS7	NTC	SYBR	None	33.2222										92.4926	-3.516	TRUE	0.0236517	TRUE	3	31	71.3335				Y	N
H5		RPS7	NTC	SYBR	None	33.6184										92.4926	-3.516	TRUE	0.0236517	TRUE	3	32	71.576				Y	N
H6		RPS7	NTC	SYBR	None	37.1239										92.4926	-3.516	TRUE	0.0236517	TRUE	3	35	68.8437				N	N
Expression of ATPase5
ATPase
Well	Sample Name	Target Name	Task	Reporter	Quencher	Cт	Cт Mean	Cт SD	Quantity	Normalized Quantity	Normalized Quantity Mean	Normalized Quantity SEM	RQ	RQ Min	RQ Max	Efficiency	Slope	Automatic Ct Threshold	Ct Threshold	Automatic Baseline	Baseline Start	Baseline End	Tm1	Tm2	Tm3	Comments	MTP
A1	23.02 Control 38h	ATPase	UNKNOWN	SYBR	None	30.213	29.9817	0.269964	11.7883							92.1354	-3.526	TRUE	0.763596	TRUE	3	23	77.7891				N
A2	23.02 Control 38h	ATPase	UNKNOWN	SYBR	None	30.0471	29.9817	0.269964	13.1367							92.1354	-3.526	TRUE	0.763596	TRUE	3	23	77.7891				N
A3	23.02 Control 38h	ATPase	UNKNOWN	SYBR	None	29.6851	29.9817	0.269964	16.6406							92.1354	-3.526	TRUE	0.763596	TRUE	3	23	77.7862				N
A7	23.02 anti-276-5p 38h	ATPase	UNKNOWN	SYBR	None	29.8071	29.9548	0.139859	15.3663							92.1354	-3.526	TRUE	0.763596	TRUE	3	23	77.5502				N
A8	23.02 anti-276-5p 38h	ATPase	UNKNOWN	SYBR	None	29.9721	29.9548	0.139859	13.7963							92.1354	-3.526	TRUE	0.763596	TRUE	3	23	77.5502				N
A9	23.02 anti-276-5p 38h	ATPase	UNKNOWN	SYBR	None	30.0852	29.9548	0.139859	12.8144							92.1354	-3.526	TRUE	0.763596	TRUE	3	23	77.7929				N
B1	23.03 Control 38h	ATPase	UNKNOWN	SYBR	None	29.9314	29.8368	0.0905488	14.1683							92.1354	-3.526	TRUE	0.763596	TRUE	3	23	77.7891				N
B2	23.03 Control 38h	ATPase	UNKNOWN	SYBR	None	29.7509	29.8368	0.0905488	15.9405							92.1354	-3.526	TRUE	0.763596	TRUE	3	23	77.7891				N
B3	23.03 Control 38h	ATPase	UNKNOWN	SYBR	None	29.8281	29.8368	0.0905488	15.1564							92.1354	-3.526	TRUE	0.763596	TRUE	3	23	77.7862				N
B7	23.03 anti-276-5p 38h	ATPase	UNKNOWN	SYBR	None	29.7859	29.7992	0.0136336	15.5799							92.1354	-3.526	TRUE	0.763596	TRUE	3	23	77.3018				N
B8	23.03 anti-276-5p 38h	ATPase	UNKNOWN	SYBR	None	29.7986	29.7992	0.0136336	15.4516							92.1354	-3.526	TRUE	0.763596	TRUE	3	23	77.3018				N
B9	23.03 anti-276-5p 38h	ATPase	UNKNOWN	SYBR	None	29.8132	29.7992	0.0136336	15.3051							92.1354	-3.526	TRUE	0.763596	TRUE	3	23	77.5446				N
C1	23.04 Control 38h	ATPase	UNKNOWN	SYBR	None	30.0768	29.8625	0.18583	12.8848							92.1354	-3.526	TRUE	0.763596	TRUE	3	23	77.7891				N
C2	23.04 Control 38h	ATPase	UNKNOWN	SYBR	None	29.7654	29.8625	0.18583	15.7898							92.1354	-3.526	TRUE	0.763596	TRUE	3	23	77.7891				N
C3	23.04 Control 38h	ATPase	UNKNOWN	SYBR	None	29.7453	29.8625	0.18583	15.9985							92.1354	-3.526	TRUE	0.763596	TRUE	3	23	77.7862				N
C7	23.04 anti-276-5p 38h	ATPase	UNKNOWN	SYBR	None	30.4409	30.5854	0.126482	10.1578							92.1354	-3.526	TRUE	0.763596	TRUE	3	23	77.3018				N
C8	23.04 anti-276-5p 38h	ATPase	UNKNOWN	SYBR	None	30.639	30.5854	0.126482	8.92526							92.1354	-3.526	TRUE	0.763596	TRUE	3	24	77.3018				N
C9	23.04 anti-276-5p 38h	ATPase	UNKNOWN	SYBR	None	30.6762	30.5854	0.126482	8.71095							92.1354	-3.526	TRUE	0.763596	TRUE	3	24	77.5446				N
D1	23.05 Control 38h	ATPase	UNKNOWN	SYBR	None	29.6184	29.5401	0.0873765	17.3805							92.1354	-3.526	TRUE	0.763596	TRUE	3	22	77.7891				N
D2	23.05 Control 38h	ATPase	UNKNOWN	SYBR	None	29.556	29.5401	0.0873765	18.1043							92.1354	-3.526	TRUE	0.763596	TRUE	3	23	77.7891				N
D3	23.05 Control 38h	ATPase	UNKNOWN	SYBR	None	29.4459	29.5401	0.0873765	19.4539							92.1354	-3.526	TRUE	0.763596	TRUE	3	23	77.7862				N
D7	23.05 anti-276-5p 38h	ATPase	UNKNOWN	SYBR	None	29.7948	29.5398	0.221012	15.4901							92.1354	-3.526	TRUE	0.763596	TRUE	3	23	77.3018				N
D8	23.05 anti-276-5p 38h	ATPase	UNKNOWN	SYBR	None	29.4025	29.5398	0.221012	20.0128							92.1354	-3.526	TRUE	0.763596	TRUE	3	22	77.5502				N
D9	23.05 anti-276-5p 38h	ATPase	UNKNOWN	SYBR	None	29.4222	29.5398	0.221012	19.7567							92.1354	-3.526	TRUE	0.763596	TRUE	3	22	77.5446				N
E1	23.07 Control 38h	ATPase	UNKNOWN	SYBR	None	29.547	29.3112	0.206853	18.2104							92.1354	-3.526	TRUE	0.763596	TRUE	3	22	77.7891				N
E2	23.07 Control 38h	ATPase	UNKNOWN	SYBR	None	29.1603	29.3112	0.206853	23.4419							92.1354	-3.526	TRUE	0.763596	TRUE	3	22	77.7891				N
E3	23.07 Control 38h	ATPase	UNKNOWN	SYBR	None	29.2264	29.3112	0.206853	22.4524							92.1354	-3.526	TRUE	0.763596	TRUE	3	22	77.7862				N
E7	23.07 anti-276-5p 38h	ATPase	UNKNOWN	SYBR	None	29.3409	29.2862	0.0614371	20.8345							92.1354	-3.526	TRUE	0.763596	TRUE	3	23	77.5502				N
E8	23.07 anti-276-5p 38h	ATPase	UNKNOWN	SYBR	None	29.2979	29.2862	0.0614371	21.4269							92.1354	-3.526	TRUE	0.763596	TRUE	3	22	77.5502				N
E9	23.07 anti-276-5p 38h	ATPase	UNKNOWN	SYBR	None	29.2197	29.2862	0.0614371	22.5501							92.1354	-3.526	TRUE	0.763596	TRUE	3	22	77.5446				N
F1	23.08 Control 38h	ATPase	UNKNOWN	SYBR	None	30.1156	30.0122	0.090732	12.5622							92.1354	-3.526	TRUE	0.763596	TRUE	3	23	77.7891				N
F2	23.08 Control 38h	ATPase	UNKNOWN	SYBR	None	29.9748	30.0122	0.090732	13.7716							92.1354	-3.526	TRUE	0.763596	TRUE	3	23	77.7891				N
F3	23.08 Control 38h	ATPase	UNKNOWN	SYBR	None	29.946	30.0122	0.090732	14.0332							92.1354	-3.526	TRUE	0.763596	TRUE	3	22	77.7862				N
F7	23.08 anti-276-5p 38h	ATPase	UNKNOWN	SYBR	None	29.5111	29.426	0.0777885	18.6424							92.1354	-3.526	TRUE	0.763596	TRUE	3	23	77.5502				N
F8	23.08 anti-276-5p 38h	ATPase	UNKNOWN	SYBR	None	29.3586	29.426	0.0777885	20.5951							92.1354	-3.526	TRUE	0.763596	TRUE	3	22	77.5502				N
F9	23.08 anti-276-5p 38h	ATPase	UNKNOWN	SYBR	None	29.4084	29.426	0.0777885	19.936							92.1354	-3.526	TRUE	0.763596	TRUE	3	22	77.7929				N
G1	100	ATPase	STANDARD	SYBR	None	27.0162	26.9345	0.0848904	100							92.1354	-3.526	TRUE	0.763596	TRUE	3	20	78.0374				N
G2	100	ATPase	STANDARD	SYBR	None	26.8468	26.9345	0.0848904	100							92.1354	-3.526	TRUE	0.763596	TRUE	3	20	78.0374				N
G3	100	ATPase	STANDARD	SYBR	None	26.9405	26.9345	0.0848904	100							92.1354	-3.526	TRUE	0.763596	TRUE	3	20	78.0345				N
G4	25	ATPase	STANDARD	SYBR	None	29.0453	28.9407	0.150147	25							92.1354	-3.526	TRUE	0.763596	TRUE	3	22	77.7862				N
G5	25	ATPase	STANDARD	SYBR	None	29.0081	28.9407	0.150147	25							92.1354	-3.526	TRUE	0.763596	TRUE	3	22	78.0494				N
G6	25	ATPase	STANDARD	SYBR	None	28.7686	28.9407	0.150147	25							92.1354	-3.526	TRUE	0.763596	TRUE	3	22	78.2977				N
G7	6.25	ATPase	STANDARD	SYBR	None	31.3222	31.3227	0.231931	6.25							92.1354	-3.526	TRUE	0.763596	TRUE	3	24	77.5502				N
G8	6.25	ATPase	STANDARD	SYBR	None	31.5549	31.3227	0.231931	6.25							92.1354	-3.526	TRUE	0.763596	TRUE	3	25	77.5502				N
G9	6.25	ATPase	STANDARD	SYBR	None	31.091	31.3227	0.231931	6.25							92.1354	-3.526	TRUE	0.763596	TRUE	3	24	77.7929				N
G10	1.56	ATPase	STANDARD	SYBR	None	33.2521	33.4139	0.141025	1.56							92.1354	-3.526	TRUE	0.763596	TRUE	3	26	77.5446				N
G11	1.56	ATPase	STANDARD	SYBR	None	33.5101	33.4139	0.141025	1.56							92.1354	-3.526	TRUE	0.763596	TRUE	3	26	77.5542				N
G12	1.56	ATPase	STANDARD	SYBR	None	33.4796	33.4139	0.141025	1.56							92.1354	-3.526	TRUE	0.763596	TRUE	3	26	77.5542				N
H1	0.39	ATPase	STANDARD	SYBR	None	35.4696	35.3161	0.199022	0.39							92.1354	-3.526	TRUE	0.763596	TRUE	3	29	77.7891				N
H2	0.39	ATPase	STANDARD	SYBR	None	35.3873	35.3161	0.199022	0.39							92.1354	-3.526	TRUE	0.763596	TRUE	3	29	77.7891				N
H3	0.39	ATPase	STANDARD	SYBR	None	35.0912	35.3161	0.199022	0.39							92.1354	-3.526	TRUE	0.763596	TRUE	3	28	77.7862				N
H4		ATPase	NTC	SYBR	None	Undetermined										92.1354	-3.526	TRUE	0.763596	TRUE	3	39	68.1017				N
H5		ATPase	NTC	SYBR	None	Undetermined										92.1354	-3.526	TRUE	0.763596	TRUE	3	39	68.1173	83.2638			Y
H6		ATPase	NTC	SYBR	None	Undetermined										92.1354	-3.526	TRUE	0.763596	TRUE	3	39	67.3724	86.2434			Y
RPS7
Well	Sample Name	Target Name	Task	Reporter	Quencher	Cт	Cт Mean	Cт SD	Quantity	Normalized Quantity	Normalized Quantity Mean	Normalized Quantity SEM	RQ	RQ Min	RQ Max	Efficiency	Slope	Automatic Ct Threshold	Ct Threshold	Automatic Baseline	Baseline Start	Baseline End	Tm1	Tm2	Tm3	Comments	AMPNC	MTP
A1	23.02 Control 38h	RPS7	UNKNOWN	SYBR	None	21.4309	21.3219	0.0985785	32.3075							92.4926	-3.516	TRUE	0.0236517	TRUE	3	19	81.5205				N	N
A2	23.02 Control 38h	RPS7	UNKNOWN	SYBR	None	21.2957	21.3219	0.0985785	35.2989							92.4926	-3.516	TRUE	0.0236517	TRUE	3	19	81.5205				N	N
A3	23.02 Control 38h	RPS7	UNKNOWN	SYBR	None	21.239	21.3219	0.0985785	36.6331							92.4926	-3.516	TRUE	0.0236517	TRUE	3	19	81.5168				N	N
A7	23.02 anti-276-5p 38h	RPS7	UNKNOWN	SYBR	None	21.484	21.3845	0.0931909	31.2031							92.4926	-3.516	TRUE	0.0236517	TRUE	3	19	81.7677				N	N
A8	23.02 anti-276-5p 38h	RPS7	UNKNOWN	SYBR	None	21.3703	21.3845	0.0931909	33.616							92.4926	-3.516	TRUE	0.0236517	TRUE	3	19	81.7677				N	N
A9	23.02 anti-276-5p 38h	RPS7	UNKNOWN	SYBR	None	21.2993	21.3845	0.0931909	35.2161							92.4926	-3.516	TRUE	0.0236517	TRUE	3	19	81.7668				N	N
B1	23.03 Control 38h	RPS7	UNKNOWN	SYBR	None	21.3184	21.1857	0.149977	34.7784							92.4926	-3.516	TRUE	0.0236517	TRUE	3	19	81.2721				N	N
B2	23.03 Control 38h	RPS7	UNKNOWN	SYBR	None	21.2157	21.1857	0.149977	37.196							92.4926	-3.516	TRUE	0.0236517	TRUE	3	19	81.5205				N	N
B3	23.03 Control 38h	RPS7	UNKNOWN	SYBR	None	21.023	21.1857	0.149977	42.2014							92.4926	-3.516	TRUE	0.0236517	TRUE	3	19	81.5168				N	N
B7	23.03 anti-276-5p 38h	RPS7	UNKNOWN	SYBR	None	21.5024	21.4159	0.119182	30.8288							92.4926	-3.516	TRUE	0.0236517	TRUE	3	19	81.7677				N	N
B8	23.03 anti-276-5p 38h	RPS7	UNKNOWN	SYBR	None	21.4654	21.4159	0.119182	31.585							92.4926	-3.516	TRUE	0.0236517	TRUE	3	19	81.7677				N	N
B9	23.03 anti-276-5p 38h	RPS7	UNKNOWN	SYBR	None	21.28	21.4159	0.119182	35.6631							92.4926	-3.516	TRUE	0.0236517	TRUE	3	19	81.5184				N	N
C1	23.04 Control 38h	RPS7	UNKNOWN	SYBR	None	21.3949	21.397	0.0924435	33.0776							92.4926	-3.516	TRUE	0.0236517	TRUE	3	19	81.5205				N	N
C2	23.04 Control 38h	RPS7	UNKNOWN	SYBR	None	21.4904	21.397	0.0924435	31.072							92.4926	-3.516	TRUE	0.0236517	TRUE	3	19	81.2721				N	N
C3	23.04 Control 38h	RPS7	UNKNOWN	SYBR	None	21.3056	21.397	0.0924435	35.0706							92.4926	-3.516	TRUE	0.0236517	TRUE	3	19	81.5168				N	N
C7	23.04 anti-276-5p 38h	RPS7	UNKNOWN	SYBR	None	21.4023	21.3543	0.0801348	32.9187							92.4926	-3.516	TRUE	0.0236517	TRUE	3	19	81.7677				N	N
C8	23.04 anti-276-5p 38h	RPS7	UNKNOWN	SYBR	None	21.3988	21.3543	0.0801348	32.9942							92.4926	-3.516	TRUE	0.0236517	TRUE	3	19	81.7677				N	N
C9	23.04 anti-276-5p 38h	RPS7	UNKNOWN	SYBR	None	21.2618	21.3543	0.0801348	36.0917							92.4926	-3.516	TRUE	0.0236517	TRUE	3	19	81.5184				N	N
D1	23.05 Control 38h	RPS7	UNKNOWN	SYBR	None	21.3123	21.1941	0.141335	34.9167							92.4926	-3.516	TRUE	0.0236517	TRUE	3	19	81.2721				N	N
D2	23.05 Control 38h	RPS7	UNKNOWN	SYBR	None	21.0375	21.1941	0.141335	41.8005							92.4926	-3.516	TRUE	0.0236517	TRUE	3	19	81.5205				N	N
D3	23.05 Control 38h	RPS7	UNKNOWN	SYBR	None	21.2324	21.1941	0.141335	36.7925							92.4926	-3.516	TRUE	0.0236517	TRUE	3	19	81.5168				N	N
D7	23.05 anti-276-5p 38h	RPS7	UNKNOWN	SYBR	None	21.346	21.3507	0.0535412	34.1539							92.4926	-3.516	TRUE	0.0236517	TRUE	3	19	81.7677				N	N
D8	23.05 anti-276-5p 38h	RPS7	UNKNOWN	SYBR	None	21.4065	21.3507	0.0535412	32.8283							92.4926	-3.516	TRUE	0.0236517	TRUE	3	19	81.7677				N	N
D9	23.05 anti-276-5p 38h	RPS7	UNKNOWN	SYBR	None	21.2997	21.3507	0.0535412	35.206							92.4926	-3.516	TRUE	0.0236517	TRUE	3	19	81.5184				N	N
E1	23.07 Control 38h	RPS7	UNKNOWN	SYBR	None	20.9032	20.7974	0.0968032	45.6431							92.4926	-3.516	TRUE	0.0236517	TRUE	3	19	81.2721				N	N
E2	23.07 Control 38h	RPS7	UNKNOWN	SYBR	None	20.7757	20.7974	0.0968032	49.6183							92.4926	-3.516	TRUE	0.0236517	TRUE	3	19	81.5205				N	N
E3	23.07 Control 38h	RPS7	UNKNOWN	SYBR	None	20.7133	20.7974	0.0968032	51.6882							92.4926	-3.516	TRUE	0.0236517	TRUE	3	19	81.5168				N	N
E7	23.07 anti-276-5p 38h	RPS7	UNKNOWN	SYBR	None	21.29	21.2435	0.0703852	35.4309							92.4926	-3.516	TRUE	0.0236517	TRUE	3	19	81.7677				N	N
E8	23.07 anti-276-5p 38h	RPS7	UNKNOWN	SYBR	None	21.278	21.2435	0.0703852	35.7087							92.4926	-3.516	TRUE	0.0236517	TRUE	3	19	81.7677				N	N
E9	23.07 anti-276-5p 38h	RPS7	UNKNOWN	SYBR	None	21.1625	21.2435	0.0703852	38.5147							92.4926	-3.516	TRUE	0.0236517	TRUE	3	19	81.5184				N	N
F1	23.08 Control 38h	RPS7	UNKNOWN	SYBR	None	20.8014	20.7781	0.0596989	48.7903							92.4926	-3.516	TRUE	0.0236517	TRUE	3	19	81.5205				N	N
F2	23.08 Control 38h	RPS7	UNKNOWN	SYBR	None	20.7102	20.7781	0.0596989	51.7926							92.4926	-3.516	TRUE	0.0236517	TRUE	3	18	81.5205				N	N
F3	23.08 Control 38h	RPS7	UNKNOWN	SYBR	None	20.8226	20.7781	0.0596989	48.1188							92.4926	-3.516	TRUE	0.0236517	TRUE	3	19	81.5168				N	N
F7	23.08 anti-276-5p 38h	RPS7	UNKNOWN	SYBR	None	21.4617	21.3994	0.0600004	31.6617							92.4926	-3.516	TRUE	0.0236517	TRUE	3	19	81.7677				N	N
F8	23.08 anti-276-5p 38h	RPS7	UNKNOWN	SYBR	None	21.3945	21.3994	0.0600004	33.0859							92.4926	-3.516	TRUE	0.0236517	TRUE	3	19	81.7677				N	N
F9	23.08 anti-276-5p 38h	RPS7	UNKNOWN	SYBR	None	21.342	21.3994	0.0600004	34.2435							92.4926	-3.516	TRUE	0.0236517	TRUE	3	19	81.5184				N	N
G1	100	RPS7	STANDARD	SYBR	None	19.7905	19.6761	0.100013	100							92.4926	-3.516	TRUE	0.0236517	TRUE	3	18	80.7753				N	N
G2	100	RPS7	STANDARD	SYBR	None	19.6051	19.6761	0.100013	100							92.4926	-3.516	TRUE	0.0236517	TRUE	3	17	80.7753				N	N
G3	100	RPS7	STANDARD	SYBR	None	19.6327	19.6761	0.100013	100							92.4926	-3.516	TRUE	0.0236517	TRUE	3	18	80.7716				N	N
G4	25	RPS7	STANDARD	SYBR	None	21.8765	21.8316	0.0403468	25							92.4926	-3.516	TRUE	0.0236517	TRUE	3	20	80.5233				N	N
G5	25	RPS7	STANDARD	SYBR	None	21.7984	21.8316	0.0403468	25							92.4926	-3.516	TRUE	0.0236517	TRUE	3	20	80.7668				N	N
G6	25	RPS7	STANDARD	SYBR	None	21.8199	21.8316	0.0403468	25							92.4926	-3.516	TRUE	0.0236517	TRUE	3	20	80.7668				N	N
G7	6.25	RPS7	STANDARD	SYBR	None	24.2163	24.0089	0.183924	6.25							92.4926	-3.516	TRUE	0.0236517	TRUE	3	22	80.7739				N	N
G8	6.25	RPS7	STANDARD	SYBR	None	23.945	24.0089	0.183924	6.25							92.4926	-3.516	TRUE	0.0236517	TRUE	3	22	81.0224				N	N
G9	6.25	RPS7	STANDARD	SYBR	None	23.8655	24.0089	0.183924	6.25							92.4926	-3.516	TRUE	0.0236517	TRUE	3	22	80.7732				N	N
G10	1.56	RPS7	STANDARD	SYBR	None	26.2062	26.0092	0.198386	1.56							92.4926	-3.516	TRUE	0.0236517	TRUE	3	24	80.5248				N	N
G11	1.56	RPS7	STANDARD	SYBR	None	25.8094	26.0092	0.198386	1.56							92.4926	-3.516	TRUE	0.0236517	TRUE	3	24	80.529				N	N
G12	1.56	RPS7	STANDARD	SYBR	None	26.0118	26.0092	0.198386	1.56							92.4926	-3.516	TRUE	0.0236517	TRUE	3	24	80.529				N	N
H4		RPS7	NTC	SYBR	None	33.2222										92.4926	-3.516	TRUE	0.0236517	TRUE	3	31	71.3335				Y	N
H5		RPS7	NTC	SYBR	None	33.6184										92.4926	-3.516	TRUE	0.0236517	TRUE	3	32	71.576				Y	N
H6		RPS7	NTC	SYBR	None	37.1239										92.4926	-3.516	TRUE	0.0236517	TRUE	3	35	68.8437				N	N
Expression of NADH I
NADH
Well	Sample Name	Target Name	Task	Reporter	Quencher	Cт	Cт Mean	Cт SD	Quantity	Normalized Quantity	Normalized Quantity Mean	Normalized Quantity SEM	RQ	RQ Min	RQ Max	Efficiency	Slope	Automatic Ct Threshold	Ct Threshold	Automatic Baseline	Baseline Start	Baseline End	Tm1	Tm2	Tm3	Comments	HIGHSD	OUTLIERRG	MTP
A7		NADH	NTC	SYBR	None	38.0758	37.592	0.684149								94.6862	-3.4562	TRUE	0.0411542	TRUE	3	35	73.5307	62.5718			Y	N	Y
A8		NADH	NTC	SYBR	None	Undetermined	37.592	0.684149								94.6862	-3.4562	TRUE	0.0411542	TRUE	3	39	62.0737				N	N	N
A9		NADH	NTC	SYBR	None	37.1083	37.592	0.684149								94.6862	-3.4562	TRUE	0.0411542	TRUE	3	34	69.7894				Y	N	N
A10		NADH	STANDARD	SYBR	None	33.6055	33.5626	0.0606645	0.39							94.6862	-3.4562	TRUE	0.0411542	TRUE	3	30	76.2679				N	N	N
A11		NADH	STANDARD	SYBR	None	33.5197	33.5626	0.0606645	0.39							94.6862	-3.4562	TRUE	0.0411542	TRUE	3	31	76.2317				N	N	N
B1		NADH	STANDARD	SYBR	None	31.8796	31.7964	0.120019	1.56							94.6862	-3.4562	TRUE	0.0411542	TRUE	3	29	76.2715				N	N	N
B2		NADH	STANDARD	SYBR	None	31.6588	31.7964	0.120019	1.56							94.6862	-3.4562	TRUE	0.0411542	TRUE	3	29	76.2715				N	N	N
B3		NADH	STANDARD	SYBR	None	31.8507	31.7964	0.120019	1.56							94.6862	-3.4562	TRUE	0.0411542	TRUE	3	28	76.2711				N	N	N
B4		NADH	STANDARD	SYBR	None	29.6486	29.6039	0.0997606	6.25							94.6862	-3.4562	TRUE	0.0411542	TRUE	3	28	76.5201				N	N	N
B5		NADH	STANDARD	SYBR	None	29.4895	29.6039	0.0997606	6.25							94.6862	-3.4562	TRUE	0.0411542	TRUE	3	27	76.5233				N	N	N
B6		NADH	STANDARD	SYBR	None	29.6734	29.6039	0.0997606	6.25							94.6862	-3.4562	TRUE	0.0411542	TRUE	3	27	76.5233				N	N	N
B7		NADH	STANDARD	SYBR	None	27.4794	27.5015	0.0291435	25							94.6862	-3.4562	TRUE	0.0411542	TRUE	3	25	76.0213				N	N	N
B8		NADH	STANDARD	SYBR	None	27.5345	27.5015	0.0291435	25							94.6862	-3.4562	TRUE	0.0411542	TRUE	3	25	76.0213				N	N	N
B9		NADH	STANDARD	SYBR	None	27.4904	27.5015	0.0291435	25							94.6862	-3.4562	TRUE	0.0411542	TRUE	3	25	76.2679				N	N	N
B10		NADH	STANDARD	SYBR	None	25.3986	25.3612	0.0353251	100							94.6862	-3.4562	TRUE	0.0411542	TRUE	3	23	76.2679				N	N	N
B11		NADH	STANDARD	SYBR	None	25.3564	25.3612	0.0353251	100							94.6862	-3.4562	TRUE	0.0411542	TRUE	3	23	76.4813				N	N	N
B12		NADH	STANDARD	SYBR	None	25.3285	25.3612	0.0353251	100							94.6862	-3.4562	TRUE	0.0411542	TRUE	3	23	76.4813				N	N	N
C4	23.08 anti-276-5p 38h	NADH	UNKNOWN	SYBR	None	28.2896	28.3926	0.151629	14.7255							94.6862	-3.4562	TRUE	0.0411542	TRUE	3	27	76.5201				N	N	N
C5	23.08 anti-276-5p 38h	NADH	UNKNOWN	SYBR	None	28.5667	28.3926	0.151629	12.2431							94.6862	-3.4562	TRUE	0.0411542	TRUE	3	26	76.5233				N	N	N
C6	23.08 anti-276-5p 38h	NADH	UNKNOWN	SYBR	None	28.3215	28.3926	0.151629	14.4161							94.6862	-3.4562	TRUE	0.0411542	TRUE	3	26	76.5233				N	N	N
C10	23.08 Control 38h	NADH	UNKNOWN	SYBR	None	27.8295	28.344	0.50579	20.0084							94.6862	-3.4562	TRUE	0.0411542	TRUE	3	26	76.2679				Y	N	N
C11	23.08 Control 38h	NADH	UNKNOWN	SYBR	None	28.3621	28.344	0.50579	14.0311							94.6862	-3.4562	TRUE	0.0411542	TRUE	3	26	76.2317				Y	N	N
C12	23.08 Control 38h	NADH	UNKNOWN	SYBR	None	28.8405	28.344	0.50579	10.2016							94.6862	-3.4562	TRUE	0.0411542	TRUE	3	26	76.2317				Y	N	N
D4	23.07 anti-276-5p 38h	NADH	UNKNOWN	SYBR	None	28.2035	28.3068	0.109015	15.5952							94.6862	-3.4562	TRUE	0.0411542	TRUE	3	25	76.2711				N	N	N
D5	23.07 anti-276-5p 38h	NADH	UNKNOWN	SYBR	None	28.296	28.3068	0.109015	14.6625							94.6862	-3.4562	TRUE	0.0411542	TRUE	3	25	76.5233				N	N	N
D6	23.07 anti-276-5p 38h	NADH	UNKNOWN	SYBR	None	28.4207	28.3068	0.109015	13.4938							94.6862	-3.4562	TRUE	0.0411542	TRUE	3	26	76.5233				N	N	N
D10	23.07 Control 38h	NADH	UNKNOWN	SYBR	None	28.3018	28.2267	0.197425	14.6064							94.6862	-3.4562	TRUE	0.0411542	TRUE	3	26	76.2679				N	N	N
D11	23.07 Control 38h	NADH	UNKNOWN	SYBR	None	28.0027	28.2267	0.197425	17.8273							94.6862	-3.4562	TRUE	0.0411542	TRUE	3	26	76.2317				N	N	N
D12	23.07 Control 38h	NADH	UNKNOWN	SYBR	None	28.3755	28.2267	0.197425	13.9068							94.6862	-3.4562	TRUE	0.0411542	TRUE	3	26	76.2317				N	N	N
E4	23.05 anti-276-5p 38h	NADH	UNKNOWN	SYBR	None	27.8411	28.321	0.418531	19.8533							94.6862	-3.4562	TRUE	0.0411542	TRUE	3	25	76.2711				N	N	N
E5	23.05 anti-276-5p 38h	NADH	UNKNOWN	SYBR	None	28.6108	28.321	0.418531	11.8887							94.6862	-3.4562	TRUE	0.0411542	TRUE	3	26	76.5233				N	N	N
E6	23.05 anti-276-5p 38h	NADH	UNKNOWN	SYBR	None	28.5109	28.321	0.418531	12.7071							94.6862	-3.4562	TRUE	0.0411542	TRUE	3	26	76.5233				N	N	N
E10	23.05 Control 38h	NADH	UNKNOWN	SYBR	None	28.55	28.5571	0.213206	12.38							94.6862	-3.4562	TRUE	0.0411542	TRUE	3	26	76.0188				N	N	N
E11	23.05 Control 38h	NADH	UNKNOWN	SYBR	None	28.3475	28.5571	0.213206	14.1681							94.6862	-3.4562	TRUE	0.0411542	TRUE	3	26	76.4813				N	N	N
E12	23.05 Control 38h	NADH	UNKNOWN	SYBR	None	28.7738	28.5571	0.213206	10.6657							94.6862	-3.4562	TRUE	0.0411542	TRUE	3	26	76.2317				N	N	N
F4	23.04 anti-276-5p 38h	NADH	UNKNOWN	SYBR	None	29.3218	29.2775	0.128318	7.40307							94.6862	-3.4562	TRUE	0.0411542	TRUE	3	26	76.5201				N	N	N
F5	23.04 anti-276-5p 38h	NADH	UNKNOWN	SYBR	None	29.1328	29.2775	0.128318	8.39644							94.6862	-3.4562	TRUE	0.0411542	TRUE	3	26	76.5233				N	N	N
F6	23.04 anti-276-5p 38h	NADH	UNKNOWN	SYBR	None	29.3777	29.2775	0.128318	7.13264							94.6862	-3.4562	TRUE	0.0411542	TRUE	3	27	76.5233				N	N	N
F10	23.04 Control 38h	NADH	UNKNOWN	SYBR	None	28.5027	28.6408	0.135643	12.777							94.6862	-3.4562	TRUE	0.0411542	TRUE	3	26	76.2679				N	N	N
F11	23.04 Control 38h	NADH	UNKNOWN	SYBR	None	28.646	28.6408	0.135643	11.6136							94.6862	-3.4562	TRUE	0.0411542	TRUE	3	26	76.2317				N	N	N
F12	23.04 Control 38h	NADH	UNKNOWN	SYBR	None	28.7738	28.6408	0.135643	10.6654							94.6862	-3.4562	TRUE	0.0411542	TRUE	3	26	76.2317				N	N	N
G4	23.03 anti-276-5p 38h	NADH	UNKNOWN	SYBR	None	28.1873	28.3113	0.413764	15.7641							94.6862	-3.4562	TRUE	0.0411542	TRUE	3	25	76.5201				N	N	N
G5	23.03 anti-276-5p 38h	NADH	UNKNOWN	SYBR	None	28.7729	28.3113	0.413764	10.6718							94.6862	-3.4562	TRUE	0.0411542	TRUE	3	26	76.5233				N	N	N
G6	23.03 anti-276-5p 38h	NADH	UNKNOWN	SYBR	None	27.9737	28.3113	0.413764	18.1746							94.6862	-3.4562	TRUE	0.0411542	TRUE	3	25	76.5233				N	N	N
G10	23.03 Control 38h	NADH	UNKNOWN	SYBR	None	29.1404	28.7663	0.392378	8.35438							94.6862	-3.4562	TRUE	0.0411542	TRUE	3	26	76.2679				N	N	N
G11	23.03 Control 38h	NADH	UNKNOWN	SYBR	None	28.3579	28.7663	0.392378	14.0708							94.6862	-3.4562	TRUE	0.0411542	TRUE	3	26	76.2317				N	N	N
G12	23.03 Control 38h	NADH	UNKNOWN	SYBR	None	28.8006	28.7663	0.392378	10.4764							94.6862	-3.4562	TRUE	0.0411542	TRUE	3	26	76.2317				N	N	N
H4	23.02 anti-276-5p 38h	NADH	UNKNOWN	SYBR	None	28.9815	28.622	0.313826	9.28693							94.6862	-3.4562	TRUE	0.0411542	TRUE	3	26	76.5201				N	N	N
H5	23.02 anti-276-5p 38h	NADH	UNKNOWN	SYBR	None	28.403	28.622	0.313826	13.6544							94.6862	-3.4562	TRUE	0.0411542	TRUE	3	26	76.7724				N	N	N
H6	23.02 anti-276-5p 38h	NADH	UNKNOWN	SYBR	None	28.4815	28.622	0.313826	12.958							94.6862	-3.4562	TRUE	0.0411542	TRUE	3	26	76.5233				N	N	N
H10	23.02 Control 38h	NADH	UNKNOWN	SYBR	None	28.3387	29.1853	0.733222	14.2518							94.6862	-3.4562	TRUE	0.0411542	TRUE	3	26	76.5171				Y	Y	N
H11	23.02 Control 38h	NADH	UNKNOWN	SYBR	None	29.6077	29.1853	0.733222	6.1195							94.6862	-3.4562	TRUE	0.0411542	TRUE	3	27	76.4813				Y	N	N
H12	23.02 Control 38h	NADH	UNKNOWN	SYBR	None	29.6097	29.1853	0.733222	6.11121							94.6862	-3.4562	TRUE	0.0411542	TRUE	3	27	76.2317				Y	N	N
RPS7
Well	Sample Name	Target Name	Task	Reporter	Quencher	Cт	Cт Mean	Cт SD	Quantity	Normalized Quantity	Normalized Quantity Mean	Normalized Quantity SEM	RQ	RQ Min	RQ Max	Efficiency	Slope	Automatic Ct Threshold	Ct Threshold	Automatic Baseline	Baseline Start	Baseline End	Tm1	Tm2	Tm3	Comments	AMPNC	MTP
A1	23.02 Control 38h	RPS7	UNKNOWN	SYBR	None	21.4309	21.3219	0.0985785	32.3075							92.4926	-3.516	TRUE	0.0236517	TRUE	3	19	81.5205				N	N
A2	23.02 Control 38h	RPS7	UNKNOWN	SYBR	None	21.2957	21.3219	0.0985785	35.2989							92.4926	-3.516	TRUE	0.0236517	TRUE	3	19	81.5205				N	N
A3	23.02 Control 38h	RPS7	UNKNOWN	SYBR	None	21.239	21.3219	0.0985785	36.6331							92.4926	-3.516	TRUE	0.0236517	TRUE	3	19	81.5168				N	N
A7	23.02 anti-276-5p 38h	RPS7	UNKNOWN	SYBR	None	21.484	21.3845	0.0931909	31.2031							92.4926	-3.516	TRUE	0.0236517	TRUE	3	19	81.7677				N	N
A8	23.02 anti-276-5p 38h	RPS7	UNKNOWN	SYBR	None	21.3703	21.3845	0.0931909	33.616							92.4926	-3.516	TRUE	0.0236517	TRUE	3	19	81.7677				N	N
A9	23.02 anti-276-5p 38h	RPS7	UNKNOWN	SYBR	None	21.2993	21.3845	0.0931909	35.2161							92.4926	-3.516	TRUE	0.0236517	TRUE	3	19	81.7668				N	N
B1	23.03 Control 38h	RPS7	UNKNOWN	SYBR	None	21.3184	21.1857	0.149977	34.7784							92.4926	-3.516	TRUE	0.0236517	TRUE	3	19	81.2721				N	N
B2	23.03 Control 38h	RPS7	UNKNOWN	SYBR	None	21.2157	21.1857	0.149977	37.196							92.4926	-3.516	TRUE	0.0236517	TRUE	3	19	81.5205				N	N
B3	23.03 Control 38h	RPS7	UNKNOWN	SYBR	None	21.023	21.1857	0.149977	42.2014							92.4926	-3.516	TRUE	0.0236517	TRUE	3	19	81.5168				N	N
B7	23.03 anti-276-5p 38h	RPS7	UNKNOWN	SYBR	None	21.5024	21.4159	0.119182	30.8288							92.4926	-3.516	TRUE	0.0236517	TRUE	3	19	81.7677				N	N
B8	23.03 anti-276-5p 38h	RPS7	UNKNOWN	SYBR	None	21.4654	21.4159	0.119182	31.585							92.4926	-3.516	TRUE	0.0236517	TRUE	3	19	81.7677				N	N
B9	23.03 anti-276-5p 38h	RPS7	UNKNOWN	SYBR	None	21.28	21.4159	0.119182	35.6631							92.4926	-3.516	TRUE	0.0236517	TRUE	3	19	81.5184				N	N
C1	23.04 Control 38h	RPS7	UNKNOWN	SYBR	None	21.3949	21.397	0.0924435	33.0776							92.4926	-3.516	TRUE	0.0236517	TRUE	3	19	81.5205				N	N
C2	23.04 Control 38h	RPS7	UNKNOWN	SYBR	None	21.4904	21.397	0.0924435	31.072							92.4926	-3.516	TRUE	0.0236517	TRUE	3	19	81.2721				N	N
C3	23.04 Control 38h	RPS7	UNKNOWN	SYBR	None	21.3056	21.397	0.0924435	35.0706							92.4926	-3.516	TRUE	0.0236517	TRUE	3	19	81.5168				N	N
C7	23.04 anti-276-5p 38h	RPS7	UNKNOWN	SYBR	None	21.4023	21.3543	0.0801348	32.9187							92.4926	-3.516	TRUE	0.0236517	TRUE	3	19	81.7677				N	N
C8	23.04 anti-276-5p 38h	RPS7	UNKNOWN	SYBR	None	21.3988	21.3543	0.0801348	32.9942							92.4926	-3.516	TRUE	0.0236517	TRUE	3	19	81.7677				N	N
C9	23.04 anti-276-5p 38h	RPS7	UNKNOWN	SYBR	None	21.2618	21.3543	0.0801348	36.0917							92.4926	-3.516	TRUE	0.0236517	TRUE	3	19	81.5184				N	N
D1	23.05 Control 38h	RPS7	UNKNOWN	SYBR	None	21.3123	21.1941	0.141335	34.9167							92.4926	-3.516	TRUE	0.0236517	TRUE	3	19	81.2721				N	N
D2	23.05 Control 38h	RPS7	UNKNOWN	SYBR	None	21.0375	21.1941	0.141335	41.8005							92.4926	-3.516	TRUE	0.0236517	TRUE	3	19	81.5205				N	N
D3	23.05 Control 38h	RPS7	UNKNOWN	SYBR	None	21.2324	21.1941	0.141335	36.7925							92.4926	-3.516	TRUE	0.0236517	TRUE	3	19	81.5168				N	N
D7	23.05 anti-276-5p 38h	RPS7	UNKNOWN	SYBR	None	21.346	21.3507	0.0535412	34.1539							92.4926	-3.516	TRUE	0.0236517	TRUE	3	19	81.7677				N	N
D8	23.05 anti-276-5p 38h	RPS7	UNKNOWN	SYBR	None	21.4065	21.3507	0.0535412	32.8283							92.4926	-3.516	TRUE	0.0236517	TRUE	3	19	81.7677				N	N
D9	23.05 anti-276-5p 38h	RPS7	UNKNOWN	SYBR	None	21.2997	21.3507	0.0535412	35.206							92.4926	-3.516	TRUE	0.0236517	TRUE	3	19	81.5184				N	N
E1	23.07 Control 38h	RPS7	UNKNOWN	SYBR	None	20.9032	20.7974	0.0968032	45.6431							92.4926	-3.516	TRUE	0.0236517	TRUE	3	19	81.2721				N	N
E2	23.07 Control 38h	RPS7	UNKNOWN	SYBR	None	20.7757	20.7974	0.0968032	49.6183							92.4926	-3.516	TRUE	0.0236517	TRUE	3	19	81.5205				N	N
E3	23.07 Control 38h	RPS7	UNKNOWN	SYBR	None	20.7133	20.7974	0.0968032	51.6882							92.4926	-3.516	TRUE	0.0236517	TRUE	3	19	81.5168				N	N
E7	23.07 anti-276-5p 38h	RPS7	UNKNOWN	SYBR	None	21.29	21.2435	0.0703852	35.4309							92.4926	-3.516	TRUE	0.0236517	TRUE	3	19	81.7677				N	N
E8	23.07 anti-276-5p 38h	RPS7	UNKNOWN	SYBR	None	21.278	21.2435	0.0703852	35.7087							92.4926	-3.516	TRUE	0.0236517	TRUE	3	19	81.7677				N	N
E9	23.07 anti-276-5p 38h	RPS7	UNKNOWN	SYBR	None	21.1625	21.2435	0.0703852	38.5147							92.4926	-3.516	TRUE	0.0236517	TRUE	3	19	81.5184				N	N
F1	23.08 Control 38h	RPS7	UNKNOWN	SYBR	None	20.8014	20.7781	0.0596989	48.7903							92.4926	-3.516	TRUE	0.0236517	TRUE	3	19	81.5205				N	N
F2	23.08 Control 38h	RPS7	UNKNOWN	SYBR	None	20.7102	20.7781	0.0596989	51.7926							92.4926	-3.516	TRUE	0.0236517	TRUE	3	18	81.5205				N	N
F3	23.08 Control 38h	RPS7	UNKNOWN	SYBR	None	20.8226	20.7781	0.0596989	48.1188							92.4926	-3.516	TRUE	0.0236517	TRUE	3	19	81.5168				N	N
F7	23.08 anti-276-5p 38h	RPS7	UNKNOWN	SYBR	None	21.4617	21.3994	0.0600004	31.6617							92.4926	-3.516	TRUE	0.0236517	TRUE	3	19	81.7677				N	N
F8	23.08 anti-276-5p 38h	RPS7	UNKNOWN	SYBR	None	21.3945	21.3994	0.0600004	33.0859							92.4926	-3.516	TRUE	0.0236517	TRUE	3	19	81.7677				N	N
F9	23.08 anti-276-5p 38h	RPS7	UNKNOWN	SYBR	None	21.342	21.3994	0.0600004	34.2435							92.4926	-3.516	TRUE	0.0236517	TRUE	3	19	81.5184				N	N
G1	100	RPS7	STANDARD	SYBR	None	19.7905	19.6761	0.100013	100							92.4926	-3.516	TRUE	0.0236517	TRUE	3	18	80.7753				N	N
G2	100	RPS7	STANDARD	SYBR	None	19.6051	19.6761	0.100013	100							92.4926	-3.516	TRUE	0.0236517	TRUE	3	17	80.7753				N	N
G3	100	RPS7	STANDARD	SYBR	None	19.6327	19.6761	0.100013	100							92.4926	-3.516	TRUE	0.0236517	TRUE	3	18	80.7716				N	N
G4	25	RPS7	STANDARD	SYBR	None	21.8765	21.8316	0.0403468	25							92.4926	-3.516	TRUE	0.0236517	TRUE	3	20	80.5233				N	N
G5	25	RPS7	STANDARD	SYBR	None	21.7984	21.8316	0.0403468	25							92.4926	-3.516	TRUE	0.0236517	TRUE	3	20	80.7668				N	N
G6	25	RPS7	STANDARD	SYBR	None	21.8199	21.8316	0.0403468	25							92.4926	-3.516	TRUE	0.0236517	TRUE	3	20	80.7668				N	N
G7	6.25	RPS7	STANDARD	SYBR	None	24.2163	24.0089	0.183924	6.25							92.4926	-3.516	TRUE	0.0236517	TRUE	3	22	80.7739				N	N
G8	6.25	RPS7	STANDARD	SYBR	None	23.945	24.0089	0.183924	6.25							92.4926	-3.516	TRUE	0.0236517	TRUE	3	22	81.0224				N	N
G9	6.25	RPS7	STANDARD	SYBR	None	23.8655	24.0089	0.183924	6.25							92.4926	-3.516	TRUE	0.0236517	TRUE	3	22	80.7732				N	N
G10	1.56	RPS7	STANDARD	SYBR	None	26.2062	26.0092	0.198386	1.56							92.4926	-3.516	TRUE	0.0236517	TRUE	3	24	80.5248				N	N
G11	1.56	RPS7	STANDARD	SYBR	None	25.8094	26.0092	0.198386	1.56							92.4926	-3.516	TRUE	0.0236517	TRUE	3	24	80.529				N	N
G12	1.56	RPS7	STANDARD	SYBR	None	26.0118	26.0092	0.198386	1.56							92.4926	-3.516	TRUE	0.0236517	TRUE	3	24	80.529				N	N
H4		RPS7	NTC	SYBR	None	33.2222										92.4926	-3.516	TRUE	0.0236517	TRUE	3	31	71.3335				Y	N
H5		RPS7	NTC	SYBR	None	33.6184										92.4926	-3.516	TRUE	0.0236517	TRUE	3	32	71.576				Y	N
H6		RPS7	NTC	SYBR	None	37.1239										92.4926	-3.516	TRUE	0.0236517	TRUE	3	35	68.8437				N	N
Expression of MCC
MCC
Well	Sample Name	Target Name	Task	Reporter	Quencher	Cт	Cт Mean	Cт SD	Quantity	Normalized Quantity	Normalized Quantity Mean	Normalized Quantity SEM	RQ	RQ Min	RQ Max	Efficiency	Slope	Automatic Ct Threshold	Ct Threshold	Automatic Baseline	Baseline Start	Baseline End	Tm1	Tm2	Tm3	Comments	AMPNC	MTP
A4	23.02 Control 48h	MCC	UNKNOWN	SYBR	None	29.7285	29.7047	0.0268433	36.388							95.7561	-3.428	TRUE	1.16599	TRUE	3	22	76.5645				N	N
A5	23.02 Control 48h	MCC	UNKNOWN	SYBR	None	29.7099	29.7047	0.0268433	36.847							95.7561	-3.428	TRUE	1.16599	TRUE	3	22	76.828				N	N
A6	23.02 Control 48h	MCC	UNKNOWN	SYBR	None	29.6756	29.7047	0.0268433	37.7049							95.7561	-3.428	TRUE	1.16599	TRUE	3	22	76.828	72.1126			N	Y
A7	23.02 anti-276-5p 38h	MCC	UNKNOWN	SYBR	None	30.3233	30.0588	0.229466	24.4033							95.7561	-3.428	TRUE	1.16599	TRUE	3	23	76.3256				N	N
A8	23.02 anti-276-5p 38h	MCC	UNKNOWN	SYBR	None	29.9138	30.0588	0.229466	32.1294							95.7561	-3.428	TRUE	1.16599	TRUE	3	22	76.822				N	N
A9	23.02 anti-276-5p 38h	MCC	UNKNOWN	SYBR	None	29.9391	30.0588	0.229466	31.5881							95.7561	-3.428	TRUE	1.16599	TRUE	3	22	76.3251				N	N
B1	23.03 Control 38h	MCC	UNKNOWN	SYBR	None	30.0444	30.1512	0.135616	29.4321							95.7561	-3.428	TRUE	1.16599	TRUE	3	22	76.8115				N	N
B2	23.03 Control 38h	MCC	UNKNOWN	SYBR	None	30.3038	30.1512	0.135616	24.7253							95.7561	-3.428	TRUE	1.16599	TRUE	3	23	76.3151				N	N
B3	23.03 Control 38h	MCC	UNKNOWN	SYBR	None	30.1056	30.1512	0.135616	28.2473							95.7561	-3.428	TRUE	1.16599	TRUE	3	22	76.5645				N	N
B7	23.03 anti-276-5p 38h	MCC	UNKNOWN	SYBR	None	30.2788	29.9932	0.29814	25.1437							95.7561	-3.428	TRUE	1.16599	TRUE	3	22	75.8291				N	N
B8	23.03 anti-276-5p 38h	MCC	UNKNOWN	SYBR	None	30.0168	29.9932	0.29814	29.982							95.7561	-3.428	TRUE	1.16599	TRUE	3	22	76.3256				N	N
B9	23.03 anti-276-5p 38h	MCC	UNKNOWN	SYBR	None	29.684	29.9932	0.29814	37.4942							95.7561	-3.428	TRUE	1.16599	TRUE	3	22	76.8214				N	N
C1	23.04 Control 38h	MCC	UNKNOWN	SYBR	None	29.7526	29.6575	0.134628	35.8055							95.7561	-3.428	TRUE	1.16599	TRUE	3	22	76.8115				N	N
C2	23.04 Control 38h	MCC	UNKNOWN	SYBR	None	29.5034	29.6575	0.134628	42.3281							95.7561	-3.428	TRUE	1.16599	TRUE	3	22	77.0597				N	N
C3	23.04 Control 38h	MCC	UNKNOWN	SYBR	None	29.7164	29.6575	0.134628	36.6854							95.7561	-3.428	TRUE	1.16599	TRUE	3	22	76.5645				N	N
C7	23.04 anti-276-5p 38h	MCC	UNKNOWN	SYBR	None	30.2509	30.2275	0.0331343	25.6193							95.7561	-3.428	TRUE	1.16599	TRUE	3	22	76.3256				N	N
C8	23.04 anti-276-5p 38h	MCC	UNKNOWN	SYBR	None	30.242	30.2275	0.0331343	25.7735							95.7561	-3.428	TRUE	1.16599	TRUE	3	22	76.3256				N	N
C9	23.04 anti-276-5p 38h	MCC	UNKNOWN	SYBR	None	30.1896	30.2275	0.0331343	26.6968							95.7561	-3.428	TRUE	1.16599	TRUE	3	22	76.3251				N	N
D1	23.05 Control 38h	MCC	UNKNOWN	SYBR	None	29.951	29.7769	0.20007	31.3366							95.7561	-3.428	TRUE	1.16599	TRUE	3	22	76.3151				N	N
D2	23.05 Control 38h	MCC	UNKNOWN	SYBR	None	29.8214	29.7769	0.20007	34.1877							95.7561	-3.428	TRUE	1.16599	TRUE	3	22	76.5633				N	N
D3	23.05 Control 38h	MCC	UNKNOWN	SYBR	None	29.5584	29.7769	0.20007	40.794							95.7561	-3.428	TRUE	1.16599	TRUE	3	22	76.8126				N	N
D7	23.05 anti-276-5p 38h	MCC	UNKNOWN	SYBR	None	29.3956	29.3836	0.0402451	45.5071							95.7561	-3.428	TRUE	1.16599	TRUE	3	22	76.0774				N	N
D8	23.05 anti-276-5p 38h	MCC	UNKNOWN	SYBR	None	29.4165	29.3836	0.0402451	44.8741							95.7561	-3.428	TRUE	1.16599	TRUE	3	22	76.3256				N	N
D9	23.05 anti-276-5p 38h	MCC	UNKNOWN	SYBR	None	29.3387	29.3836	0.0402451	47.28							95.7561	-3.428	TRUE	1.16599	TRUE	3	22	76.5733				N	N
E1	23.07 Control 38h	MCC	UNKNOWN	SYBR	None	29.6846	29.5545	0.132409	37.4771							95.7561	-3.428	TRUE	1.16599	TRUE	3	22	76.5633				N	N
E2	23.07 Control 38h	MCC	UNKNOWN	SYBR	None	29.4199	29.5545	0.132409	44.7698							95.7561	-3.428	TRUE	1.16599	TRUE	3	22	77.0597				N	N
E3	23.07 Control 38h	MCC	UNKNOWN	SYBR	None	29.5589	29.5545	0.132409	40.7806							95.7561	-3.428	TRUE	1.16599	TRUE	3	22	76.5645				N	N
E7	23.07 anti-276-5p 38h	MCC	UNKNOWN	SYBR	None	29.7537	29.7415	0.0597672	35.7779							95.7561	-3.428	TRUE	1.16599	TRUE	3	22	76.3256				N	N
E8	23.07 anti-276-5p 38h	MCC	UNKNOWN	SYBR	None	29.7942	29.7415	0.0597672	34.8179							95.7561	-3.428	TRUE	1.16599	TRUE	3	22	76.3256				N	N
E9	23.07 anti-276-5p 38h	MCC	UNKNOWN	SYBR	None	29.6766	29.7415	0.0597672	37.681							95.7561	-3.428	TRUE	1.16599	TRUE	3	22	76.8214				N	N
F1	23.08 Control 38h	MCC	UNKNOWN	SYBR	None	29.6205	29.6896	0.0601836	39.1255							95.7561	-3.428	TRUE	1.16599	TRUE	3	22	77.0597				N	N
F2	23.08 Control 38h	MCC	UNKNOWN	SYBR	None	29.7178	29.6896	0.0601836	36.6508							95.7561	-3.428	TRUE	1.16599	TRUE	3	22	76.5633				N	N
F3	23.08 Control 38h	MCC	UNKNOWN	SYBR	None	29.7306	29.6896	0.0601836	36.3381							95.7561	-3.428	TRUE	1.16599	TRUE	3	22	77.0608				N	N
F7	23.08 anti-276-5p 38h	MCC	UNKNOWN	SYBR	None	29.4822	29.391	0.29643	42.9348							95.7561	-3.428	TRUE	1.16599	TRUE	3	22	76.3256				N	N
F8	23.08 anti-276-5p 38h	MCC	UNKNOWN	SYBR	None	29.6312	29.391	0.29643	38.8472							95.7561	-3.428	TRUE	1.16599	TRUE	3	22	76.5738				N	N
F9	23.08 anti-276-5p 38h	MCC	UNKNOWN	SYBR	None	29.0597	29.391	0.29643	57.0239							95.7561	-3.428	TRUE	1.16599	TRUE	3	22	77.0696				N	N
G1	100	MCC	STANDARD	SYBR	None	28.4641	28.2413	0.198143	100							95.7561	-3.428	TRUE	1.16599	TRUE	3	21	77.3079				N	N
G2	100	MCC	STANDARD	SYBR	None	28.0847	28.2413	0.198143	100							95.7561	-3.428	TRUE	1.16599	TRUE	3	20	77.3079				N	N
G3	100	MCC	STANDARD	SYBR	None	28.1751	28.2413	0.198143	100							95.7561	-3.428	TRUE	1.16599	TRUE	3	20	77.309				N	N
G4	25	MCC	STANDARD	SYBR	None	30.259	30.2514	0.218714	25							95.7561	-3.428	TRUE	1.16599	TRUE	3	22	77.0608				N	N
G5	25	MCC	STANDARD	SYBR	None	30.4663	30.2514	0.218714	25							95.7561	-3.428	TRUE	1.16599	TRUE	3	23	76.828				N	N
G6	25	MCC	STANDARD	SYBR	None	30.029	30.2514	0.218714	25							95.7561	-3.428	TRUE	1.16599	TRUE	3	22	77.3243				N	N
G7	6.25	MCC	STANDARD	SYBR	None	32.1353	32.3691	0.213624	6.25							95.7561	-3.428	TRUE	1.16599	TRUE	3	25	76.822				N	N
G8	6.25	MCC	STANDARD	SYBR	None	32.554	32.3691	0.213624	6.25							95.7561	-3.428	TRUE	1.16599	TRUE	3	25	76.3256				N	N
G9	6.25	MCC	STANDARD	SYBR	None	32.418	32.3691	0.213624	6.25							95.7561	-3.428	TRUE	1.16599	TRUE	3	25	76.3251				N	N
H1		MCC	NTC	SYBR	None	35.3305	34.9634	0.34681								95.7561	-3.428	TRUE	1.16599	TRUE	3	28	72.0955				N	N
H2		MCC	NTC	SYBR	None	34.6413	34.9634	0.34681								95.7561	-3.428	TRUE	1.16599	TRUE	3	27	72.0955				Y	N
H3		MCC	NTC	SYBR	None	34.9183	34.9634	0.34681								95.7561	-3.428	TRUE	1.16599	TRUE	3	27	72.0975				Y	N
RPS7
Well	Sample Name	Target Name	Task	Reporter	Quencher	Cт	Cт Mean	Cт SD	Quantity	Normalized Quantity	Normalized Quantity Mean	Normalized Quantity SEM	RQ	RQ Min	RQ Max	Efficiency	Slope	Automatic Ct Threshold	Ct Threshold	Automatic Baseline	Baseline Start	Baseline End	Tm1	Tm2	Tm3	Comments	HIGHSD	MTP
A1	23.02 Control 38h	RPS7	UNKNOWN	SYBR	None	26.3893	26.2487	0.128063	38.4063							102.048	-3.2738	TRUE	1.11813	TRUE	3	19	77.5605				N	N
A2	23.02 Control 38h	RPS7	UNKNOWN	SYBR	None	26.2182	26.2487	0.128063	43.3162							102.048	-3.2738	TRUE	1.11813	TRUE	3	19	77.5605				N	N
A3	23.02 Control 38h	RPS7	UNKNOWN	SYBR	None	26.1387	26.2487	0.128063	45.8096							102.048	-3.2738	TRUE	1.11813	TRUE	3	19	77.8116				N	N
A7	23.02 anti-276-5p 38h	RPS7	UNKNOWN	SYBR	None	26.0163	26.1856	0.168202	49.9253							102.048	-3.2738	TRUE	1.11813	TRUE	3	18	77.5695				N	N
A8	23.02 anti-276-5p 38h	RPS7	UNKNOWN	SYBR	None	26.3527	26.1856	0.168202	39.4068							102.048	-3.2738	TRUE	1.11813	TRUE	3	19	77.3212				N	N
A9	23.02 anti-276-5p 38h	RPS7	UNKNOWN	SYBR	None	26.1877	26.1856	0.168202	44.2567							102.048	-3.2738	TRUE	1.11813	TRUE	3	19	77.5666				N	N
B1	23.03 Control 38h	RPS7	UNKNOWN	SYBR	None	25.9921	25.9968	0.105647	50.7836							102.048	-3.2738	TRUE	1.11813	TRUE	3	18	77.5605				N	N
B2	23.03 Control 38h	RPS7	UNKNOWN	SYBR	None	25.8936	25.9968	0.105647	54.4285							102.048	-3.2738	TRUE	1.11813	TRUE	3	18	78.057				N	N
B3	23.03 Control 38h	RPS7	UNKNOWN	SYBR	None	26.1047	25.9968	0.105647	46.9173							102.048	-3.2738	TRUE	1.11813	TRUE	3	19	77.5634				N	N
B7	23.03 anti-276-5p 38h	RPS7	UNKNOWN	SYBR	None	25.9464	26.0433	0.0849289	52.4436							102.048	-3.2738	TRUE	1.11813	TRUE	3	18	77.5695				N	N
B8	23.03 anti-276-5p 38h	RPS7	UNKNOWN	SYBR	None	26.1047	26.0433	0.0849289	46.9155							102.048	-3.2738	TRUE	1.11813	TRUE	3	19	77.5695				N	N
B9	23.03 anti-276-5p 38h	RPS7	UNKNOWN	SYBR	None	26.0787	26.0433	0.0849289	47.7818							102.048	-3.2738	TRUE	1.11813	TRUE	3	18	77.8148				N	N
C1	23.04 Control 38h	RPS7	UNKNOWN	SYBR	None	25.9243	25.7034	0.21665	53.2651							102.048	-3.2738	TRUE	1.11813	TRUE	3	18	77.3123				N	N
C2	23.04 Control 38h	RPS7	UNKNOWN	SYBR	None	25.6948	25.7034	0.21665	62.5928							102.048	-3.2738	TRUE	1.11813	TRUE	3	18	77.5605				N	N
C3	23.04 Control 38h	RPS7	UNKNOWN	SYBR	None	25.4912	25.7034	0.21665	72.2302							102.048	-3.2738	TRUE	1.11813	TRUE	3	18	77.8116				N	N
C7	23.04 anti-276-5p 38h	RPS7	UNKNOWN	SYBR	None	25.9293	26.1258	0.457779	53.0784							102.048	-3.2738	TRUE	1.11813	TRUE	3	18	77.5695				N	N
C8	23.04 anti-276-5p 38h	RPS7	UNKNOWN	SYBR	None	25.7992	26.1258	0.457779	58.1632							102.048	-3.2738	TRUE	1.11813	TRUE	3	18	77.5695				N	N
C9	23.04 anti-276-5p 38h	RPS7	UNKNOWN	SYBR	None	26.6491	26.1258	0.457779	31.9923							102.048	-3.2738	TRUE	1.11813	TRUE	3	19	77.07				N	N
D1	23.05 Control 38h	RPS7	UNKNOWN	SYBR	None	25.5633	26.256	0.628822	68.6606							102.048	-3.2738	TRUE	1.11813	TRUE	3	18	78.057				Y	N
D2	23.05 Control 38h	RPS7	UNKNOWN	SYBR	None	26.4139	26.256	0.628822	37.7473							102.048	-3.2738	TRUE	1.11813	TRUE	3	19	77.3123				Y	N
D3	23.05 Control 38h	RPS7	UNKNOWN	SYBR	None	26.7908	26.256	0.628822	28.9564							102.048	-3.2738	TRUE	1.11813	TRUE	3	19	76.8186				Y	N
D7	23.05 anti-276-5p 38h	RPS7	UNKNOWN	SYBR	None	26.3883	26.6348	0.265416	38.4329							102.048	-3.2738	TRUE	1.11813	TRUE	3	19	77.0729				N	N
D8	23.05 anti-276-5p 38h	RPS7	UNKNOWN	SYBR	None	26.9158	26.6348	0.265416	26.521							102.048	-3.2738	TRUE	1.11813	TRUE	3	19	76.5763				N	N
D9	23.05 anti-276-5p 38h	RPS7	UNKNOWN	SYBR	None	26.6002	26.6348	0.265416	33.1107							102.048	-3.2738	TRUE	1.11813	TRUE	3	19	77.07				N	N
E1	23.07 Control 38h	RPS7	UNKNOWN	SYBR	None	26.5052	26.4105	0.137865	35.3989							102.048	-3.2738	TRUE	1.11813	TRUE	3	19	76.8157				N	N
E2	23.07 Control 38h	RPS7	UNKNOWN	SYBR	None	26.2523	26.4105	0.137865	42.2903							102.048	-3.2738	TRUE	1.11813	TRUE	3	19	77.064				N	N
E3	23.07 Control 38h	RPS7	UNKNOWN	SYBR	None	26.4739	26.4105	0.137865	36.1874							102.048	-3.2738	TRUE	1.11813	TRUE	3	19	76.8186				N	N
E7	23.07 anti-276-5p 38h	RPS7	UNKNOWN	SYBR	None	26.583	26.659	0.106436	33.5143							102.048	-3.2738	TRUE	1.11813	TRUE	3	19	76.8246				N	N
E8	23.07 anti-276-5p 38h	RPS7	UNKNOWN	SYBR	None	26.7806	26.659	0.106436	29.1652							102.048	-3.2738	TRUE	1.11813	TRUE	3	19	76.5763				N	N
E9	23.07 anti-276-5p 38h	RPS7	UNKNOWN	SYBR	None	26.6133	26.659	0.106436	32.8077							102.048	-3.2738	TRUE	1.11813	TRUE	3	19	76.8217				N	N
F1	23.08 Control 38h	RPS7	UNKNOWN	SYBR	None	27.2631	27.1556	0.105398	20.772							102.048	-3.2738	TRUE	1.11813	TRUE	3	19	76.8157				N	N
F2	23.08 Control 38h	RPS7	UNKNOWN	SYBR	None	27.0525	27.1556	0.105398	24.0894							102.048	-3.2738	TRUE	1.11813	TRUE	3	19	76.8157				N	N
F3	23.08 Control 38h	RPS7	UNKNOWN	SYBR	None	27.1513	27.1556	0.105398	22.4719							102.048	-3.2738	TRUE	1.11813	TRUE	3	20	76.8186				N	N
F7	23.08 anti-276-5p 38h	RPS7	UNKNOWN	SYBR	None	26.9597	26.926	0.0605802	25.713							102.048	-3.2738	TRUE	1.11813	TRUE	3	20	77.0729				N	N
F8	23.08 anti-276-5p 38h	RPS7	UNKNOWN	SYBR	None	26.9621	26.926	0.0605802	25.6703							102.048	-3.2738	TRUE	1.11813	TRUE	3	19	77.0729				N	N
F9	23.08 anti-276-5p 38h	RPS7	UNKNOWN	SYBR	None	26.856	26.926	0.0605802	27.659							102.048	-3.2738	TRUE	1.11813	TRUE	3	19	77.07				N	N
G1	100	RPS7	STANDARD	SYBR	None	25.3381	25.0385	0.263121	100							102.048	-3.2738	TRUE	1.11813	TRUE	3	18	76.8157				N	N
G2	100	RPS7	STANDARD	SYBR	None	24.9323	25.0385	0.263121	100							102.048	-3.2738	TRUE	1.11813	TRUE	3	18	77.3123				N	N
G3	100	RPS7	STANDARD	SYBR	None	24.8451	25.0385	0.263121	100							102.048	-3.2738	TRUE	1.11813	TRUE	3	17	77.5634				N	N
G4	25	RPS7	STANDARD	SYBR	None	26.8719	26.9765	0.135867	25							102.048	-3.2738	TRUE	1.11813	TRUE	3	19	77.3151				N	N
G5	25	RPS7	STANDARD	SYBR	None	27.13	26.9765	0.135867	25							102.048	-3.2738	TRUE	1.11813	TRUE	3	20	77.0763				N	N
G6	25	RPS7	STANDARD	SYBR	None	26.9274	26.9765	0.135867	25							102.048	-3.2738	TRUE	1.11813	TRUE	3	19	77.3245				N	N
G7	6.25	RPS7	STANDARD	SYBR	None	29.0336	28.9876	0.0405031	6.25							102.048	-3.2738	TRUE	1.11813	TRUE	3	22	77.0729				N	N
G8	6.25	RPS7	STANDARD	SYBR	None	28.9575	28.9876	0.0405031	6.25							102.048	-3.2738	TRUE	1.11813	TRUE	3	22	77.0729				N	N
G9	6.25	RPS7	STANDARD	SYBR	None	28.9716	28.9876	0.0405031	6.25							102.048	-3.2738	TRUE	1.11813	TRUE	3	21	77.3183				N	N
G10	1.56	RPS7	STANDARD	SYBR	None	30.9623	30.9407	0.051319	1.56							102.048	-3.2738	TRUE	1.11813	TRUE	3	23	77.07				N	N
G11	1.56	RPS7	STANDARD	SYBR	None	30.8821	30.9407	0.051319	1.56							102.048	-3.2738	TRUE	1.11813	TRUE	3	23	77.0772				N	N
G12	1.56	RPS7	STANDARD	SYBR	None	30.9776	30.9407	0.051319	1.56							102.048	-3.2738	TRUE	1.11813	TRUE	3	24	76.5807				N	N
H1		RPS7	NTC	SYBR	None	Undetermined										102.048	-3.2738	TRUE	1.11813	TRUE	3	39	69.1197	88.4839	82.2775		N	Y
H2		RPS7	NTC	SYBR	None	Undetermined										102.048	-3.2738	TRUE	1.11813	TRUE	3	39	68.3749	86.7461			N	Y
Expression of OAR
OAR
Well	Sample Name	Target Name	Task	Reporter	Quencher	Cт	Cт Mean	Cт SD	Quantity	Normalized Quantity	Normalized Quantity Mean	Normalized Quantity SEM	RQ	RQ Min	RQ Max	Efficiency	Slope	Automatic Ct Threshold	Ct Threshold	Automatic Baseline	Baseline Start	Baseline End	Tm1	Tm2	Tm3	Comments	HIGHSD	MTP
A1	23.02 Control 38h	OAR	UNKNOWN	SYBR	None	32.9183	32.9721	0.311353	19.0671							134.43	-2.7026	TRUE	0.883093	TRUE	3	26	74.3106				N	N
A2	23.02 Control 38h	OAR	UNKNOWN	SYBR	None	33.3069	32.9721	0.311353	13.6929							134.43	-2.7026	TRUE	0.883093	TRUE	3	26	74.3106				N	N
A3	23.02 Control 38h	OAR	UNKNOWN	SYBR	None	32.6912	32.9721	0.311353	23.1371							134.43	-2.7026	TRUE	0.883093	TRUE	3	26	74.5578				N	N
A7	23.02 anti-276-5p 38h	OAR	UNKNOWN	SYBR	None	32.8237	32.7616	0.0539208	20.6683							134.43	-2.7026	TRUE	0.883093	TRUE	3	26	74.0729				N	N
A8	23.02 anti-276-5p 38h	OAR	UNKNOWN	SYBR	None	32.7354	32.7616	0.0539208	22.2828							134.43	-2.7026	TRUE	0.883093	TRUE	3	25	74.3213				N	N
A9	23.02 anti-276-5p 38h	OAR	UNKNOWN	SYBR	None	32.7259	32.7616	0.0539208	22.4638							134.43	-2.7026	TRUE	0.883093	TRUE	3	26	74.0639				N	N
B1	23.03 Control 38h	OAR	UNKNOWN	SYBR	None	32.9584	32.7615	0.367881	18.4274							134.43	-2.7026	TRUE	0.883093	TRUE	3	26	74.3106				N	N
B2	23.03 Control 38h	OAR	UNKNOWN	SYBR	None	32.9891	32.7615	0.367881	17.9515							134.43	-2.7026	TRUE	0.883093	TRUE	3	26	74.5589				N	N
B3	23.03 Control 38h	OAR	UNKNOWN	SYBR	None	32.3371	32.7615	0.367881	31.2857							134.43	-2.7026	TRUE	0.883093	TRUE	3	25	74.5578				N	N
B7	23.03 anti-276-5p 38h	OAR	UNKNOWN	SYBR	None	32.2723	32.314	0.0398855	33.0612							134.43	-2.7026	TRUE	0.883093	TRUE	3	25	74.3213				N	N
B8	23.03 anti-276-5p 38h	OAR	UNKNOWN	SYBR	None	32.3179	32.314	0.0398855	31.8002							134.43	-2.7026	TRUE	0.883093	TRUE	3	25	74.0729				N	N
B9	23.03 anti-276-5p 38h	OAR	UNKNOWN	SYBR	None	32.3518	32.314	0.0398855	30.8966							134.43	-2.7026	TRUE	0.883093	TRUE	3	25	74.3122				N	N
C1	23.04 Control 38h	OAR	UNKNOWN	SYBR	None	32.1017	31.884	0.266899	38.2323							134.43	-2.7026	TRUE	0.883093	TRUE	3	25	74.3106				N	N
C2	23.04 Control 38h	OAR	UNKNOWN	SYBR	None	31.964	31.884	0.266899	42.9928							134.43	-2.7026	TRUE	0.883093	TRUE	3	25	74.3106				N	N
C3	23.04 Control 38h	OAR	UNKNOWN	SYBR	None	31.5862	31.884	0.266899	59.316							134.43	-2.7026	TRUE	0.883093	TRUE	3	24	74.5578				N	N
C7	23.04 anti-276-5p 38h	OAR	UNKNOWN	SYBR	None	32.9065	32.8675	0.282432	19.2591							134.43	-2.7026	TRUE	0.883093	TRUE	3	26	74.0729				N	N
C8	23.04 anti-276-5p 38h	OAR	UNKNOWN	SYBR	None	33.1284	32.8675	0.282432	15.942							134.43	-2.7026	TRUE	0.883093	TRUE	3	26	74.0729				N	N
C9	23.04 anti-276-5p 38h	OAR	UNKNOWN	SYBR	None	32.5676	32.8675	0.282432	25.7068							134.43	-2.7026	TRUE	0.883093	TRUE	3	25	74.3122				N	N
D1	23.05 Control 38h	OAR	UNKNOWN	SYBR	None	31.862	31.832	0.0364794	46.8949							134.43	-2.7026	TRUE	0.883093	TRUE	3	24	74.5589				N	N
D2	23.05 Control 38h	OAR	UNKNOWN	SYBR	None	31.8426	31.832	0.0364794	47.6754							134.43	-2.7026	TRUE	0.883093	TRUE	3	25	74.8071				N	N
D3	23.05 Control 38h	OAR	UNKNOWN	SYBR	None	31.7914	31.832	0.0364794	49.8024							134.43	-2.7026	TRUE	0.883093	TRUE	3	25	74.5578				N	N
D7	23.05 anti-276-5p 38h	OAR	UNKNOWN	SYBR	None	31.7698	31.7312	0.145519	50.7279							134.43	-2.7026	TRUE	0.883093	TRUE	3	24	74.3213				N	N
D8	23.05 anti-276-5p 38h	OAR	UNKNOWN	SYBR	None	31.8536	31.7312	0.145519	47.232							134.43	-2.7026	TRUE	0.883093	TRUE	3	25	74.0729				N	N
D9	23.05 anti-276-5p 38h	OAR	UNKNOWN	SYBR	None	31.5703	31.7312	0.145519	60.1245							134.43	-2.7026	TRUE	0.883093	TRUE	3	24	74.5605				N	N
E1	23.07 Control 38h	OAR	UNKNOWN	SYBR	None	32.0394	31.7739	0.281956	40.3178							134.43	-2.7026	TRUE	0.883093	TRUE	3	25	74.5589				N	N
E2	23.07 Control 38h	OAR	UNKNOWN	SYBR	None	31.8045	31.7739	0.281956	49.2521							134.43	-2.7026	TRUE	0.883093	TRUE	3	25	74.5589				N	N
E3	23.07 Control 38h	OAR	UNKNOWN	SYBR	None	31.478	31.7739	0.281956	65.048							134.43	-2.7026	TRUE	0.883093	TRUE	3	24	74.5578				N	N
E7	23.07 anti-276-5p 38h	OAR	UNKNOWN	SYBR	None	32.541	32.3443	0.178956	26.2959							134.43	-2.7026	TRUE	0.883093	TRUE	3	25	74.3213				N	N
E8	23.07 anti-276-5p 38h	OAR	UNKNOWN	SYBR	None	32.3006	32.3443	0.178956	32.2743							134.43	-2.7026	TRUE	0.883093	TRUE	3	25	74.0729				N	N
E9	23.07 anti-276-5p 38h	OAR	UNKNOWN	SYBR	None	32.1912	32.3443	0.178956	35.4263							134.43	-2.7026	TRUE	0.883093	TRUE	3	25	74.3122				N	N
F1	23.08 Control 38h	OAR	UNKNOWN	SYBR	None	32.1504	32.0595	0.151635	36.6799							134.43	-2.7026	TRUE	0.883093	TRUE	3	25	74.3106				N	N
F2	23.08 Control 38h	OAR	UNKNOWN	SYBR	None	31.8844	32.0595	0.151635	46.0088							134.43	-2.7026	TRUE	0.883093	TRUE	3	25	74.5589				N	N
F3	23.08 Control 38h	OAR	UNKNOWN	SYBR	None	32.1436	32.0595	0.151635	36.8927							134.43	-2.7026	TRUE	0.883093	TRUE	3	25	74.5578				N	N
F7	23.08 anti-276-5p 38h	OAR	UNKNOWN	SYBR	None	31.6572	31.8878	0.302025	55.8342							134.43	-2.7026	TRUE	0.883093	TRUE	3	25	74.5696				N	N
F8	23.08 anti-276-5p 38h	OAR	UNKNOWN	SYBR	None	31.7765	31.8878	0.302025	50.4412							134.43	-2.7026	TRUE	0.883093	TRUE	3	25	74.5696				N	N
F9	23.08 anti-276-5p 38h	OAR	UNKNOWN	SYBR	None	32.2297	31.8878	0.302025	34.2837							134.43	-2.7026	TRUE	0.883093	TRUE	3	25	74.3122				N	N
G1	100	OAR	STANDARD	SYBR	None	30.8356	30.8961	0.194566	100							134.43	-2.7026	TRUE	0.883093	TRUE	3	23	74.8071				N	N
G2	100	OAR	STANDARD	SYBR	None	30.739	30.8961	0.194566	100							134.43	-2.7026	TRUE	0.883093	TRUE	3	24	74.8071				N	N
G3	100	OAR	STANDARD	SYBR	None	31.1137	30.8961	0.194566	100							134.43	-2.7026	TRUE	0.883093	TRUE	3	24	74.8061				N	N
G4	25	OAR	STANDARD	SYBR	None	32.8297	32.7736	0.0793332	25							134.43	-2.7026	TRUE	0.883093	TRUE	3	25	74.3096				N	N
G6	25	OAR	STANDARD	SYBR	None	32.7175	32.7736	0.0793332	25							134.43	-2.7026	TRUE	0.883093	TRUE	3	26	74.8206				N	N
G10	1.56	OAR	STANDARD	SYBR	None	35.8035	35.7988	0.00665988	1.56							134.43	-2.7026	TRUE	0.883093	TRUE	3	29	74.5605				N	N
G12	1.56	OAR	STANDARD	SYBR	None	35.7941	35.7988	0.00665988	1.56							134.43	-2.7026	TRUE	0.883093	TRUE	3	28	74.3232				N	N
H1		OAR	NTC	SYBR	None	Undetermined										134.43	-2.7026	TRUE	0.883093	TRUE	3	39	69.5934	85.7312	61.6486		N	Y
H2		OAR	NTC	SYBR	None	Undetermined										134.43	-2.7026	TRUE	0.883093	TRUE	3	39	69.3451				N	N
H3		OAR	NTC	SYBR	None	Undetermined										134.43	-2.7026	TRUE	0.883093	TRUE	3	39	85.7298	77.7853	64.1306		N	Y
RPS7
Well	Sample Name	Target Name	Task	Reporter	Quencher	Cт	Cт Mean	Cт SD	Quantity	Normalized Quantity	Normalized Quantity Mean	Normalized Quantity SEM	RQ	RQ Min	RQ Max	Efficiency	Slope	Automatic Ct Threshold	Ct Threshold	Automatic Baseline	Baseline Start	Baseline End	Tm1	Tm2	Tm3	Comments	HIGHSD	MTP
A1	23.02 Control 38h	RPS7	UNKNOWN	SYBR	None	26.3893	26.2487	0.128063	38.4063							102.048	-3.2738	TRUE	1.11813	TRUE	3	19	77.5605				N	N
A2	23.02 Control 38h	RPS7	UNKNOWN	SYBR	None	26.2182	26.2487	0.128063	43.3162							102.048	-3.2738	TRUE	1.11813	TRUE	3	19	77.5605				N	N
A3	23.02 Control 38h	RPS7	UNKNOWN	SYBR	None	26.1387	26.2487	0.128063	45.8096							102.048	-3.2738	TRUE	1.11813	TRUE	3	19	77.8116				N	N
A7	23.02 anti-276-5p 38h	RPS7	UNKNOWN	SYBR	None	26.0163	26.1856	0.168202	49.9253							102.048	-3.2738	TRUE	1.11813	TRUE	3	18	77.5695				N	N
A8	23.02 anti-276-5p 38h	RPS7	UNKNOWN	SYBR	None	26.3527	26.1856	0.168202	39.4068							102.048	-3.2738	TRUE	1.11813	TRUE	3	19	77.3212				N	N
A9	23.02 anti-276-5p 38h	RPS7	UNKNOWN	SYBR	None	26.1877	26.1856	0.168202	44.2567							102.048	-3.2738	TRUE	1.11813	TRUE	3	19	77.5666				N	N
B1	23.03 Control 38h	RPS7	UNKNOWN	SYBR	None	25.9921	25.9968	0.105647	50.7836							102.048	-3.2738	TRUE	1.11813	TRUE	3	18	77.5605				N	N
B2	23.03 Control 38h	RPS7	UNKNOWN	SYBR	None	25.8936	25.9968	0.105647	54.4285							102.048	-3.2738	TRUE	1.11813	TRUE	3	18	78.057				N	N
B3	23.03 Control 38h	RPS7	UNKNOWN	SYBR	None	26.1047	25.9968	0.105647	46.9173							102.048	-3.2738	TRUE	1.11813	TRUE	3	19	77.5634				N	N
B7	23.03 anti-276-5p 38h	RPS7	UNKNOWN	SYBR	None	25.9464	26.0433	0.0849289	52.4436							102.048	-3.2738	TRUE	1.11813	TRUE	3	18	77.5695				N	N
B8	23.03 anti-276-5p 38h	RPS7	UNKNOWN	SYBR	None	26.1047	26.0433	0.0849289	46.9155							102.048	-3.2738	TRUE	1.11813	TRUE	3	19	77.5695				N	N
B9	23.03 anti-276-5p 38h	RPS7	UNKNOWN	SYBR	None	26.0787	26.0433	0.0849289	47.7818							102.048	-3.2738	TRUE	1.11813	TRUE	3	18	77.8148				N	N
C1	23.04 Control 38h	RPS7	UNKNOWN	SYBR	None	25.9243	25.7034	0.21665	53.2651							102.048	-3.2738	TRUE	1.11813	TRUE	3	18	77.3123				N	N
C2	23.04 Control 38h	RPS7	UNKNOWN	SYBR	None	25.6948	25.7034	0.21665	62.5928							102.048	-3.2738	TRUE	1.11813	TRUE	3	18	77.5605				N	N
C3	23.04 Control 38h	RPS7	UNKNOWN	SYBR	None	25.4912	25.7034	0.21665	72.2302							102.048	-3.2738	TRUE	1.11813	TRUE	3	18	77.8116				N	N
C7	23.04 anti-276-5p 38h	RPS7	UNKNOWN	SYBR	None	25.9293	26.1258	0.457779	53.0784							102.048	-3.2738	TRUE	1.11813	TRUE	3	18	77.5695				N	N
C8	23.04 anti-276-5p 38h	RPS7	UNKNOWN	SYBR	None	25.7992	26.1258	0.457779	58.1632							102.048	-3.2738	TRUE	1.11813	TRUE	3	18	77.5695				N	N
C9	23.04 anti-276-5p 38h	RPS7	UNKNOWN	SYBR	None	26.6491	26.1258	0.457779	31.9923							102.048	-3.2738	TRUE	1.11813	TRUE	3	19	77.07				N	N
D1	23.05 Control 38h	RPS7	UNKNOWN	SYBR	None	25.5633	26.256	0.628822	68.6606							102.048	-3.2738	TRUE	1.11813	TRUE	3	18	78.057				Y	N
D2	23.05 Control 38h	RPS7	UNKNOWN	SYBR	None	26.4139	26.256	0.628822	37.7473							102.048	-3.2738	TRUE	1.11813	TRUE	3	19	77.3123				Y	N
D3	23.05 Control 38h	RPS7	UNKNOWN	SYBR	None	26.7908	26.256	0.628822	28.9564							102.048	-3.2738	TRUE	1.11813	TRUE	3	19	76.8186				Y	N
D7	23.05 anti-276-5p 38h	RPS7	UNKNOWN	SYBR	None	26.3883	26.6348	0.265416	38.4329							102.048	-3.2738	TRUE	1.11813	TRUE	3	19	77.0729				N	N
D8	23.05 anti-276-5p 38h	RPS7	UNKNOWN	SYBR	None	26.9158	26.6348	0.265416	26.521							102.048	-3.2738	TRUE	1.11813	TRUE	3	19	76.5763				N	N
D9	23.05 anti-276-5p 38h	RPS7	UNKNOWN	SYBR	None	26.6002	26.6348	0.265416	33.1107							102.048	-3.2738	TRUE	1.11813	TRUE	3	19	77.07				N	N
E1	23.07 Control 38h	RPS7	UNKNOWN	SYBR	None	26.5052	26.4105	0.137865	35.3989							102.048	-3.2738	TRUE	1.11813	TRUE	3	19	76.8157				N	N
E2	23.07 Control 38h	RPS7	UNKNOWN	SYBR	None	26.2523	26.4105	0.137865	42.2903							102.048	-3.2738	TRUE	1.11813	TRUE	3	19	77.064				N	N
E3	23.07 Control 38h	RPS7	UNKNOWN	SYBR	None	26.4739	26.4105	0.137865	36.1874							102.048	-3.2738	TRUE	1.11813	TRUE	3	19	76.8186				N	N
E7	23.07 anti-276-5p 38h	RPS7	UNKNOWN	SYBR	None	26.583	26.659	0.106436	33.5143							102.048	-3.2738	TRUE	1.11813	TRUE	3	19	76.8246				N	N
E8	23.07 anti-276-5p 38h	RPS7	UNKNOWN	SYBR	None	26.7806	26.659	0.106436	29.1652							102.048	-3.2738	TRUE	1.11813	TRUE	3	19	76.5763				N	N
E9	23.07 anti-276-5p 38h	RPS7	UNKNOWN	SYBR	None	26.6133	26.659	0.106436	32.8077							102.048	-3.2738	TRUE	1.11813	TRUE	3	19	76.8217				N	N
F1	23.08 Control 38h	RPS7	UNKNOWN	SYBR	None	27.2631	27.1556	0.105398	20.772							102.048	-3.2738	TRUE	1.11813	TRUE	3	19	76.8157				N	N
F2	23.08 Control 38h	RPS7	UNKNOWN	SYBR	None	27.0525	27.1556	0.105398	24.0894							102.048	-3.2738	TRUE	1.11813	TRUE	3	19	76.8157				N	N
F3	23.08 Control 38h	RPS7	UNKNOWN	SYBR	None	27.1513	27.1556	0.105398	22.4719							102.048	-3.2738	TRUE	1.11813	TRUE	3	20	76.8186				N	N
F7	23.08 anti-276-5p 38h	RPS7	UNKNOWN	SYBR	None	26.9597	26.926	0.0605802	25.713							102.048	-3.2738	TRUE	1.11813	TRUE	3	20	77.0729				N	N
F8	23.08 anti-276-5p 38h	RPS7	UNKNOWN	SYBR	None	26.9621	26.926	0.0605802	25.6703							102.048	-3.2738	TRUE	1.11813	TRUE	3	19	77.0729				N	N
F9	23.08 anti-276-5p 38h	RPS7	UNKNOWN	SYBR	None	26.856	26.926	0.0605802	27.659							102.048	-3.2738	TRUE	1.11813	TRUE	3	19	77.07				N	N
G1	100	RPS7	STANDARD	SYBR	None	25.3381	25.0385	0.263121	100							102.048	-3.2738	TRUE	1.11813	TRUE	3	18	76.8157				N	N
G2	100	RPS7	STANDARD	SYBR	None	24.9323	25.0385	0.263121	100							102.048	-3.2738	TRUE	1.11813	TRUE	3	18	77.3123				N	N
G3	100	RPS7	STANDARD	SYBR	None	24.8451	25.0385	0.263121	100							102.048	-3.2738	TRUE	1.11813	TRUE	3	17	77.5634				N	N
G4	25	RPS7	STANDARD	SYBR	None	26.8719	26.9765	0.135867	25							102.048	-3.2738	TRUE	1.11813	TRUE	3	19	77.3151				N	N
G5	25	RPS7	STANDARD	SYBR	None	27.13	26.9765	0.135867	25							102.048	-3.2738	TRUE	1.11813	TRUE	3	20	77.0763				N	N
G6	25	RPS7	STANDARD	SYBR	None	26.9274	26.9765	0.135867	25							102.048	-3.2738	TRUE	1.11813	TRUE	3	19	77.3245				N	N
G7	6.25	RPS7	STANDARD	SYBR	None	29.0336	28.9876	0.0405031	6.25							102.048	-3.2738	TRUE	1.11813	TRUE	3	22	77.0729				N	N
G8	6.25	RPS7	STANDARD	SYBR	None	28.9575	28.9876	0.0405031	6.25							102.048	-3.2738	TRUE	1.11813	TRUE	3	22	77.0729				N	N
G9	6.25	RPS7	STANDARD	SYBR	None	28.9716	28.9876	0.0405031	6.25							102.048	-3.2738	TRUE	1.11813	TRUE	3	21	77.3183				N	N
G10	1.56	RPS7	STANDARD	SYBR	None	30.9623	30.9407	0.051319	1.56							102.048	-3.2738	TRUE	1.11813	TRUE	3	23	77.07				N	N
G11	1.56	RPS7	STANDARD	SYBR	None	30.8821	30.9407	0.051319	1.56							102.048	-3.2738	TRUE	1.11813	TRUE	3	23	77.0772				N	N
G12	1.56	RPS7	STANDARD	SYBR	None	30.9776	30.9407	0.051319	1.56							102.048	-3.2738	TRUE	1.11813	TRUE	3	24	76.5807				N	N
H1		RPS7	NTC	SYBR	None	Undetermined										102.048	-3.2738	TRUE	1.11813	TRUE	3	39	69.1197	88.4839	82.2775		N	Y
H2		RPS7	NTC	SYBR	None	Undetermined										102.048	-3.2738	TRUE	1.11813	TRUE	3	39	68.3749	86.7461			N	Y
H3		RPS7	NTC	SYBR	None	Undetermined										102.048	-3.2738	TRUE	1.11813	TRUE	3	39	67.881	71.8533	92.211		N	Y
Expression of MADH
MADH
Well	Sample Name	Target Name	Task	Reporter	Quencher	Cт	Cт Mean	Cт SD	Quantity	Normalized Quantity	Normalized Quantity Mean	Normalized Quantity SEM	RQ	RQ Min	RQ Max	Efficiency	Slope	Automatic Ct Threshold	Ct Threshold	Automatic Baseline	Baseline Start	Baseline End	Tm1	Tm2	Tm3	Comments	AMPNC	BADROX	NOISE	NOSIGNAL	MTP
A1	23.02 Control 38h	MADH	UNKNOWN	SYBR	None	25.6368	25.5085	0.122361	25.1006							96.9833	-3.3964	TRUE	0.0625384	TRUE	3	22	80.2592				N	N	N	N	N
A2	23.02 Control 38h	MADH	UNKNOWN	SYBR	None	25.4955	25.5085	0.122361	27.6238							96.9833	-3.3964	TRUE	0.0625384	TRUE	3	22	80.2592				N	N	N	N	N
A3	23.02 Control 38h	MADH	UNKNOWN	SYBR	None	25.3931	25.5085	0.122361	29.6097							96.9833	-3.3964	TRUE	0.0625384	TRUE	3	22	80.0077				N	N	N	N	N
A7	23.02 anti-276-5p 38h	MADH	UNKNOWN	SYBR	None	25.6079	25.682	0.0758366	25.5981							96.9833	-3.3964	TRUE	0.0625384	TRUE	3	22	80.5062				N	N	N	N	N
A8	23.02 anti-276-5p 38h	MADH	UNKNOWN	SYBR	None	25.6787	25.682	0.0758366	24.3971							96.9833	-3.3964	TRUE	0.0625384	TRUE	3	22	80.5062				N	N	N	N	N
A9	23.02 anti-276-5p 38h	MADH	UNKNOWN	SYBR	None	25.7594	25.682	0.0758366	23.0984							96.9833	-3.3964	TRUE	0.0625384	TRUE	3	22	80.0011				N	N	N	N	N
B1	23.03 Control 38h	MADH	UNKNOWN	SYBR	None	24.8642	24.5888	0.243545	42.3801							96.9833	-3.3964	TRUE	0.0625384	TRUE	3	22	80.0109				N	N	N	N	N
B2	23.03 Control 38h	MADH	UNKNOWN	SYBR	None	24.5006	24.5888	0.243545	54.2263							96.9833	-3.3964	TRUE	0.0625384	TRUE	3	21	80.5075				N	N	N	N	N
B3	23.03 Control 38h	MADH	UNKNOWN	SYBR	None	24.4017	24.5888	0.243545	57.9878							96.9833	-3.3964	TRUE	0.0625384	TRUE	3	21	80.5042				N	N	N	N	N
B7	23.03 anti-276-5p 38h	MADH	UNKNOWN	SYBR	None	25.4658	25.5268	0.0697845	28.1853							96.9833	-3.3964	TRUE	0.0625384	TRUE	3	22	80.7546	67.5895			N	N	N	N	Y
B8	23.03 anti-276-5p 38h	MADH	UNKNOWN	SYBR	None	25.6029	25.5268	0.0697845	25.6839							96.9833	-3.3964	TRUE	0.0625384	TRUE	3	22	80.7546				N	N	N	N	N
B9	23.03 anti-276-5p 38h	MADH	UNKNOWN	SYBR	None	25.5117	25.5268	0.0697845	27.3229							96.9833	-3.3964	TRUE	0.0625384	TRUE	3	22	80.4976				N	N	N	N	N
C1	23.04 Control 38h	MADH	UNKNOWN	SYBR	None	25.1323	24.989	0.162711	35.3362							96.9833	-3.3964	TRUE	0.0625384	TRUE	3	22	80.2592	67.8449			N	N	N	N	Y
C2	23.04 Control 38h	MADH	UNKNOWN	SYBR	None	25.0226	24.989	0.162711	38.066							96.9833	-3.3964	TRUE	0.0625384	TRUE	3	21	80.2592	67.3483			N	N	N	N	Y
C3	23.04 Control 38h	MADH	UNKNOWN	SYBR	None	24.8121	24.989	0.162711	43.903							96.9833	-3.3964	TRUE	0.0625384	TRUE	3	21	80.5042				N	N	N	N	N
C7	23.04 anti-276-5p 38h	MADH	UNKNOWN	SYBR	None	25.7171	25.8767	0.138928	23.7703							96.9833	-3.3964	TRUE	0.0625384	TRUE	3	22	80.7546	67.8379			N	N	N	N	Y
C8	23.04 anti-276-5p 38h	MADH	UNKNOWN	SYBR	None	25.9418	25.8767	0.138928	20.4119							96.9833	-3.3964	TRUE	0.0625384	TRUE	3	23	80.2578	66.3475			N	N	N	N	Y
C9	23.04 anti-276-5p 38h	MADH	UNKNOWN	SYBR	None	25.971	25.8767	0.138928	20.0113							96.9833	-3.3964	TRUE	0.0625384	TRUE	3	23	80.4976	67.8356			N	N	N	N	Y
D1	23.05 Control 38h	MADH	UNKNOWN	SYBR	None	25.0174	24.9399	0.130051	38.1997							96.9833	-3.3964	TRUE	0.0625384	TRUE	3	22	80.5075				N	N	N	N	N
D2	23.05 Control 38h	MADH	UNKNOWN	SYBR	None	25.0125	24.9399	0.130051	38.3256							96.9833	-3.3964	TRUE	0.0625384	TRUE	3	21	80.5075				N	N	N	N	N
D3	23.05 Control 38h	MADH	UNKNOWN	SYBR	None	24.7897	24.9399	0.130051	44.5743							96.9833	-3.3964	TRUE	0.0625384	TRUE	3	21	80.256	67.0983			N	N	N	N	Y
D7	23.05 anti-276-5p 38h	MADH	UNKNOWN	SYBR	None	24.9774	25.0011	0.0242496	39.2497							96.9833	-3.3964	TRUE	0.0625384	TRUE	3	21	80.5062	66.5959			N	N	N	N	Y
D8	23.05 anti-276-5p 38h	MADH	UNKNOWN	SYBR	None	25	25.0011	0.0242496	38.6533							96.9833	-3.3964	TRUE	0.0625384	TRUE	3	22	80.2578	66.3475			N	N	N	N	Y
D9	23.05 anti-276-5p 38h	MADH	UNKNOWN	SYBR	None	25.0259	25.0011	0.0242496	37.9811							96.9833	-3.3964	TRUE	0.0625384	TRUE	3	22	80.2493	67.0907			N	N	N	N	Y
E1	23.07 Control 38h	MADH	UNKNOWN	SYBR	None	24.1738	24.0646	0.0948563	67.6752							96.9833	-3.3964	TRUE	0.0625384	TRUE	3	21	80.2592				N	N	N	N	N
E2	23.07 Control 38h	MADH	UNKNOWN	SYBR	None	24.0034	24.0646	0.0948563	75.9645							96.9833	-3.3964	TRUE	0.0625384	TRUE	3	21	80.2592				N	N	N	N	N
E3	23.07 Control 38h	MADH	UNKNOWN	SYBR	None	24.0165	24.0646	0.0948563	75.2948							96.9833	-3.3964	TRUE	0.0625384	TRUE	3	21	80.5042				N	N	N	N	N
E7	23.07 anti-276-5p 38h	MADH	UNKNOWN	SYBR	None	24.2359	24.1924	0.038046	64.8874							96.9833	-3.3964	TRUE	0.0625384	TRUE	3	21	80.7546				N	N	N	N	N
E8	23.07 anti-276-5p 38h	MADH	UNKNOWN	SYBR	None	24.1763	24.1924	0.038046	67.5611							96.9833	-3.3964	TRUE	0.0625384	TRUE	3	21	80.5062				N	N	N	N	N
E9	23.07 anti-276-5p 38h	MADH	UNKNOWN	SYBR	None	24.1651	24.1924	0.038046	68.0775							96.9833	-3.3964	TRUE	0.0625384	TRUE	3	21	80.4976				N	N	N	N	N
F1	23.08 Control 38h	MADH	UNKNOWN	SYBR	None	25.4936	25.3883	0.149658	27.66							96.9833	-3.3964	TRUE	0.0625384	TRUE	3	22	80.2592				N	N	N	N	N
F2	23.08 Control 38h	MADH	UNKNOWN	SYBR	None	25.4543	25.3883	0.149658	28.4063							96.9833	-3.3964	TRUE	0.0625384	TRUE	3	22	80.2592				N	N	N	N	N
F3	23.08 Control 38h	MADH	UNKNOWN	SYBR	None	25.217	25.3883	0.149658	33.3652							96.9833	-3.3964	TRUE	0.0625384	TRUE	3	22	80.5042				N	N	N	N	N
F7	23.08 anti-276-5p 38h	MADH	UNKNOWN	SYBR	None	25.4067	25.4318	0.0319165	29.3388							96.9833	-3.3964	TRUE	0.0625384	TRUE	3	22	80.7546				N	N	N	N	N
F8	23.08 anti-276-5p 38h	MADH	UNKNOWN	SYBR	None	25.4677	25.4318	0.0319165	28.1491							96.9833	-3.3964	TRUE	0.0625384	TRUE	3	22	80.7546				N	N	N	N	N
F9	23.08 anti-276-5p 38h	MADH	UNKNOWN	SYBR	None	25.4211	25.4318	0.0319165	29.0534							96.9833	-3.3964	TRUE	0.0625384	TRUE	3	22	80.4976				N	N	N	N	N
G1	100	MADH	STANDARD	SYBR	None	23.626	23.645	0.0174412	100							96.9833	-3.3964	TRUE	0.0625384	TRUE	3	20	80.2592				N	N	N	N	N
G2	100	MADH	STANDARD	SYBR	None	23.6489	23.645	0.0174412	100							96.9833	-3.3964	TRUE	0.0625384	TRUE	3	20	80.2592				N	N	N	N	N
G3	100	MADH	STANDARD	SYBR	None	23.6602	23.645	0.0174412	100							96.9833	-3.3964	TRUE	0.0625384	TRUE	3	20	80.256				N	N	N	N	N
G4	25	MADH	STANDARD	SYBR	None	25.7191	25.5347	0.17874	25							96.9833	-3.3964	TRUE	0.0625384	TRUE	3	22	80.256				N	N	N	N	N
G5	25	MADH	STANDARD	SYBR	None	25.5228	25.5347	0.17874	25							96.9833	-3.3964	TRUE	0.0625384	TRUE	3	22	80.4976	67.8358			N	N	N	N	Y
G6	25	MADH	STANDARD	SYBR	None	25.3622	25.5347	0.17874	25							96.9833	-3.3964	TRUE	0.0625384	TRUE	3	22	80.4976				N	N	N	N	N
G8	6.25	MADH	STANDARD	SYBR	None	27.7906	27.7991	0.0120061	6.25							96.9833	-3.3964	TRUE	0.0625384	TRUE	3	25	80.5062	67.3411			N	N	N	N	Y
G9	6.25	MADH	STANDARD	SYBR	None	27.8075	27.7991	0.0120061	6.25							96.9833	-3.3964	TRUE	0.0625384	TRUE	3	24	80.4976	67.0907			N	N	N	N	Y
G10	1.56	MADH	STANDARD	SYBR	None	29.758	29.7144	0.0616517	1.56							96.9833	-3.3964	TRUE	0.0625384	TRUE	3	26	80.0011	67.339			N	N	N	N	Y
G12	1.56	MADH	STANDARD	SYBR	None	29.6708	29.7144	0.0616517	1.56							96.9833	-3.3964	TRUE	0.0625384	TRUE	3	26	80.0128	67.5943			N	N	N	N	Y
H1		MADH	NTC	SYBR	None	Undetermined	5									96.9833	-3.3964	TRUE	0.0625384	TRUE	3	39	61.886				N	N	N	N	N
H2		MADH	NTC	SYBR	None	Undetermined	5									96.9833	-3.3964	TRUE	0.0625384	TRUE	3	39	69.8312				N	N	N	N	N
H3		MADH	NTC	SYBR	None	5	5									96.9833	-3.3964	TRUE	0.0625384	TRUE	1	2	92.4205				Y	Y	Y	Y	N
RPS7
Well	Sample Name	Target Name	Task	Reporter	Quencher	Cт	Cт Mean	Cт SD	Quantity	Normalized Quantity	Normalized Quantity Mean	Normalized Quantity SEM	RQ	RQ Min	RQ Max	Efficiency	Slope	Automatic Ct Threshold	Ct Threshold	Automatic Baseline	Baseline Start	Baseline End	Tm1	Tm2	Tm3	Comments	HIGHSD	MTP
A1	23.02 Control 38h	RPS7	UNKNOWN	SYBR	None	26.3893	26.2487	0.128063	38.4063							102.048	-3.2738	TRUE	1.11813	TRUE	3	19	77.5605				N	N
A2	23.02 Control 38h	RPS7	UNKNOWN	SYBR	None	26.2182	26.2487	0.128063	43.3162							102.048	-3.2738	TRUE	1.11813	TRUE	3	19	77.5605				N	N
A3	23.02 Control 38h	RPS7	UNKNOWN	SYBR	None	26.1387	26.2487	0.128063	45.8096							102.048	-3.2738	TRUE	1.11813	TRUE	3	19	77.8116				N	N
A7	23.02 anti-276-5p 38h	RPS7	UNKNOWN	SYBR	None	26.0163	26.1856	0.168202	49.9253							102.048	-3.2738	TRUE	1.11813	TRUE	3	18	77.5695				N	N
A8	23.02 anti-276-5p 38h	RPS7	UNKNOWN	SYBR	None	26.3527	26.1856	0.168202	39.4068							102.048	-3.2738	TRUE	1.11813	TRUE	3	19	77.3212				N	N
A9	23.02 anti-276-5p 38h	RPS7	UNKNOWN	SYBR	None	26.1877	26.1856	0.168202	44.2567							102.048	-3.2738	TRUE	1.11813	TRUE	3	19	77.5666				N	N
B1	23.03 Control 38h	RPS7	UNKNOWN	SYBR	None	25.9921	25.9968	0.105647	50.7836							102.048	-3.2738	TRUE	1.11813	TRUE	3	18	77.5605				N	N
B2	23.03 Control 38h	RPS7	UNKNOWN	SYBR	None	25.8936	25.9968	0.105647	54.4285							102.048	-3.2738	TRUE	1.11813	TRUE	3	18	78.057				N	N
B3	23.03 Control 38h	RPS7	UNKNOWN	SYBR	None	26.1047	25.9968	0.105647	46.9173							102.048	-3.2738	TRUE	1.11813	TRUE	3	19	77.5634				N	N
B7	23.03 anti-276-5p 38h	RPS7	UNKNOWN	SYBR	None	25.9464	26.0433	0.0849289	52.4436							102.048	-3.2738	TRUE	1.11813	TRUE	3	18	77.5695				N	N
B8	23.03 anti-276-5p 38h	RPS7	UNKNOWN	SYBR	None	26.1047	26.0433	0.0849289	46.9155							102.048	-3.2738	TRUE	1.11813	TRUE	3	19	77.5695				N	N
B9	23.03 anti-276-5p 38h	RPS7	UNKNOWN	SYBR	None	26.0787	26.0433	0.0849289	47.7818							102.048	-3.2738	TRUE	1.11813	TRUE	3	18	77.8148				N	N
C1	23.04 Control 38h	RPS7	UNKNOWN	SYBR	None	25.9243	25.7034	0.21665	53.2651							102.048	-3.2738	TRUE	1.11813	TRUE	3	18	77.3123				N	N
C2	23.04 Control 38h	RPS7	UNKNOWN	SYBR	None	25.6948	25.7034	0.21665	62.5928							102.048	-3.2738	TRUE	1.11813	TRUE	3	18	77.5605				N	N
C3	23.04 Control 38h	RPS7	UNKNOWN	SYBR	None	25.4912	25.7034	0.21665	72.2302							102.048	-3.2738	TRUE	1.11813	TRUE	3	18	77.8116				N	N
C7	23.04 anti-276-5p 38h	RPS7	UNKNOWN	SYBR	None	25.9293	26.1258	0.457779	53.0784							102.048	-3.2738	TRUE	1.11813	TRUE	3	18	77.5695				N	N
C8	23.04 anti-276-5p 38h	RPS7	UNKNOWN	SYBR	None	25.7992	26.1258	0.457779	58.1632							102.048	-3.2738	TRUE	1.11813	TRUE	3	18	77.5695				N	N
C9	23.04 anti-276-5p 38h	RPS7	UNKNOWN	SYBR	None	26.6491	26.1258	0.457779	31.9923							102.048	-3.2738	TRUE	1.11813	TRUE	3	19	77.07				N	N
D1	23.05 Control 38h	RPS7	UNKNOWN	SYBR	None	25.5633	26.256	0.628822	68.6606							102.048	-3.2738	TRUE	1.11813	TRUE	3	18	78.057				Y	N
D2	23.05 Control 38h	RPS7	UNKNOWN	SYBR	None	26.4139	26.256	0.628822	37.7473							102.048	-3.2738	TRUE	1.11813	TRUE	3	19	77.3123				Y	N
D3	23.05 Control 38h	RPS7	UNKNOWN	SYBR	None	26.7908	26.256	0.628822	28.9564							102.048	-3.2738	TRUE	1.11813	TRUE	3	19	76.8186				Y	N
D7	23.05 anti-276-5p 38h	RPS7	UNKNOWN	SYBR	None	26.3883	26.6348	0.265416	38.4329							102.048	-3.2738	TRUE	1.11813	TRUE	3	19	77.0729				N	N
D8	23.05 anti-276-5p 38h	RPS7	UNKNOWN	SYBR	None	26.9158	26.6348	0.265416	26.521							102.048	-3.2738	TRUE	1.11813	TRUE	3	19	76.5763				N	N
D9	23.05 anti-276-5p 38h	RPS7	UNKNOWN	SYBR	None	26.6002	26.6348	0.265416	33.1107							102.048	-3.2738	TRUE	1.11813	TRUE	3	19	77.07				N	N
E1	23.07 Control 38h	RPS7	UNKNOWN	SYBR	None	26.5052	26.4105	0.137865	35.3989							102.048	-3.2738	TRUE	1.11813	TRUE	3	19	76.8157				N	N
E2	23.07 Control 38h	RPS7	UNKNOWN	SYBR	None	26.2523	26.4105	0.137865	42.2903							102.048	-3.2738	TRUE	1.11813	TRUE	3	19	77.064				N	N
E3	23.07 Control 38h	RPS7	UNKNOWN	SYBR	None	26.4739	26.4105	0.137865	36.1874							102.048	-3.2738	TRUE	1.11813	TRUE	3	19	76.8186				N	N
E7	23.07 anti-276-5p 38h	RPS7	UNKNOWN	SYBR	None	26.583	26.659	0.106436	33.5143							102.048	-3.2738	TRUE	1.11813	TRUE	3	19	76.8246				N	N
E8	23.07 anti-276-5p 38h	RPS7	UNKNOWN	SYBR	None	26.7806	26.659	0.106436	29.1652							102.048	-3.2738	TRUE	1.11813	TRUE	3	19	76.5763				N	N
E9	23.07 anti-276-5p 38h	RPS7	UNKNOWN	SYBR	None	26.6133	26.659	0.106436	32.8077							102.048	-3.2738	TRUE	1.11813	TRUE	3	19	76.8217				N	N
F1	23.08 Control 38h	RPS7	UNKNOWN	SYBR	None	27.2631	27.1556	0.105398	20.772							102.048	-3.2738	TRUE	1.11813	TRUE	3	19	76.8157				N	N
F2	23.08 Control 38h	RPS7	UNKNOWN	SYBR	None	27.0525	27.1556	0.105398	24.0894							102.048	-3.2738	TRUE	1.11813	TRUE	3	19	76.8157				N	N
F3	23.08 Control 38h	RPS7	UNKNOWN	SYBR	None	27.1513	27.1556	0.105398	22.4719							102.048	-3.2738	TRUE	1.11813	TRUE	3	20	76.8186				N	N
F7	23.08 anti-276-5p 38h	RPS7	UNKNOWN	SYBR	None	26.9597	26.926	0.0605802	25.713							102.048	-3.2738	TRUE	1.11813	TRUE	3	20	77.0729				N	N
F8	23.08 anti-276-5p 38h	RPS7	UNKNOWN	SYBR	None	26.9621	26.926	0.0605802	25.6703							102.048	-3.2738	TRUE	1.11813	TRUE	3	19	77.0729				N	N
F9	23.08 anti-276-5p 38h	RPS7	UNKNOWN	SYBR	None	26.856	26.926	0.0605802	27.659							102.048	-3.2738	TRUE	1.11813	TRUE	3	19	77.07				N	N
G1	100	RPS7	STANDARD	SYBR	None	25.3381	25.0385	0.263121	100							102.048	-3.2738	TRUE	1.11813	TRUE	3	18	76.8157				N	N
G2	100	RPS7	STANDARD	SYBR	None	24.9323	25.0385	0.263121	100							102.048	-3.2738	TRUE	1.11813	TRUE	3	18	77.3123				N	N
G3	100	RPS7	STANDARD	SYBR	None	24.8451	25.0385	0.263121	100							102.048	-3.2738	TRUE	1.11813	TRUE	3	17	77.5634				N	N
G4	25	RPS7	STANDARD	SYBR	None	26.8719	26.9765	0.135867	25							102.048	-3.2738	TRUE	1.11813	TRUE	3	19	77.3151				N	N
G5	25	RPS7	STANDARD	SYBR	None	27.13	26.9765	0.135867	25							102.048	-3.2738	TRUE	1.11813	TRUE	3	20	77.0763				N	N
G6	25	RPS7	STANDARD	SYBR	None	26.9274	26.9765	0.135867	25							102.048	-3.2738	TRUE	1.11813	TRUE	3	19	77.3245				N	N
G7	6.25	RPS7	STANDARD	SYBR	None	29.0336	28.9876	0.0405031	6.25							102.048	-3.2738	TRUE	1.11813	TRUE	3	22	77.0729				N	N
G8	6.25	RPS7	STANDARD	SYBR	None	28.9575	28.9876	0.0405031	6.25							102.048	-3.2738	TRUE	1.11813	TRUE	3	22	77.0729				N	N
G9	6.25	RPS7	STANDARD	SYBR	None	28.9716	28.9876	0.0405031	6.25							102.048	-3.2738	TRUE	1.11813	TRUE	3	21	77.3183				N	N
G10	1.56	RPS7	STANDARD	SYBR	None	30.9623	30.9407	0.051319	1.56							102.048	-3.2738	TRUE	1.11813	TRUE	3	23	77.07				N	N
G11	1.56	RPS7	STANDARD	SYBR	None	30.8821	30.9407	0.051319	1.56							102.048	-3.2738	TRUE	1.11813	TRUE	3	23	77.0772				N	N
G12	1.56	RPS7	STANDARD	SYBR	None	30.9776	30.9407	0.051319	1.56							102.048	-3.2738	TRUE	1.11813	TRUE	3	24	76.5807				N	N
H1		RPS7	NTC	SYBR	None	Undetermined										102.048	-3.2738	TRUE	1.11813	TRUE	3	39	69.1197	88.4839	82.2775		N	Y
H2		RPS7	NTC	SYBR	None	Undetermined										102.048	-3.2738	TRUE	1.11813	TRUE	3	39	68.3749	86.7461			N	Y
Expression of ORT
ORT										Normalized Quantity	Normalized Quantity Mean	Normalized Quantity SEM	RQ	RQ Min	RQ Max	Efficiency	Slope	Automatic Ct Threshold	Ct Threshold	Automatic Baseline	Baseline Start	Baseline End	Tm1	Tm2	Tm3	Comments	OUTLIERRG
Well	Sample Name	Target Name	Task	Reporter	Quencher	Cт	Cт Mean	Cт SD	Quantity							123.321	-2.8659	TRUE	1.17535	TRUE	3	25	74.7895				N
F1	23.08 Control 38h	VB 1695_1696	UNKNOWN	SYBR	None	32.1063	32.1634	0.23845	16.3008							123.321	-2.8659	TRUE	1.17535	TRUE	3	25	75.0381				N
F2	23.08 Control 38h	VB 1695_1696	UNKNOWN	SYBR	None	31.9587	32.1634	0.23845	18.3541							123.321	-2.8659	TRUE	1.17535	TRUE	3	25	75.0373				N
F3	23.08 Control 38h	VB 1695_1696	UNKNOWN	SYBR	None	32.4252	32.1634	0.23845	12.6166							123.321	-2.8659	TRUE	1.17535	TRUE	3	24	74.7888				N
F7	23.08 anti-276-5p 38h	VB 1695_1696	UNKNOWN	SYBR	None	31.7263	31.7494	0.0584845	22.1221							123.321	-2.8659	TRUE	1.17535	TRUE	3	24	74.795				N
F8	23.08 anti-276-5p 38h	VB 1695_1696	UNKNOWN	SYBR	None	31.7061	31.7494	0.0584845	22.4835							123.321	-2.8659	TRUE	1.17535	TRUE	3	24	75.038				N
F9	23.08 anti-276-5p 38h	VB 1695_1696	UNKNOWN	SYBR	None	31.816	31.7494	0.0584845	20.584							123.321	-2.8659	TRUE	1.17535	TRUE	3	25	75.038				N
E1	23.07 Control 38h	VB 1695_1696	UNKNOWN	SYBR	None	31.4421	31.5385	0.113782	27.795							123.321	-2.8659	TRUE	1.17535	TRUE	3	24	75.0381				N
E2	23.07 Control 38h	VB 1695_1696	UNKNOWN	SYBR	None	31.664	31.5385	0.113782	23.257							123.321	-2.8659	TRUE	1.17535	TRUE	3	24	75.0373				N
E3	23.07 Control 38h	VB 1695_1696	UNKNOWN	SYBR	None	31.5092	31.5385	0.113782	26.3366							123.321	-2.8659	TRUE	1.17535	TRUE	3	24	75.0373				N
E7	23.07 anti-276-5p 38h	VB 1695_1696	UNKNOWN	SYBR	None	31.7538	31.7496	0.149735	21.6389							123.321	-2.8659	TRUE	1.17535	TRUE	3	24	74.795				N
E8	23.07 anti-276-5p 38h	VB 1695_1696	UNKNOWN	SYBR	None	31.5979	31.7496	0.149735	24.5256							123.321	-2.8659	TRUE	1.17535	TRUE	3	24	75.038				N
E9	23.07 anti-276-5p 38h	VB 1695_1696	UNKNOWN	SYBR	None	31.8973	31.7496	0.149735	19.2821							123.321	-2.8659	TRUE	1.17535	TRUE	3	27	74.7894				Y
D1	23.05 Control 38h	VB 1695_1696	UNKNOWN	SYBR	None	32.0554	32.1623	0.111353	16.9814							123.321	-2.8659	TRUE	1.17535	TRUE	3	25	75.0381				N
D2	23.05 Control 38h	VB 1695_1696	UNKNOWN	SYBR	None	32.2776	32.1623	0.111353	14.2048							123.321	-2.8659	TRUE	1.17535	TRUE	3	25	74.7888				N
D3	23.05 Control 38h	VB 1695_1696	UNKNOWN	SYBR	None	32.1537	32.1623	0.111353	15.692							123.321	-2.8659	TRUE	1.17535	TRUE	3	24	75.0373				N
D7	23.05 anti-276-5p 38h	VB 1695_1696	UNKNOWN	SYBR	None	32.2804	31.953	0.284953	14.1735							123.321	-2.8659	TRUE	1.17535	TRUE	3	24	74.795				N
D8	23.05 anti-276-5p 38h	VB 1695_1696	UNKNOWN	SYBR	None	31.8174	31.953	0.284953	20.5594							123.321	-2.8659	TRUE	1.17535	TRUE	3	24	74.5408				N
D9	23.05 anti-276-5p 38h	VB 1695_1696	UNKNOWN	SYBR	None	31.7611	31.953	0.284953	21.5122							123.321	-2.8659	TRUE	1.17535	TRUE	3	24	74.7894				N
C1	23.04 Control 38h	VB 1695_1696	UNKNOWN	SYBR	None	32.9425	32.4408	0.436353	8.32583							123.321	-2.8659	TRUE	1.17535	TRUE	3	25	74.7895				N
C2	23.04 Control 38h	VB 1695_1696	UNKNOWN	SYBR	None	32.1498	32.4408	0.436353	15.7413							123.321	-2.8659	TRUE	1.17535	TRUE	3	25	74.7888				N
C3	23.04 Control 38h	VB 1695_1696	UNKNOWN	SYBR	None	32.2301	32.4408	0.436353	14.7573							123.321	-2.8659	TRUE	1.17535	TRUE	3	24	75.0373				N
C7	23.04 anti-276-5p 38h	VB 1695_1696	UNKNOWN	SYBR	None	31.5812	31.5585	0.0247662	24.857							123.321	-2.8659	TRUE	1.17535	TRUE	3	24	74.795				N
C8	23.04 anti-276-5p 38h	VB 1695_1696	UNKNOWN	SYBR	None	31.5623	31.5585	0.0247662	25.237							123.321	-2.8659	TRUE	1.17535	TRUE	3	24	74.7894				N
C9	23.04 anti-276-5p 38h	VB 1695_1696	UNKNOWN	SYBR	None	31.5321	31.5585	0.0247662	25.8571							123.321	-2.8659	TRUE	1.17535	TRUE	3	24	74.7894				N
B1	23.03 Control 38h	VB 1695_1696	UNKNOWN	SYBR	None	32.5382	32.3627	0.246905	11.5216							123.321	-2.8659	TRUE	1.17535	TRUE	3	24	75.0381				N
B2	23.03 Control 38h	VB 1695_1696	UNKNOWN	SYBR	None	32.0803	32.3627	0.246905	16.6446							123.321	-2.8659	TRUE	1.17535	TRUE	3	25	75.0373				N
B3	23.03 Control 38h	VB 1695_1696	UNKNOWN	SYBR	None	32.4695	32.3627	0.246905	12.1759							123.321	-2.8659	TRUE	1.17535	TRUE	3	24	74.7888				N
B7	23.03 anti-276-5p 38h	VB 1695_1696	UNKNOWN	SYBR	None	31.3035	31.4046	0.141791	31.0692							123.321	-2.8659	TRUE	1.17535	TRUE	3	24	74.795				N
B8	23.03 anti-276-5p 38h	VB 1695_1696	UNKNOWN	SYBR	None	31.5667	31.4046	0.141791	25.148							123.321	-2.8659	TRUE	1.17535	TRUE	3	24	75.038				N
B9	23.03 anti-276-5p 38h	VB 1695_1696	UNKNOWN	SYBR	None	31.3436	31.4046	0.141791	30.0846							123.321	-2.8659	TRUE	1.17535	TRUE	3	24	75.038				N
A1	23.02 Control 38h	VB 1695_1696	UNKNOWN	SYBR	None	31.9211	31.9774	0.0769042	18.917							123.321	-2.8659	TRUE	1.17535	TRUE	3	25	75.0381				N
A2	23.02 Control 38h	VB 1695_1696	UNKNOWN	SYBR	None	32.065	31.9774	0.0769042	16.8508							123.321	-2.8659	TRUE	1.17535	TRUE	3	24	74.7888				N
A3	23.02 Control 38h	VB 1695_1696	UNKNOWN	SYBR	None	31.9461	31.9774	0.0769042	18.5397							123.321	-2.8659	TRUE	1.17535	TRUE	3	25	75.0373				Y
A7	23.02 anti-276-5p 38h	VB 1695_1696	UNKNOWN	SYBR	None	31.6583	31.813	0.15344	23.3643							123.321	-2.8659	TRUE	1.17535	TRUE	3	24	74.5464				N
A8	23.02 anti-276-5p 38h	VB 1695_1696	UNKNOWN	SYBR	None	31.8155	31.813	0.15344	20.5916							123.321	-2.8659	TRUE	1.17535	TRUE	3	25	74.7894				N
A9	23.02 anti-276-5p 38h	VB 1695_1696	UNKNOWN	SYBR	None	31.9651	31.813	0.15344	18.2593							123.321	-2.8659	TRUE	1.17535	TRUE	3	24	74.7894				N
G4		VB 1695_1696	STANDARD	SYBR	None	31.6661	31.7379	0.0856741	25							123.321	-2.8659	TRUE	1.17535	TRUE	3	24	75.0469				N
G5		VB 1695_1696	STANDARD	SYBR	None	31.8327	31.7379	0.0856741	25							123.321	-2.8659	TRUE	1.17535	TRUE	3	24	75.5442				N
G6		VB 1695_1696	STANDARD	SYBR	None	31.7149	31.7379	0.0856741	25							123.321	-2.8659	TRUE	1.17535	TRUE	3	26	75.0436				N
G8		VB 1695_1696	STANDARD	SYBR	None	33.2783	33.3316	0.0754112	6.25							123.321	-2.8659	TRUE	1.17535	TRUE	3	26	75.2866				N
G9		VB 1695_1696	STANDARD	SYBR	None	33.3849	33.3316	0.0754112	6.25							123.321	-2.8659	TRUE	1.17535	TRUE	3	27	75.5352				N
G10		VB 1695_1696	STANDARD	SYBR	None	34.8896	34.9237	0.0482025	1.56							123.321	-2.8659	TRUE	1.17535	TRUE	3	27	75.5449				N
G12		VB 1695_1696	STANDARD	SYBR	None	34.9578	34.9237	0.0482025	1.56							123.321	-2.8659	TRUE	1.17535	TRUE	3	39	62.6073				N
H1		VB 1695_1696	NTC	SYBR	None	Undetermined										123.321	-2.8659	TRUE	1.17535	TRUE	3	39	62.6073				N
H2		VB 1695_1696	NTC	SYBR	None	Undetermined										123.321	-2.8659	TRUE	1.17535	TRUE	3	39	62.3597				N
H3		VB 1695_1696	NTC	SYBR	None	Undetermined
RPS7
Well	Sample Name	Target Name	Task	Reporter	Quencher	Cт	Cт Mean	Cт SD	Quantity	Normalized Quantity	Normalized Quantity Mean	Normalized Quantity SEM	RQ	RQ Min	RQ Max	Efficiency	Slope	Automatic Ct Threshold	Ct Threshold	Automatic Baseline	Baseline Start	Baseline End	Tm1	Tm2	Tm3	Comments	MTP
A1	23.02 Control 38h	RPS7	UNKNOWN	SYBR	None	27.3937	27.3009	0.0860931	24.4013							99.7763	-3.3273	TRUE	1.04568	TRUE	3	20	76.2747				N
A2	23.02 Control 38h	RPS7	UNKNOWN	SYBR	None	27.2235	27.3009	0.0860931	27.4501							99.7763	-3.3273	TRUE	1.04568	TRUE	3	20	76.2747				N
A3	23.02 Control 38h	RPS7	UNKNOWN	SYBR	None	27.2856	27.3009	0.0860931	26.2957							99.7763	-3.3273	TRUE	1.04568	TRUE	3	20	76.02				N
A7	23.02 anti-276-5p 38h	RPS7	UNKNOWN	SYBR	None	27.2767	27.2367	0.0919868	26.4581							99.7763	-3.3273	TRUE	1.04568	TRUE	3	20	76.2781				N
A8	23.02 anti-276-5p 38h	RPS7	UNKNOWN	SYBR	None	27.3019	27.2367	0.0919868	26.0007							99.7763	-3.3273	TRUE	1.04568	TRUE	3	20	76.0295				N
A9	23.02 anti-276-5p 38h	RPS7	UNKNOWN	SYBR	None	27.1315	27.2367	0.0919868	29.2553							99.7763	-3.3273	TRUE	1.04568	TRUE	3	20	76.5206				N
B1	23.03 Control 38h	RPS7	UNKNOWN	SYBR	None	27.0784	27.0044	0.0713111	30.3503							99.7763	-3.3273	TRUE	1.04568	TRUE	3	20	76.5232				N
B2	23.03 Control 38h	RPS7	UNKNOWN	SYBR	None	26.9987	27.0044	0.0713111	32.0704							99.7763	-3.3273	TRUE	1.04568	TRUE	3	20	76.5232				N
B3	23.03 Control 38h	RPS7	UNKNOWN	SYBR	None	26.9361	27.0044	0.0713111	33.4908							99.7763	-3.3273	TRUE	1.04568	TRUE	3	20	76.5172				N
B7	23.03 anti-276-5p 38h	RPS7	UNKNOWN	SYBR	None	27.2055	27.0508	0.135876	27.7943							99.7763	-3.3273	TRUE	1.04568	TRUE	3	19	76.0295				N
B8	23.03 anti-276-5p 38h	RPS7	UNKNOWN	SYBR	None	26.9508	27.0508	0.135876	33.1512							99.7763	-3.3273	TRUE	1.04568	TRUE	3	20	76.2781				N
B9	23.03 anti-276-5p 38h	RPS7	UNKNOWN	SYBR	None	26.9961	27.0508	0.135876	32.1291							99.7763	-3.3273	TRUE	1.04568	TRUE	3	20	76.5206				N
C1	23.04 Control 38h	RPS7	UNKNOWN	SYBR	None	27.3544	27.2762	0.067736	25.0726							99.7763	-3.3273	TRUE	1.04568	TRUE	3	20	76.5232				N
C2	23.04 Control 38h	RPS7	UNKNOWN	SYBR	None	27.2367	27.2762	0.067736	27.2007							99.7763	-3.3273	TRUE	1.04568	TRUE	3	20	76.5232				N
C3	23.04 Control 38h	RPS7	UNKNOWN	SYBR	None	27.2375	27.2762	0.067736	27.1855							99.7763	-3.3273	TRUE	1.04568	TRUE	3	20	76.5172				N
C7	23.04 anti-276-5p 38h	RPS7	UNKNOWN	SYBR	None	27.0878	27.0666	0.0276812	30.1541							99.7763	-3.3273	TRUE	1.04568	TRUE	3	20	76.2781				N
C8	23.04 anti-276-5p 38h	RPS7	UNKNOWN	SYBR	None	27.0767	27.0666	0.0276812	30.385							99.7763	-3.3273	TRUE	1.04568	TRUE	3	20	76.0295				N
C9	23.04 anti-276-5p 38h	RPS7	UNKNOWN	SYBR	None	27.0353	27.0666	0.0276812	31.2697							99.7763	-3.3273	TRUE	1.04568	TRUE	3	20	76.5206				N
D1	23.05 Control 38h	RPS7	UNKNOWN	SYBR	None	27.1322	27.0137	0.104215	29.2415							99.7763	-3.3273	TRUE	1.04568	TRUE	3	20	76.2747				N
D2	23.05 Control 38h	RPS7	UNKNOWN	SYBR	None	26.9729	27.0137	0.104215	32.6495							99.7763	-3.3273	TRUE	1.04568	TRUE	3	19	76.5232				N
D3	23.05 Control 38h	RPS7	UNKNOWN	SYBR	None	26.9361	27.0137	0.104215	33.4906							99.7763	-3.3273	TRUE	1.04568	TRUE	3	20	76.5172				N
D7	23.05 anti-276-5p 38h	RPS7	UNKNOWN	SYBR	None	27.1015	27.0955	0.0337722	29.8692							99.7763	-3.3273	TRUE	1.04568	TRUE	3	20	76.2781				N
D8	23.05 anti-276-5p 38h	RPS7	UNKNOWN	SYBR	None	27.1259	27.0955	0.0337722	29.3685							99.7763	-3.3273	TRUE	1.04568	TRUE	3	20	76.2781				N
D9	23.05 anti-276-5p 38h	RPS7	UNKNOWN	SYBR	None	27.0592	27.0955	0.0337722	30.757							99.7763	-3.3273	TRUE	1.04568	TRUE	3	20	76.5206				N
E1	23.07 Control 38h	RPS7	UNKNOWN	SYBR	None	26.9422	26.9122	0.0315539	33.3502							99.7763	-3.3273	TRUE	1.04568	TRUE	3	20	76.5232				N
E2	23.07 Control 38h	RPS7	UNKNOWN	SYBR	None	26.915	26.9122	0.0315539	33.9833							99.7763	-3.3273	TRUE	1.04568	TRUE	3	19	76.5232				N
E3	23.07 Control 38h	RPS7	UNKNOWN	SYBR	None	26.8793	26.9122	0.0315539	34.8342							99.7763	-3.3273	TRUE	1.04568	TRUE	3	19	76.5172				N
E7	23.07 anti-276-5p 38h	RPS7	UNKNOWN	SYBR	None	27.1971	27.1411	0.0485995	27.9572							99.7763	-3.3273	TRUE	1.04568	TRUE	3	20	76.5267				N
E8	23.07 anti-276-5p 38h	RPS7	UNKNOWN	SYBR	None	27.1096	27.1411	0.0485995	29.7019							99.7763	-3.3273	TRUE	1.04568	TRUE	3	20	76.5267				N
E9	23.07 anti-276-5p 38h	RPS7	UNKNOWN	SYBR	None	27.1166	27.1411	0.0485995	29.5576							99.7763	-3.3273	TRUE	1.04568	TRUE	3	19	76.5206				N
F1	23.08 Control 38h	RPS7	UNKNOWN	SYBR	None	27.5072	27.3807	0.122221	22.5571							99.7763	-3.3273	TRUE	1.04568	TRUE	3	20	76.2747				N
F2	23.08 Control 38h	RPS7	UNKNOWN	SYBR	None	27.3715	27.3807	0.122221	24.7783							99.7763	-3.3273	TRUE	1.04568	TRUE	3	20	76.2747				N
F3	23.08 Control 38h	RPS7	UNKNOWN	SYBR	None	27.2633	27.3807	0.122221	26.7051							99.7763	-3.3273	TRUE	1.04568	TRUE	3	19	76.5172				N
F7	23.08 anti-276-5p 38h	RPS7	UNKNOWN	SYBR	None	27.2169	27.2653	0.046971	27.5763							99.7763	-3.3273	TRUE	1.04568	TRUE	3	20	76.5267				N
F8	23.08 anti-276-5p 38h	RPS7	UNKNOWN	SYBR	None	27.2682	27.2653	0.046971	26.6141							99.7763	-3.3273	TRUE	1.04568	TRUE	3	20	76.5267				N
F9	23.08 anti-276-5p 38h	RPS7	UNKNOWN	SYBR	None	27.3107	27.2653	0.046971	25.843							99.7763	-3.3273	TRUE	1.04568	TRUE	3	20	76.5206				N
G1		RPS7	STANDARD	SYBR	None	25.3759	25.3663	0.0326116	100							99.7763	-3.3273	TRUE	1.04568	TRUE	3	18	76.7718				N
G2		RPS7	STANDARD	SYBR	None	25.3931	25.3663	0.0326116	100							99.7763	-3.3273	TRUE	1.04568	TRUE	3	18	76.5232				N
G3		RPS7	STANDARD	SYBR	None	25.33	25.3663	0.0326116	100							99.7763	-3.3273	TRUE	1.04568	TRUE	3	18	76.5172				N
G4		RPS7	STANDARD	SYBR	None	27.4224	27.3367	0.0973112	25							99.7763	-3.3273	TRUE	1.04568	TRUE	3	20	76.7657				N
G5		RPS7	STANDARD	SYBR	None	27.3568	27.3367	0.0973112	25							99.7763	-3.3273	TRUE	1.04568	TRUE	3	20	76.7842				N
G6		RPS7	STANDARD	SYBR	None	27.2309	27.3367	0.0973112	25							99.7763	-3.3273	TRUE	1.04568	TRUE	3	20	76.7842				N
G7		RPS7	STANDARD	SYBR	None	29.3799	29.3728	0.0116074	6.25							99.7763	-3.3273	TRUE	1.04568	TRUE	3	22	76.5267				N
G8		RPS7	STANDARD	SYBR	None	29.3594	29.3728	0.0116074	6.25							99.7763	-3.3273	TRUE	1.04568	TRUE	3	22	76.2781				N
G9		RPS7	STANDARD	SYBR	None	29.3791	29.3728	0.0116074	6.25							99.7763	-3.3273	TRUE	1.04568	TRUE	3	22	76.5206				N
H1		RPS7	NTC	SYBR	None	Undetermined										99.7763	-3.3273	TRUE	1.04568	TRUE	3	39	70.8065	81.7428	87.2109		Y
H2		RPS7	NTC	SYBR	None	Undetermined										99.7763	-3.3273	TRUE	1.04568	TRUE	3	39	67.5754	86.7138			Y
H3		RPS7	NTC	SYBR	None	Undetermined										99.7763	-3.3273	TRUE	1.04568	TRUE	3	39	67.817				N
Normalized data: Figure 2A
Replicate	Condition	Gene	Relative expression
1	scramble	GPD	0.0755787
2	scramble	GPD	0.0907123
3	scramble	GPD	0.109928
4	scramble	GPD	0.138967
5	scramble	GPD	0.139191
6	scramble	GPD	0.0557639
1	miR_276_KD	GPD	0.0755787
2	miR_276_KD	GPD	0.0803461
3	miR_276_KD	GPD	0.0783087
4	miR_276_KD	GPD	0.089667
5	miR_276_KD	GPD	0.0727129
6	miR_276_KD	GPD	0.138036
1	scramble	ATPase (V)	0.39875
2	scramble	ATPase (V)	0.396452
3	scramble	ATPase (V)	0.450241
4	scramble	ATPase (V)	0.484001
5	scramble	ATPase (V)	0.436236
6	scramble	ATPase (V)	0.271463
1	miR_276_KD	ATPase (V)	0.419622
2	miR_276_KD	ATPase (V)	0.472452
3	miR_276_KD	ATPase (V)	0.272477
4	miR_276_KD	ATPase (V)	0.540763
5	miR_276_KD	ATPase (V)	0.591052
6	miR_276_KD	ATPase (V)	0.597766
1	scramble	NADH (I)	0.354462
2	scramble	NADH (I)	0.34214
3	scramble	NADH (I)	0.279889
4	scramble	NADH (I)	0.233519
5	scramble	NADH (I)	0.222591
6	scramble	NADH (I)	0.137213
1	miR_276_KD	NADH (I)	0.342302
2	miR_276_KD	NADH (I)	0.538104
3	miR_276_KD	NADH (I)	0.338551
4	miR_276_KD	NADH (I)	0.153534
5	miR_276_KD	NADH (I)	0.319919
6	miR_276_KD	NADH (I)	0.301629
1	scramble	BCAT	1.18633
2	scramble	BCAT	1.70071
3	scramble	BCAT	1.37306
4	scramble	BCAT	2.6889
5	scramble	BCAT	1.63254
6	scramble	BCAT	1.84893
1	miR_276_KD	BCAT	3.11486
2	miR_276_KD	BCAT	2.83848
3	miR_276_KD	BCAT	5.46054
4	miR_276_KD	BCAT	2.35683
5	miR_276_KD	BCAT	2.41379
6	miR_276_KD	BCAT	2.22822
1	scramble	MADH	0.645595
2	scramble	MADH	1.0162
3	scramble	MADH	0.623671
4	scramble	MADH	1.21032
5	scramble	MADH	1.92256
6	scramble	MADH	1.32819
1	miR_276_KD	MADH	0.547153
2	miR_276_KD	MADH	0.551798
3	miR_276_KD	MADH	0.384709
4	miR_276_KD	MADH	1.18171
5	miR_276_KD	MADH	2.10003
6	miR_276_KD	MADH	1.09487
1	scramble	MCC	0.51894
2	scramble	MCC	0.541674
3	scramble	MCC	0.610453
4	scramble	MCC	1.06259
5	scramble	MCC	1.08036
6	scramble	MCC	1.66507
1	miR_276_KD	MCC	0.659642
2	miR_276_KD	MCC	0.629464
3	miR_276_KD	MCC	0.467988
4	miR_276_KD	MCC	1.40378
5	miR_276_KD	MCC	1.13394
6	miR_276_KD	MCC	1.55199
1	scramble	OAR	0.496395
2	scramble	OAR	0.358697
3	scramble	OAR	0.747209
4	scramble	OAR	1.44293
5	scramble	OAR	1.35777
6	scramble	OAR	1.77596
1	miR_276_KD	OAR	0.489674
2	miR_276_KD	OAR	0.650791
3	miR_276_KD	OAR	0.365018
4	miR_276_KD	OAR	1.61204
5	miR_276_KD	OAR	0.984387
6	miR_276_KD	OAR	2.01681
1	scramble	ORT	0.694939
2	scramble	ORT	0.420619
3	scramble	ORT	0.488611
4	scramble	ORT	0.49148
5	scramble	ORT	0.757466
6	scramble	ORT	0.638455
1	miR_276_KD	ORT	0.761376
2	miR_276_KD	ORT	0.927233
3	miR_276_KD	ORT	0.827275
4	miR_276_KD	ORT	0.624982
5	miR_276_KD	ORT	0.75039
6	miR_276_KD	ORT	0.814529
Figure 2B
Raw data
		Luciferase		Renilla		Luciferase normalized to Renilla	Mean
Replicate	Sample	CPS (CPS)		CPS (CPS)
1	WT binding site	1350		1160		1.16379	1.12092
1	WT binding site	1288		1188		1.08418
1	WT binding site	1282		1150		1.11478
1	3x binding site	31606		32635		0.968469	0.973862
1	3x binding site	30648		32027		0.956943
1	3x binding site	31236		31356		0.996173
1	mutated binding site	310		202		1.53465	1.86007
1	mutated binding site	340		168		2.02381
1	mutated binding site	372		184		2.02174
1	no mimic	1570		1126		1.39432	1.50947
1	no mimic	1694		1090		1.55413
1	no mimic	1640		1038		1.57996
2	WT binding site	1542		1342		0.870298	0.868201
2	WT binding site	1658		1436		0.866104
2	3x binding site	53392		44391		0.831417	0.81541
2	3x binding site	50994		38835		0.76156
2	3x binding site	50556		43137		0.853252
2	mutated binding site	298		394		1.32215	1.43755
2	mutated binding site	326		456		1.39877
2	mutated binding site	338		538		1.59172
2	no mimic	450		612		1.36	1.36
3	WT binding site	782		586		1.33447	1.54567
3	WT binding site	794		540		1.47037
3	WT binding site	1048		572		1.83217
3	3x binding site	15303		12842		1.19164	1.23785
3	3x binding site	15455		12036		1.28406
3	mutated binding site	486		218		2.22936	2.40272
3	mutated binding site	474		184		2.57609
3	no mimic	392		228		1.7193	1.73684
3	no mimic	400		228		1.75439
Normalized data
Replicate	Condition	Luciferase activity
1	WT binding site	1.12092
1	mutated binding site	1.86007
1	3x binding site	0.973862
1	no mimic	1.50947
2	WT binding site	0.868201
2	mutated binding site	1.43755
2	3x binding site	0.81541
2	no mimic	1.36
3	WT binding site	1.54567
3	mutated binding site	2.40272
3	3x binding site	1.23785
3	no mimic	1.73684
Figure 2D
Repliate 1
BCAT
Well	Sample Name	Target Name	Task	Reporter	Quencher	Cт	Cт Mean	Cт SD	Quantity	Normalized Quantity	Normalized Quantity Mean	Normalized Quantity SEM	RQ	RQ Min	RQ Max	Efficiency	Slope	Automatic Ct Threshold	Ct Threshold	Automatic Baseline	Baseline Start	Baseline End	Tm1	Tm2
A10	Control 0h	1620_1621_BCAT	UNKNOWN	SYBR	None	28.9023	28.8398	0.114124	15.5516							104.12	-3.227	TRUE	1.90176	TRUE	3	21	82.3101
A11	Control 0h	1620_1621_BCAT	UNKNOWN	SYBR	None	28.909	28.8398	0.114124	15.4784							104.12	-3.227	TRUE	1.90176	TRUE	3	21	82.7182
A12	Control 0h	1620_1621_BCAT	UNKNOWN	SYBR	None	28.7081	28.8398	0.114124	17.864							104.12	-3.227	TRUE	1.90176	TRUE	3	20	82.3209
B1	Control 10h	1620_1621_BCAT	UNKNOWN	SYBR	None	27.3545	27.2446	0.098903	46.9264							104.12	-3.227	TRUE	1.90176	TRUE	3	20	82.2997
B2	Control 10h	1620_1621_BCAT	UNKNOWN	SYBR	None	27.1628	27.2446	0.098903	53.8058							104.12	-3.227	TRUE	1.90176	TRUE	3	20	82.2997
B3	Control 10h	1620_1621_BCAT	UNKNOWN	SYBR	None	27.2165	27.2446	0.098903	51.7829							104.12	-3.227	TRUE	1.90176	TRUE	3	20	82.3054
B4	Control 24h	1620_1621_BCAT	UNKNOWN	SYBR	None	28.1618	28.1654	0.0285	26.3795							104.12	-3.227	TRUE	1.90176	TRUE	3	20	82.3054
B5	Control 24h	1620_1621_BCAT	UNKNOWN	SYBR	None	28.1955	28.1654	0.0285	25.7517							104.12	-3.227	TRUE	1.90176	TRUE	3	21	83.1133
B6	Control 24h	1620_1621_BCAT	UNKNOWN	SYBR	None	28.1389	28.1654	0.0285	26.814							104.12	-3.227	TRUE	1.90176	TRUE	3	20	83.5135
B7	Control 32h	1620_1621_BCAT	UNKNOWN	SYBR	None	29.3607	29.2056	0.172367	11.2131							104.12	-3.227	TRUE	1.90176	TRUE	3	21	82.3166
B8	Control 32h	1620_1621_BCAT	UNKNOWN	SYBR	None	29.236	29.2056	0.172367	12.2565							104.12	-3.227	TRUE	1.90176	TRUE	3	20	82.3166
B9	Control 32h	1620_1621_BCAT	UNKNOWN	SYBR	None	29.0201	29.2056	0.172367	14.2987							104.12	-3.227	TRUE	1.90176	TRUE	3	21	82.3101
B10	Control 38h	1620_1621_BCAT	UNKNOWN	SYBR	None	28.4026	28.3313	0.083953	22.2153							104.12	-3.227	TRUE	1.90176	TRUE	3	20	82.3101
B11	Control 38h	1620_1621_BCAT	UNKNOWN	SYBR	None	28.2388	28.3313	0.083953	24.9696							104.12	-3.227	TRUE	1.90176	TRUE	3	18	82.3209
B12	Control 38h	1620_1621_BCAT	UNKNOWN	SYBR	None	28.3526	28.3313	0.083953	23.0211							104.12	-3.227	TRUE	1.90176	TRUE	3	19	82.7182
C1	Control 48h	1620_1621_BCAT	UNKNOWN	SYBR	None	30.9766	30.698	0.25208	3.53992							104.12	-3.227	TRUE	1.90176	TRUE	3	20	82.2997
C2	Control 48h	1620_1621_BCAT	UNKNOWN	SYBR	None	30.4857	30.698	0.25208	5.02465							104.12	-3.227	TRUE	1.90176	TRUE	3	23	82.2997
C3	Control 48h	1620_1621_BCAT	UNKNOWN	SYBR	None	30.6316	30.698	0.25208	4.52806							104.12	-3.227	TRUE	1.90176	TRUE	3	22	82.3054
C4	Control 54h	1620_1621_BCAT	UNKNOWN	SYBR	None	30.4211	30.3796	0.124576	5.26169							104.12	-3.227	TRUE	1.90176	TRUE	3	24	82.3054
C5	Control 54h	1620_1621_BCAT	UNKNOWN	SYBR	None	30.478	30.3796	0.124576	5.05233							104.12	-3.227	TRUE	1.90176	TRUE	3	22	83.1133
C6	Control 54h	1620_1621_BCAT	UNKNOWN	SYBR	None	30.2395	30.3796	0.124576	5.98971							104.12	-3.227	TRUE	1.90176	TRUE	3	21	82.7151
D4	miR-276 KD 0h	1620_1621_BCAT	UNKNOWN	SYBR	None	29.5795	29.6616	0.0968073	9.59262							104.12	-3.227	TRUE	1.90176	TRUE	3	20	82.6999
D5	miR-276 KD 0h	1620_1621_BCAT	UNKNOWN	SYBR	None	29.7684	29.6616	0.0968073	8.38314							104.12	-3.227	TRUE	1.90176	TRUE	3	21	82.7151
D6	miR-276 KD 0h	1620_1621_BCAT	UNKNOWN	SYBR	None	29.6371	29.6616	0.0968073	9.20653							104.12	-3.227	TRUE	1.90176	TRUE	3	21	82.7151
D7	miR-276 KD 10h	1620_1621_BCAT	UNKNOWN	SYBR	None	27.3247	27.289	0.0321078	47.9358							104.12	-3.227	TRUE	1.90176	TRUE	3	20	82.3166
D8	miR-276 KD 10h	1620_1621_BCAT	UNKNOWN	SYBR	None	27.2799	27.289	0.0321078	49.4923							104.12	-3.227	TRUE	1.90176	TRUE	3	18	82.3166
D9	miR-276 KD 10h	1620_1621_BCAT	UNKNOWN	SYBR	None	27.2625	27.289	0.0321078	50.1129							104.12	-3.227	TRUE	1.90176	TRUE	3	20	82.3101
D10	miR-276 KD 24h	1620_1621_BCAT	UNKNOWN	SYBR	None	27.436	27.4532	0.0834001	44.2751							104.12	-3.227	TRUE	1.90176	TRUE	3	20	82.3101
D11	miR-276 KD 24h	1620_1621_BCAT	UNKNOWN	SYBR	None	27.3797	27.4532	0.0834001	46.0922							104.12	-3.227	TRUE	1.90176	TRUE	3	19	82.3209
D12	miR-276 KD 24h	1620_1621_BCAT	UNKNOWN	SYBR	None	27.5438	27.4532	0.0834001	40.998							104.12	-3.227	TRUE	1.90176	TRUE	3	19	82.7182
E1	miR-276 KD 32h	1620_1621_BCAT	UNKNOWN	SYBR	None	27.7657	27.5927	0.149974	34.9951							104.12	-3.227	TRUE	1.90176	TRUE	3	20	82.2997
E2	miR-276 KD 32h	1620_1621_BCAT	UNKNOWN	SYBR	None	27.499	27.5927	0.149974	42.3292							104.12	-3.227	TRUE	1.90176	TRUE	3	19	82.2997
E3	miR-276 KD 32h	1620_1621_BCAT	UNKNOWN	SYBR	None	27.5134	27.5927	0.149974	41.8968							104.12	-3.227	TRUE	1.90176	TRUE	3	20	82.3054
E4	miR-276 KD 38h	1620_1621_BCAT	UNKNOWN	SYBR	None	28.3818	28.2217	0.139557	22.5471							104.12	-3.227	TRUE	1.90176	TRUE	3	18	82.3054
E5	miR-276 KD 38h	1620_1621_BCAT	UNKNOWN	SYBR	None	28.1581	28.2217	0.139557	26.449							104.12	-3.227	TRUE	1.90176	TRUE	3	20	82.7151
E6	miR-276 KD 38h	1620_1621_BCAT	UNKNOWN	SYBR	None	28.1254	28.2217	0.139557	27.0738							104.12	-3.227	TRUE	1.90176	TRUE	3	19	82.7151
E7	miR-276 KD 48h	1620_1621_BCAT	UNKNOWN	SYBR	None	29.7718	29.6708	0.247482	8.36246							104.12	-3.227	TRUE	1.90176	TRUE	3	22	82.3166
E8	miR-276 KD 48h	1620_1621_BCAT	UNKNOWN	SYBR	None	29.3888	29.6708	0.247482	10.9907							104.12	-3.227	TRUE	1.90176	TRUE	3	21	82.3166
E9	miR-276 KD 48h	1620_1621_BCAT	UNKNOWN	SYBR	None	29.8518	29.6708	0.247482	7.89849							104.12	-3.227	TRUE	1.90176	TRUE	3	23	82.3101
E10	miR-276 KD 54h	1620_1621_BCAT	UNKNOWN	SYBR	None	30.6693	30.7311	0.255214	4.40771							104.12	-3.227	TRUE	1.90176	TRUE	3	23	82.3101
E11	miR-276 KD 54h	1620_1621_BCAT	UNKNOWN	SYBR	None	30.5125	30.7311	0.255214	4.92958							104.12	-3.227	TRUE	1.90176	TRUE	3	22	82.3209
E12	miR-276 KD 54h	1620_1621_BCAT	UNKNOWN	SYBR	None	31.0116	30.7311	0.255214	3.45266							104.12	-3.227	TRUE	1.90176	TRUE	3	23	82.7182
F1	100	1620_1621_BCAT	STANDARD	SYBR	None	26.3303	26.2479	0.0742941	100							104.12	-3.227	TRUE	1.90176	TRUE	3	18	82.2997
F2	100	1620_1621_BCAT	STANDARD	SYBR	None	26.2274	26.2479	0.0742941	100							104.12	-3.227	TRUE	1.90176	TRUE	3	17	82.2997
F3	100	1620_1621_BCAT	STANDARD	SYBR	None	26.1861	26.2479	0.0742941	100							104.12	-3.227	TRUE	1.90176	TRUE	3	18	82.6999
F4	25	1620_1621_BCAT	STANDARD	SYBR	None	28.3888	28.2439	0.131146	25							104.12	-3.227	TRUE	1.90176	TRUE	3	21	82.3054
F5	25	1620_1621_BCAT	STANDARD	SYBR	None	28.1334	28.2439	0.131146	25							104.12	-3.227	TRUE	1.90176	TRUE	3	20	82.7151
F6	25	1620_1621_BCAT	STANDARD	SYBR	None	28.2093	28.2439	0.131146	25							104.12	-3.227	TRUE	1.90176	TRUE	3	21	82.7151
F7	6.25	1620_1621_BCAT	STANDARD	SYBR	None	30.0762	30.3053	0.202707	6.25							104.12	-3.227	TRUE	1.90176	TRUE	3	23	82.7123
F8	6.25	1620_1621_BCAT	STANDARD	SYBR	None	30.3781	30.3053	0.202707	6.25							104.12	-3.227	TRUE	1.90176	TRUE	3	23	82.3166
F9	6.25	1620_1621_BCAT	STANDARD	SYBR	None	30.4615	30.3053	0.202707	6.25							104.12	-3.227	TRUE	1.90176	TRUE	3	23	82.3101
F11	1.5625	1620_1621_BCAT	STANDARD	SYBR	None	31.9228	31.9941	0.10085	1.5625							104.12	-3.227	TRUE	1.90176	TRUE	3	23	82.7182
F12	1.5625	1620_1621_BCAT	STANDARD	SYBR	None	32.0654	31.9941	0.10085	1.5625							104.12	-3.227	TRUE	1.90176	TRUE	3	23	82.3209
G1		1620_1621_BCAT	NTC	SYBR	None	Undetermined										104.12	-3.227	TRUE	1.90176	TRUE	3	38	70.6846
G2		1620_1621_BCAT	NTC	SYBR	None	Undetermined										104.12	-3.227	TRUE	1.90176	TRUE	3	39	67.0868
G3		1620_1621_BCAT	NTC	SYBR	None	Undetermined										104.12	-3.227	TRUE	1.90176	TRUE	3	39	79.4792
RPS7
Well	Sample Name	Target Name	Task	Reporter	Quencher	Cт	Cт Mean	Cт SD	Quantity	Normalized Quantity	Normalized Quantity Mean	Normalized Quantity SEM	RQ	RQ Min	RQ Max	Efficiency	Slope	Automatic Ct Threshold	Ct Threshold	Automatic Baseline	Baseline Start	Baseline End	Tm1	Tm2
A10	Control 0h	RPS7	UNKNOWN	SYBR	None	20.9924	21.4713	0.475562	45.0754							97.2158	-3.3905	TRUE	1.47045	TRUE	3	13	79.0752
A11	Control 0h	RPS7	UNKNOWN	SYBR	None	21.9435	21.4713	0.475562	23.6284							97.2158	-3.3905	TRUE	1.47045	TRUE	3	13	78.6703
A12	Control 0h	RPS7	UNKNOWN	SYBR	None	21.4781	21.4713	0.475562	32.4099							97.2158	-3.3905	TRUE	1.47045	TRUE	3	13	79.0859
B1	Control 10h	RPS7	UNKNOWN	SYBR	None	21.3723	21.3423	0.190811	34.8252							97.2158	-3.3905	TRUE	1.47045	TRUE	3	14	79.0807
B2	Control 10h	RPS7	UNKNOWN	SYBR	None	21.1383	21.3423	0.190811	40.8229							97.2158	-3.3905	TRUE	1.47045	TRUE	3	14	79.0807
B3	Control 10h	RPS7	UNKNOWN	SYBR	None	21.5164	21.3423	0.190811	31.5787							97.2158	-3.3905	TRUE	1.47045	TRUE	3	14	79.4702
B4	Control 24h	RPS7	UNKNOWN	SYBR	None	21.9771	22.161	0.290458	23.0955							97.2158	-3.3905	TRUE	1.47045	TRUE	3	14	79.4702
B5	Control 24h	RPS7	UNKNOWN	SYBR	None	22.01	22.161	0.290458	22.584							97.2158	-3.3905	TRUE	1.47045	TRUE	3	14	79.0733
B6	Control 24h	RPS7	UNKNOWN	SYBR	None	22.4958	22.161	0.290458	16.2376							97.2158	-3.3905	TRUE	1.47045	TRUE	3	16	79.0733
B7	Control 32h	RPS7	UNKNOWN	SYBR	None	21.7332	21.7994	0.066223	27.255							97.2158	-3.3905	TRUE	1.47045	TRUE	3	13	79.0837
B8	Control 32h	RPS7	UNKNOWN	SYBR	None	21.7994	21.7994	0.066223	26.0577							97.2158	-3.3905	TRUE	1.47045	TRUE	3	13	79.0837
B9	Control 32h	RPS7	UNKNOWN	SYBR	None	21.8657	21.7994	0.066223	24.9105							97.2158	-3.3905	TRUE	1.47045	TRUE	3	15	79.0752
B10	Control 38h	RPS7	UNKNOWN	SYBR	None	22.117	21.9095	0.180739	21.002							97.2158	-3.3905	TRUE	1.47045	TRUE	3	14	79.0752
B11	Control 38h	RPS7	UNKNOWN	SYBR	None	21.8254	21.9095	0.180739	25.6006							97.2158	-3.3905	TRUE	1.47045	TRUE	3	13	79.4769
B12	Control 38h	RPS7	UNKNOWN	SYBR	None	21.7861	21.9095	0.180739	26.2929							97.2158	-3.3905	TRUE	1.47045	TRUE	3	14	79.0859
C1	Control 48h	RPS7	UNKNOWN	SYBR	None	22.0155	21.9556	0.087364	22.5008							97.2158	-3.3905	TRUE	1.47045	TRUE	3	15	79.0807
C2	Control 48h	RPS7	UNKNOWN	SYBR	None	21.8553	21.9556	0.087364	25.0859							97.2158	-3.3905	TRUE	1.47045	TRUE	3	12	79.4711
C3	Control 48h	RPS7	UNKNOWN	SYBR	None	21.9959	21.9556	0.087364	22.8015							97.2158	-3.3905	TRUE	1.47045	TRUE	3	14	79.4702
C4	Control 54h	RPS7	UNKNOWN	SYBR	None	21.2779	21.4267	0.244241	37.1304							97.2158	-3.3905	TRUE	1.47045	TRUE	3	14	79.4702
C5	Control 54h	RPS7	UNKNOWN	SYBR	None	21.2937	21.4267	0.244241	36.7355							97.2158	-3.3905	TRUE	1.47045	TRUE	3	13	79.0733
C6	Control 54h	RPS7	UNKNOWN	SYBR	None	21.7086	21.4267	0.244241	27.7141							97.2158	-3.3905	TRUE	1.47045	TRUE	3	14	79.0733
D4	miR-276 KD 0h	RPS7	UNKNOWN	SYBR	None	21.8362	21.7774	0.091942	25.4135							97.2158	-3.3905	TRUE	1.47045	TRUE	3	13	79.4702
D5	miR-276 KD 0h	RPS7	UNKNOWN	SYBR	None	21.8246	21.7774	0.091942	25.6154							97.2158	-3.3905	TRUE	1.47045	TRUE	3	13	79.0733
D6	miR-276 KD 0h	RPS7	UNKNOWN	SYBR	None	21.6715	21.7774	0.091942	28.4222							97.2158	-3.3905	TRUE	1.47045	TRUE	3	13	79.0733
D7	miR-276 KD 10h	RPS7	UNKNOWN	SYBR	None	21.0043	21.2179	0.352843	44.7133							97.2158	-3.3905	TRUE	1.47045	TRUE	3	13	79.0837
D8	miR-276 KD 10h	RPS7	UNKNOWN	SYBR	None	21.0243	21.2179	0.352843	44.1099							97.2158	-3.3905	TRUE	1.47045	TRUE	3	13	79.0837
D9	miR-276 KD 10h	RPS7	UNKNOWN	SYBR	None	21.6252	21.2179	0.352843	29.3297							97.2158	-3.3905	TRUE	1.47045	TRUE	3	14	79.0752
D10	miR-276 KD 24h	RPS7	UNKNOWN	SYBR	None	21.6168	21.8289	0.208965	29.4976							97.2158	-3.3905	TRUE	1.47045	TRUE	3	13	79.0752
D11	miR-276 KD 24h	RPS7	UNKNOWN	SYBR	None	21.8353	21.8289	0.208965	25.4302							97.2158	-3.3905	TRUE	1.47045	TRUE	3	14	79.0859
D12	miR-276 KD 24h	RPS7	UNKNOWN	SYBR	None	22.0346	21.8289	0.208965	22.2108							97.2158	-3.3905	TRUE	1.47045	TRUE	3	13	79.0859
E1	miR-276 KD 32h	RPS7	UNKNOWN	SYBR	None	21.6719	22.0354	0.3168	28.4144							97.2158	-3.3905	TRUE	1.47045	TRUE	3	14	79.0807
E2	miR-276 KD 32h	RPS7	UNKNOWN	SYBR	None	22.2528	22.0354	0.3168	19.1508							97.2158	-3.3905	TRUE	1.47045	TRUE	3	16	79.4711
E3	miR-276 KD 32h	RPS7	UNKNOWN	SYBR	None	22.1813	22.0354	0.3168	20.1041							97.2158	-3.3905	TRUE	1.47045	TRUE	3	15	79.4702
E4	miR-276 KD 38h	RPS7	UNKNOWN	SYBR	None	22.4126	22.3606	0.058841	17.1815							97.2158	-3.3905	TRUE	1.47045	TRUE	3	14	79.4702
E5	miR-276 KD 38h	RPS7	UNKNOWN	SYBR	None	22.3723	22.3606	0.058841	17.6582							97.2158	-3.3905	TRUE	1.47045	TRUE	3	15	79.0733
E6	miR-276 KD 38h	RPS7	UNKNOWN	SYBR	None	22.2967	22.3606	0.058841	18.5885							97.2158	-3.3905	TRUE	1.47045	TRUE	3	15	79.0733
E7	miR-276 KD 48h	RPS7	UNKNOWN	SYBR	None	21.9715	21.9983	0.049495	23.1831							97.2158	-3.3905	TRUE	1.47045	TRUE	3	13	79.0837
E8	miR-276 KD 48h	RPS7	UNKNOWN	SYBR	None	21.968	21.9983	0.049495	23.2375							97.2158	-3.3905	TRUE	1.47045	TRUE	3	14	79.0837
E9	miR-276 KD 48h	RPS7	UNKNOWN	SYBR	None	22.0554	21.9983	0.049495	21.8984							97.2158	-3.3905	TRUE	1.47045	TRUE	3	15	79.4651
E10	miR-276 KD 54h	RPS7	UNKNOWN	SYBR	None	22.0911	22.011	0.069359	21.3746							97.2158	-3.3905	TRUE	1.47045	TRUE	3	13	79.4651
E11	miR-276 KD 54h	RPS7	UNKNOWN	SYBR	None	21.9705	22.011	0.069359	23.1986							97.2158	-3.3905	TRUE	1.47045	TRUE	3	14	79.4769
E12	miR-276 KD 54h	RPS7	UNKNOWN	SYBR	None	21.9714	22.011	0.069359	23.1844							97.2158	-3.3905	TRUE	1.47045	TRUE	3	13	79.0859
F1		RPS7	STANDARD	SYBR	None	19.9452	19.8746	0.067467	100							97.2158	-3.3905	TRUE	1.47045	TRUE	3	11	79.4711
F2		RPS7	STANDARD	SYBR	None	19.8679	19.8746	0.067467	100							97.2158	-3.3905	TRUE	1.47045	TRUE	3	13	79.0807
F3		RPS7	STANDARD	SYBR	None	19.8107	19.8746	0.067467	100							97.2158	-3.3905	TRUE	1.47045	TRUE	3	12	79.4702
F4		RPS7	STANDARD	SYBR	None	21.717	21.7767	0.054455	25							97.2158	-3.3905	TRUE	1.47045	TRUE	3	15	79.4702
F5		RPS7	STANDARD	SYBR	None	21.8237	21.7767	0.054455	25							97.2158	-3.3905	TRUE	1.47045	TRUE	3	14	79.0733
F6		RPS7	STANDARD	SYBR	None	21.7894	21.7767	0.054455	25							97.2158	-3.3905	TRUE	1.47045	TRUE	3	14	79.0733
F7		RPS7	STANDARD	SYBR	None	23.8228	23.9025	0.084495	6.25							97.2158	-3.3905	TRUE	1.47045	TRUE	3	16	79.0837
F8		RPS7	STANDARD	SYBR	None	23.8937	23.9025	0.084495	6.25							97.2158	-3.3905	TRUE	1.47045	TRUE	3	16	79.0837
F9		RPS7	STANDARD	SYBR	None	23.9911	23.9025	0.084495	6.25							97.2158	-3.3905	TRUE	1.47045	TRUE	3	17	79.0752
F10		RPS7	STANDARD	SYBR	None	26.0284	25.9704	0.089355	1.5625							97.2158	-3.3905	TRUE	1.47045	TRUE	3	19	79.0752
F11		RPS7	STANDARD	SYBR	None	25.8675	25.9704	0.089355	1.5625							97.2158	-3.3905	TRUE	1.47045	TRUE	3	18	79.0859
F12		RPS7	STANDARD	SYBR	None	26.0152	25.9704	0.089355	1.5625							97.2158	-3.3905	TRUE	1.47045	TRUE	3	18	79.0859
G1		RPS7	NTC	SYBR	None	Undetermined										97.2158	-3.3905	TRUE	1.47045	TRUE	3	39	70.2889
G2		RPS7	NTC	SYBR	None	Undetermined										97.2158	-3.3905	TRUE	1.47045	TRUE	3	39	92.6938
G3		RPS7	NTC	SYBR	None	Undetermined										97.2158	-3.3905	TRUE	1.47045	TRUE	3	39	70.2857
Replicate 2
BCAT
Well	Sample Name	Target Name	Task	Reporter	Quencher	Cт	Cт Mean	Cт SD	Quantity	Normalized Quantity	Normalized Quantity Mean	Normalized Quantity SEM	RQ	RQ Min	RQ Max	Efficiency	Slope	Automatic Ct Threshold	Ct Threshold	Automatic Baseline	Baseline Start	Baseline End	Tm1	Tm2	Tm3
A10	Control 0h	1620_1621_BCAT	UNKNOWN	SYBR	None	29.372	29.3641	0.20073	8.45667							98.9029	-3.3485	TRUE	1.39494	TRUE	3	22	82.7077
A11	Control 0h	1620_1621_BCAT	UNKNOWN	SYBR	None	29.1595	29.3641	0.20073	9.78692							98.9029	-3.3485	TRUE	1.39494	TRUE	3	22	82.3232
A12	Control 0h	1620_1621_BCAT	UNKNOWN	SYBR	None	29.5607	29.3641	0.20073	7.42716							98.9029	-3.3485	TRUE	1.39494	TRUE	3	22	82.3232
B1	Control 10h	1620_1621_BCAT	UNKNOWN	SYBR	None	27.5122	27.5065	0.0291476	30.3811							98.9029	-3.3485	TRUE	1.39494	TRUE	3	21	82.6979
B2	Control 10h	1620_1621_BCAT	UNKNOWN	SYBR	None	27.5324	27.5065	0.0291476	29.9611							98.9029	-3.3485	TRUE	1.39494	TRUE	3	19	82.6979
B3	Control 10h	1620_1621_BCAT	UNKNOWN	SYBR	None	27.475	27.5065	0.0291476	31.1688							98.9029	-3.3485	TRUE	1.39494	TRUE	3	19	82.3025
B4	Control 24h	1620_1621_BCAT	UNKNOWN	SYBR	None	27.3261	27.2841	0.0372462	34.5278							98.9029	-3.3485	TRUE	1.39494	TRUE	3	20	82.3025
B5	Control 24h	1620_1621_BCAT	UNKNOWN	SYBR	None	27.2552	27.2841	0.0372462	36.2543							98.9029	-3.3485	TRUE	1.39494	TRUE	3	19	83.5039
B6	Control 24h	1620_1621_BCAT	UNKNOWN	SYBR	None	27.271	27.2841	0.0372462	35.8616							98.9029	-3.3485	TRUE	1.39494	TRUE	3	19	83.1092
B7	Control 32h	1620_1621_BCAT	UNKNOWN	SYBR	None	27.7926	27.8559	0.0800205	25.0528							98.9029	-3.3485	TRUE	1.39494	TRUE	3	19	82.7111
B8	Control 32h	1620_1621_BCAT	UNKNOWN	SYBR	None	27.8292	27.8559	0.0800205	24.4311							98.9029	-3.3485	TRUE	1.39494	TRUE	3	19	82.7111
B9	Control 32h	1620_1621_BCAT	UNKNOWN	SYBR	None	27.9458	27.8559	0.0800205	22.5477							98.9029	-3.3485	TRUE	1.39494	TRUE	3	21	82.7077
B10	Control 38h	1620_1621_BCAT	UNKNOWN	SYBR	None	29.4837	29.4188	0.29248	7.83154							98.9029	-3.3485	TRUE	1.39494	TRUE	3	22	82.3103
B11	Control 38h	1620_1621_BCAT	UNKNOWN	SYBR	None	29.0994	29.4188	0.29248	10.2004							98.9029	-3.3485	TRUE	1.39494	TRUE	3	22	82.3232
B12	Control 38h	1620_1621_BCAT	UNKNOWN	SYBR	None	29.6734	29.4188	0.29248	6.87341							98.9029	-3.3485	TRUE	1.39494	TRUE	3	23	82.7211
C1	Control 48h	1620_1621_BCAT	UNKNOWN	SYBR	None	29.5408	29.4194	0.203491	7.52953							98.9029	-3.3485	TRUE	1.39494	TRUE	3	22	82.6979
C2	Control 48h	1620_1621_BCAT	UNKNOWN	SYBR	None	29.5328	29.4194	0.203491	7.57135							98.9029	-3.3485	TRUE	1.39494	TRUE	3	23	82.6979
C3	Control 48h	1620_1621_BCAT	UNKNOWN	SYBR	None	29.1844	29.4194	0.203491	9.62073							98.9029	-3.3485	TRUE	1.39494	TRUE	3	22	82.6973
C4	Control 54h	1620_1621_BCAT	UNKNOWN	SYBR	None	30.6037	30.2152	0.381035	3.62532							98.9029	-3.3485	TRUE	1.39494	TRUE	3	24	82.3025
C5	Control 54h	1620_1621_BCAT	UNKNOWN	SYBR	None	29.8421	30.2152	0.381035	6.12054							98.9029	-3.3485	TRUE	1.39494	TRUE	3	22	82.3172
C6	Control 54h	1620_1621_BCAT	UNKNOWN	SYBR	None	30.1996	30.2152	0.381035	4.78653							98.9029	-3.3485	TRUE	1.39494	TRUE	3	22	82.3172
D4	miR-276 KD 0h	1620_1621_BCAT	UNKNOWN	SYBR	None	28.2235	28.064	0.142627	18.6286							98.9029	-3.3485	TRUE	1.39494	TRUE	3	19	82.6973
D5	miR-276 KD 0h	1620_1621_BCAT	UNKNOWN	SYBR	None	28.0199	28.064	0.142627	21.4279							98.9029	-3.3485	TRUE	1.39494	TRUE	3	19	82.3172
D6	miR-276 KD 0h	1620_1621_BCAT	UNKNOWN	SYBR	None	27.9487	28.064	0.142627	22.5038							98.9029	-3.3485	TRUE	1.39494	TRUE	3	21	82.3172
D7	miR-276 KD 10h	1620_1621_BCAT	UNKNOWN	SYBR	None	26.8469	26.8896	0.0711323	48.0052							98.9029	-3.3485	TRUE	1.39494	TRUE	3	19	82.7111
D8	miR-276 KD 10h	1620_1621_BCAT	UNKNOWN	SYBR	None	26.9717	26.8896	0.0711323	44.0574							98.9029	-3.3485	TRUE	1.39494	TRUE	3	19	82.7111
D9	miR-276 KD 10h	1620_1621_BCAT	UNKNOWN	SYBR	None	26.8502	26.8896	0.0711323	47.8981							98.9029	-3.3485	TRUE	1.39494	TRUE	3	19	82.3103
D10	miR-276 KD 24h	1620_1621_BCAT	UNKNOWN	SYBR	None	26.9157	26.948	0.0463931	45.7857							98.9029	-3.3485	TRUE	1.39494	TRUE	3	19	82.3103
D11	miR-276 KD 24h	1620_1621_BCAT	UNKNOWN	SYBR	None	27.0012	26.948	0.0463931	43.1732							98.9029	-3.3485	TRUE	1.39494	TRUE	3	19	82.3232
D12	miR-276 KD 24h	1620_1621_BCAT	UNKNOWN	SYBR	None	26.9271	26.948	0.0463931	45.4287							98.9029	-3.3485	TRUE	1.39494	TRUE	3	19	82.3232
E1	miR-276 KD 32h	1620_1621_BCAT	UNKNOWN	SYBR	None	27.1829	27.0567	0.110628	38.103							98.9029	-3.3485	TRUE	1.39494	TRUE	3	19	82.6979
E2	miR-276 KD 32h	1620_1621_BCAT	UNKNOWN	SYBR	None	27.0112	27.0567	0.110628	42.8783							98.9029	-3.3485	TRUE	1.39494	TRUE	3	19	82.6979
E3	miR-276 KD 32h	1620_1621_BCAT	UNKNOWN	SYBR	None	26.9762	27.0567	0.110628	43.9226							98.9029	-3.3485	TRUE	1.39494	TRUE	3	19	82.6973
E4	miR-276 KD 38h	1620_1621_BCAT	UNKNOWN	SYBR	None	27.155	27.0819	0.081777	38.8399							98.9029	-3.3485	TRUE	1.39494	TRUE	3	19	82.6973
E5	miR-276 KD 38h	1620_1621_BCAT	UNKNOWN	SYBR	None	26.9936	27.0819	0.081777	43.3999							98.9029	-3.3485	TRUE	1.39494	TRUE	3	20	82.3172
E6	miR-276 KD 38h	1620_1621_BCAT	UNKNOWN	SYBR	None	27.097	27.0819	0.081777	40.4196							98.9029	-3.3485	TRUE	1.39494	TRUE	3	21	82.3172
E7	miR-276 KD 48h	1620_1621_BCAT	UNKNOWN	SYBR	None	26.7582	26.3993	0.345769	51.0229							98.9029	-3.3485	TRUE	1.39494	TRUE	3	19	82.7111
E8	miR-276 KD 48h	1620_1621_BCAT	UNKNOWN	SYBR	None	26.0684	26.3993	0.345769	81.9927							98.9029	-3.3485	TRUE	1.39494	TRUE	3	19	82.7111
E9	miR-276 KD 48h	1620_1621_BCAT	UNKNOWN	SYBR	None	26.3712	26.3993	0.345769	66.5825							98.9029	-3.3485	TRUE	1.39494	TRUE	3	19	82.3103
E10	miR-276 KD 54h	1620_1621_BCAT	UNKNOWN	SYBR	None	30.1212	29.9592	0.340903	5.05191							98.9029	-3.3485	TRUE	1.39494	TRUE	3	23	82.3103
E11	miR-276 KD 54h	1620_1621_BCAT	UNKNOWN	SYBR	None	29.5675	29.9592	0.340903	7.39292							98.9029	-3.3485	TRUE	1.39494	TRUE	3	21	82.3232
E12	miR-276 KD 54h	1620_1621_BCAT	UNKNOWN	SYBR	None	30.1889	29.9592	0.340903	4.8222							98.9029	-3.3485	TRUE	1.39494	TRUE	3	23	82.7211
F1	100	1620_1621_BCAT	STANDARD	SYBR	None	25.8156	25.7957	0.0275193	100							98.9029	-3.3485	TRUE	1.39494	TRUE	3	19	82.6979
F2	100	1620_1621_BCAT	STANDARD	SYBR	None	25.8071	25.7957	0.0275193	100							98.9029	-3.3485	TRUE	1.39494	TRUE	3	19	82.6979
F3	100	1620_1621_BCAT	STANDARD	SYBR	None	25.7643	25.7957	0.0275193	100							98.9029	-3.3485	TRUE	1.39494	TRUE	3	19	82.3025
F4	25	1620_1621_BCAT	STANDARD	SYBR	None	27.9153	27.7859	0.125588	25							98.9029	-3.3485	TRUE	1.39494	TRUE	3	20	82.3025
F5	25	1620_1621_BCAT	STANDARD	SYBR	None	27.7778	27.7859	0.125588	25							98.9029	-3.3485	TRUE	1.39494	TRUE	3	20	82.3172
F6	25	1620_1621_BCAT	STANDARD	SYBR	None	27.6645	27.7859	0.125588	25							98.9029	-3.3485	TRUE	1.39494	TRUE	3	21	82.3172
F7	6.25	1620_1621_BCAT	STANDARD	SYBR	None	29.6512	29.7835	0.188341	6.25							98.9029	-3.3485	TRUE	1.39494	TRUE	3	22	82.7111
F8	6.25	1620_1621_BCAT	STANDARD	SYBR	None	29.7	29.7835	0.188341	6.25							98.9029	-3.3485	TRUE	1.39494	TRUE	3	22	82.7111
F9	6.25	1620_1621_BCAT	STANDARD	SYBR	None	29.9991	29.7835	0.188341	6.25							98.9029	-3.3485	TRUE	1.39494	TRUE	3	22	82.3103
F10	1.5625	1620_1621_BCAT	STANDARD	SYBR	None	31.6533	31.8609	0.293592	1.5625							98.9029	-3.3485	TRUE	1.39494	TRUE	3	24	82.3103
F11	1.5625	1620_1621_BCAT	STANDARD	SYBR	None	32.0685	31.8609	0.293592	1.5625							98.9029	-3.3485	TRUE	1.39494	TRUE	3	24	82.3232
G1		1620_1621_BCAT	NTC	SYBR	None	Undetermined										98.9029	-3.3485	TRUE	1.39494	TRUE	3	38	71.8718
G2		1620_1621_BCAT	NTC	SYBR	None	Undetermined										98.9029	-3.3485	TRUE	1.39494	TRUE	3	39	65.0819
G3		1620_1621_BCAT	NTC	SYBR	None	Undetermined										98.9029	-3.3485	TRUE	1.39494	TRUE	3	39	67.8366
RPS7
Well	Sample Name	Target Name	Task	Reporter	Quencher	Cт	Cт Mean	Cт SD	Quantity	Normalized Quantity	Normalized Quantity Mean	Normalized Quantity SEM	RQ	RQ Min	RQ Max	Efficiency	Slope	Automatic Ct Threshold	Ct Threshold	Automatic Baseline	Baseline Start	Baseline End	Tm1	Tm2	Tm3
A10	Control 0h	RPS7	UNKNOWN	SYBR	None	22.2843	22.3405	0.051378	27.5494							95.3017	-3.4399	TRUE	2.14468	TRUE	3	13	79.0572
A11	Control 0h	RPS7	UNKNOWN	SYBR	None	22.3521	22.3405	0.051378	26.327							95.3017	-3.4399	TRUE	2.14468	TRUE	3	13	78.2801
A12	Control 0h	RPS7	UNKNOWN	SYBR	None	22.385	22.3405	0.051378	25.7524							95.3017	-3.4399	TRUE	2.14468	TRUE	3	13	79.0691
B1	Control 10h	RPS7	UNKNOWN	SYBR	None	22.7752	22.6327	0.123703	19.8326							95.3017	-3.4399	TRUE	2.14468	TRUE	3	13	79.0668
B2	Control 10h	RPS7	UNKNOWN	SYBR	None	22.5533	22.6327	0.123703	23.0091							95.3017	-3.4399	TRUE	2.14468	TRUE	3	13	79.0668
B3	Control 10h	RPS7	UNKNOWN	SYBR	None	22.5696	22.6327	0.123703	22.7594							95.3017	-3.4399	TRUE	2.14468	TRUE	3	14	79.4701
B4	Control 24h	RPS7	UNKNOWN	SYBR	None	23.0597	23.0319	0.036219	16.3936							95.3017	-3.4399	TRUE	2.14468	TRUE	3	15	79.06
B5	Control 24h	RPS7	UNKNOWN	SYBR	None	22.991	23.0319	0.036219	17.1657							95.3017	-3.4399	TRUE	2.14468	TRUE	3	15	79.0563
B6	Control 24h	RPS7	UNKNOWN	SYBR	None	23.0451	23.0319	0.036219	16.5547							95.3017	-3.4399	TRUE	2.14468	TRUE	3	14	79.0563
B7	Control 32h	RPS7	UNKNOWN	SYBR	None	22.9912	23.168	0.220352	17.163							95.3017	-3.4399	TRUE	2.14468	TRUE	3	14	79.0621
B8	Control 32h	RPS7	UNKNOWN	SYBR	None	23.0978	23.168	0.220352	15.9813							95.3017	-3.4399	TRUE	2.14468	TRUE	3	15	79.0621
B9	Control 32h	RPS7	UNKNOWN	SYBR	None	23.4148	23.168	0.220352	12.9254							95.3017	-3.4399	TRUE	2.14468	TRUE	3	14	79.0572
B10	Control 38h	RPS7	UNKNOWN	SYBR	None	22.9695	23.0217	0.052368	17.4139							95.3017	-3.4399	TRUE	2.14468	TRUE	3	14	79.0572
B11	Control 38h	RPS7	UNKNOWN	SYBR	None	23.0743	23.0217	0.052368	16.2349							95.3017	-3.4399	TRUE	2.14468	TRUE	3	14	79.0691
B12	Control 38h	RPS7	UNKNOWN	SYBR	None	23.0212	23.0217	0.052368	16.822							95.3017	-3.4399	TRUE	2.14468	TRUE	3	13	79.0691
C1	Control 48h	RPS7	UNKNOWN	SYBR	None	22.4539	22.3488	0.091747	24.5922							95.3017	-3.4399	TRUE	2.14468	TRUE	3	13	79.0668
C2	Control 48h	RPS7	UNKNOWN	SYBR	None	22.2847	22.3488	0.091747	27.541							95.3017	-3.4399	TRUE	2.14468	TRUE	3	13	79.0668
C3	Control 48h	RPS7	UNKNOWN	SYBR	None	22.3078	22.3488	0.091747	27.1189							95.3017	-3.4399	TRUE	2.14468	TRUE	3	14	79.06
C4	Control 54h	RPS7	UNKNOWN	SYBR	None	22.1031	22.0612	0.036957	31.1017							95.3017	-3.4399	TRUE	2.14468	TRUE	3	13	79.06
C5	Control 54h	RPS7	UNKNOWN	SYBR	None	22.0476	22.0612	0.036957	32.2782							95.3017	-3.4399	TRUE	2.14468	TRUE	3	13	79.0563
C6	Control 54h	RPS7	UNKNOWN	SYBR	None	22.033	22.0612	0.036957	32.5946							95.3017	-3.4399	TRUE	2.14468	TRUE	3	13	79.0563
D4	miR-276 KD 0h	RPS7	UNKNOWN	SYBR	None	22.0648	22.0516	0.015415	31.9078							95.3017	-3.4399	TRUE	2.14468	TRUE	3	13	79.4701
D5	miR-276 KD 0h	RPS7	UNKNOWN	SYBR	None	22.0554	22.0516	0.015415	32.1101							95.3017	-3.4399	TRUE	2.14468	TRUE	3	14	79.0563
D6	miR-276 KD 0h	RPS7	UNKNOWN	SYBR	None	22.0347	22.0516	0.015415	32.5581							95.3017	-3.4399	TRUE	2.14468	TRUE	3	13	79.0563
D7	miR-276 KD 10h	RPS7	UNKNOWN	SYBR	None	22.1296	22.1717	0.121713	30.5536							95.3017	-3.4399	TRUE	2.14468	TRUE	3	12	79.0621
D8	miR-276 KD 10h	RPS7	UNKNOWN	SYBR	None	22.0766	22.1717	0.121713	31.6574							95.3017	-3.4399	TRUE	2.14468	TRUE	3	14	79.0621
D9	miR-276 KD 10h	RPS7	UNKNOWN	SYBR	None	22.3089	22.1717	0.121713	27.0991							95.3017	-3.4399	TRUE	2.14468	TRUE	3	14	79.0572
D10	miR-276 KD 24h	RPS7	UNKNOWN	SYBR	None	22.9569	22.9501	0.018236	17.5621							95.3017	-3.4399	TRUE	2.14468	TRUE	3	15	79.0572
D11	miR-276 KD 24h	RPS7	UNKNOWN	SYBR	None	22.9294	22.9501	0.018236	17.8877							95.3017	-3.4399	TRUE	2.14468	TRUE	3	13	79.0691
D12	miR-276 KD 24h	RPS7	UNKNOWN	SYBR	None	22.964	22.9501	0.018236	17.479							95.3017	-3.4399	TRUE	2.14468	TRUE	3	13	79.0691
E1	miR-276 KD 32h	RPS7	UNKNOWN	SYBR	None	22.8371	22.8792	0.068139	19.028							95.3017	-3.4399	TRUE	2.14468	TRUE	3	13	79.0668
E2	miR-276 KD 32h	RPS7	UNKNOWN	SYBR	None	22.8426	22.8792	0.068139	18.9579							95.3017	-3.4399	TRUE	2.14468	TRUE	3	14	79.0668
E3	miR-276 KD 32h	RPS7	UNKNOWN	SYBR	None	22.9578	22.8792	0.068139	17.5514							95.3017	-3.4399	TRUE	2.14468	TRUE	3	15	79.06
E4	miR-276 KD 38h	RPS7	UNKNOWN	SYBR	None	22.7974	22.7819	0.013707	19.5411							95.3017	-3.4399	TRUE	2.14468	TRUE	3	13	79.06
E5	miR-276 KD 38h	RPS7	UNKNOWN	SYBR	None	22.7773	22.7819	0.013707	19.8058							95.3017	-3.4399	TRUE	2.14468	TRUE	3	13	79.0563
E6	miR-276 KD 38h	RPS7	UNKNOWN	SYBR	None	22.7712	22.7819	0.013707	19.8868							95.3017	-3.4399	TRUE	2.14468	TRUE	3	15	79.0563
E7	miR-276 KD 48h	RPS7	UNKNOWN	SYBR	None	22.1157	22.099	0.093173	30.8397							95.3017	-3.4399	TRUE	2.14468	TRUE	3	15	79.0621
E8	miR-276 KD 48h	RPS7	UNKNOWN	SYBR	None	21.9986	22.099	0.093173	33.3538							95.3017	-3.4399	TRUE	2.14468	TRUE	3	13	79.0621
E9	miR-276 KD 48h	RPS7	UNKNOWN	SYBR	None	22.1827	22.099	0.093173	29.4868							95.3017	-3.4399	TRUE	2.14468	TRUE	3	13	79.0572
E10	miR-276 KD 54h	RPS7	UNKNOWN	SYBR	None	22.1986	22.1148	0.079408	29.1757							95.3017	-3.4399	TRUE	2.14468	TRUE	3	14	79.0572
E11	miR-276 KD 54h	RPS7	UNKNOWN	SYBR	None	22.0406	22.1148	0.079408	32.429							95.3017	-3.4399	TRUE	2.14468	TRUE	3	13	79.0691
E12	miR-276 KD 54h	RPS7	UNKNOWN	SYBR	None	22.1051	22.1148	0.079408	31.0591							95.3017	-3.4399	TRUE	2.14468	TRUE	3	14	79.0691
F1	100	RPS7	STANDARD	SYBR	None	20.4892	20.4107	0.085402	100							95.3017	-3.4399	TRUE	2.14468	TRUE	3	11	79.0668
F2	100	RPS7	STANDARD	SYBR	None	20.4232	20.4107	0.085402	100							95.3017	-3.4399	TRUE	2.14468	TRUE	3	11	79.4762
F3	100	RPS7	STANDARD	SYBR	None	20.3197	20.4107	0.085402	100							95.3017	-3.4399	TRUE	2.14468	TRUE	3	11	79.4701
F4	25	RPS7	STANDARD	SYBR	None	22.3097	22.3805	0.083222	25							95.3017	-3.4399	TRUE	2.14468	TRUE	3	13	79.4701
F5	25	RPS7	STANDARD	SYBR	None	22.3598	22.3805	0.083222	25							95.3017	-3.4399	TRUE	2.14468	TRUE	3	13	79.0563
F6	25	RPS7	STANDARD	SYBR	None	22.4722	22.3805	0.083222	25							95.3017	-3.4399	TRUE	2.14468	TRUE	3	12	79.0563
F7	6.25	RPS7	STANDARD	SYBR	None	24.4678	24.4407	0.075645	6.25							95.3017	-3.4399	TRUE	2.14468	TRUE	3	16	79.0621
F8	6.25	RPS7	STANDARD	SYBR	None	24.3553	24.4407	0.075645	6.25							95.3017	-3.4399	TRUE	2.14468	TRUE	3	17	79.0621
F9	6.25	RPS7	STANDARD	SYBR	None	24.4992	24.4407	0.075645	6.25							95.3017	-3.4399	TRUE	2.14468	TRUE	3	15	79.0572
F10	1.5625	RPS7	STANDARD	SYBR	None	26.613	26.6275	0.048486	1.5625							95.3017	-3.4399	TRUE	2.14468	TRUE	3	19	79.0572
F11	1.5625	RPS7	STANDARD	SYBR	None	26.5879	26.6275	0.048486	1.5625							95.3017	-3.4399	TRUE	2.14468	TRUE	3	19	79.0691
F12	1.5625	RPS7	STANDARD	SYBR	None	26.6816	26.6275	0.048486	1.5625							95.3017	-3.4399	TRUE	2.14468	TRUE	3	19	79.0691
G1		RPS7	NTC	SYBR	None	Undetermined										95.3017	-3.4399	TRUE	2.14468	TRUE	3	33	67.8683
G2		RPS7	NTC	SYBR	None	Undetermined										95.3017	-3.4399	TRUE	2.14468	TRUE	3	35	66.257
G3		RPS7	NTC	SYBR	None	Undetermined										95.3017	-3.4399	TRUE	2.14468	TRUE	3	39	66.2573
Replicate 3
BCAT
Well	Sample Name	Target Name	Task	Reporter	Quencher	Cт	Cт Mean	Cт SD	Quantity	Normalized Quantity	Normalized Quantity Mean	Normalized Quantity SEM	RQ	RQ Min	RQ Max	Efficiency	Slope	Automatic Ct Threshold	Ct Threshold	Automatic Baseline	Baseline Start	Baseline End	Tm1	Tm2	Tm3	Comments
A1	Control 0h	1620_1621_BCAT	UNKNOWN	SYBR	None	27.4987	27.3835	0.103345	11.876							97.382	-3.3863	TRUE	1.54011	TRUE	3	20	83.0157
A2	Control 0h	1620_1621_BCAT	UNKNOWN	SYBR	None	27.299	27.3835	0.103345	13.6036							97.382	-3.3863	TRUE	1.54011	TRUE	3	20	83.0157
A3	Control 0h	1620_1621_BCAT	UNKNOWN	SYBR	None	27.3528	27.3835	0.103345	13.1148							97.382	-3.3863	TRUE	1.54011	TRUE	3	19	83.0069
A4	Control 10h	1620_1621_BCAT	UNKNOWN	SYBR	None	26.2155	26.1983	0.09033	28.4208							97.382	-3.3863	TRUE	1.54011	TRUE	3	17	83.0069
A5	Control 10h	1620_1621_BCAT	UNKNOWN	SYBR	None	26.1006	26.1983	0.09033	30.7289							97.382	-3.3863	TRUE	1.54011	TRUE	3	17	83.2656
A6	Control 10h	1620_1621_BCAT	UNKNOWN	SYBR	None	26.2788	26.1983	0.09033	27.2221							97.382	-3.3863	TRUE	1.54011	TRUE	3	18	83.2656
A7	Control 24h	1620_1621_BCAT	UNKNOWN	SYBR	None	26.9316	26.4357	0.437098	17.4647							97.382	-3.3863	TRUE	1.54011	TRUE	3	19	82.5161
A8	Control 24h	1620_1621_BCAT	UNKNOWN	SYBR	None	26.1064	26.4357	0.437098	30.6086							97.382	-3.3863	TRUE	1.54011	TRUE	3	19	82.7646
A9	Control 24h	1620_1621_BCAT	UNKNOWN	SYBR	None	26.269	26.4357	0.437098	27.4038							97.382	-3.3863	TRUE	1.54011	TRUE	3	19	82.7638
A10	Control 32h	1620_1621_BCAT	UNKNOWN	SYBR	None	25.6292	25.753	0.161639	42.3398							97.382	-3.3863	TRUE	1.54011	TRUE	3	18	82.7638
A11	Control 32h	1620_1621_BCAT	UNKNOWN	SYBR	None	25.9359	25.753	0.161639	34.3715							97.382	-3.3863	TRUE	1.54011	TRUE	3	18	82.2508
A12	Control 32h	1620_1621_BCAT	UNKNOWN	SYBR	None	25.6939	25.753	0.161639	40.5192							97.382	-3.3863	TRUE	1.54011	TRUE	3	19	82.7487
B1	Control 38h	1620_1621_BCAT	UNKNOWN	SYBR	None	27.1324	26.9846	0.143544	15.2352							97.382	-3.3863	TRUE	1.54011	TRUE	3	20	83.0157
B2	Control 38h	1620_1621_BCAT	UNKNOWN	SYBR	None	26.8457	26.9846	0.143544	18.5142							97.382	-3.3863	TRUE	1.54011	TRUE	3	19	83.0157
B3	Control 38h	1620_1621_BCAT	UNKNOWN	SYBR	None	26.9756	26.9846	0.143544	16.9492							97.382	-3.3863	TRUE	1.54011	TRUE	3	18	83.0069
B4	Control 48h	1620_1621_BCAT	UNKNOWN	SYBR	None	27.1276	26.9794	0.165133	15.2847							97.382	-3.3863	TRUE	1.54011	TRUE	3	20	83.0069
B5	Control 48h	1620_1621_BCAT	UNKNOWN	SYBR	None	26.8014	26.9794	0.165133	19.0809							97.382	-3.3863	TRUE	1.54011	TRUE	3	20	83.2656
B6	Control 48h	1620_1621_BCAT	UNKNOWN	SYBR	None	27.0091	26.9794	0.165133	16.5683							97.382	-3.3863	TRUE	1.54011	TRUE	3	17	83.0171
B7	Control 54h	1620_1621_BCAT	UNKNOWN	SYBR	None	27.5743	27.4455	0.146928	11.2814							97.382	-3.3863	TRUE	1.54011	TRUE	3	20	82.5161
B8	Control 54h	1620_1621_BCAT	UNKNOWN	SYBR	None	27.2855	27.4455	0.146928	13.7296							97.382	-3.3863	TRUE	1.54011	TRUE	3	19	82.5161
B9	Control 54h	1620_1621_BCAT	UNKNOWN	SYBR	None	27.4767	27.4455	0.146928	12.0551							97.382	-3.3863	TRUE	1.54011	TRUE	3	19	82.7638
B10	miR276 0h	1620_1621_BCAT	UNKNOWN	SYBR	None	25.5792	25.5872	0.173944	43.8051							97.382	-3.3863	TRUE	1.54011	TRUE	3	16	82.7638
B11	miR276 0h	1620_1621_BCAT	UNKNOWN	SYBR	None	25.4175	25.5872	0.173944	48.8978							97.382	-3.3863	TRUE	1.54011	TRUE	3	19	82.7487
B12	miR276 0h	1620_1621_BCAT	UNKNOWN	SYBR	None	25.7651	25.5872	0.173944	38.6045							97.382	-3.3863	TRUE	1.54011	TRUE	3	18	82.7487
C1	anti-miR-276 10h	1620_1621_BCAT	UNKNOWN	SYBR	None	26.0282	25.8939	0.121083	32.2795							97.382	-3.3863	TRUE	1.54011	TRUE	3	16	82.7673
C2	anti-miR-276 10h	1620_1621_BCAT	UNKNOWN	SYBR	None	25.8602	25.8939	0.121083	36.1859							97.382	-3.3863	TRUE	1.54011	TRUE	3	18	82.7673
C3	anti-miR-276 10h	1620_1621_BCAT	UNKNOWN	SYBR	None	25.7932	25.8939	0.121083	37.8737							97.382	-3.3863	TRUE	1.54011	TRUE	3	18	83.0069
C4	anti-miR-276 24h	1620_1621_BCAT	UNKNOWN	SYBR	None	25.7134	25.7037	0.031621	39.985							97.382	-3.3863	TRUE	1.54011	TRUE	3	16	83.0069
C5	anti-miR-276 24h	1620_1621_BCAT	UNKNOWN	SYBR	None	25.6684	25.7037	0.031621	41.2279							97.382	-3.3863	TRUE	1.54011	TRUE	3	17	83.0171
C6	anti-miR-276 24h	1620_1621_BCAT	UNKNOWN	SYBR	None	25.7294	25.7037	0.031621	39.5534							97.382	-3.3863	TRUE	1.54011	TRUE	3	17	83.0171
C7	anti-miR-276 32h	1620_1621_BCAT	UNKNOWN	SYBR	None	26.6574	26.4496	0.189122	21.0436							97.382	-3.3863	TRUE	1.54011	TRUE	3	19	82.5161
C8	anti-miR-276 32h	1620_1621_BCAT	UNKNOWN	SYBR	None	26.4038	26.4496	0.189122	25.004							97.382	-3.3863	TRUE	1.54011	TRUE	3	17	82.5161
C9	anti-miR-276 32h	1620_1621_BCAT	UNKNOWN	SYBR	None	26.2876	26.4496	0.189122	27.0605							97.382	-3.3863	TRUE	1.54011	TRUE	3	19	82.7638
C10	anti-miR-276 38h	1620_1621_BCAT	UNKNOWN	SYBR	None	25.945	25.949	0.110007	34.1596							97.382	-3.3863	TRUE	1.54011	TRUE	3	17	82.7638
C11	anti-miR-276 38h	1620_1621_BCAT	UNKNOWN	SYBR	None	25.8411	25.949	0.110007	36.6585							97.382	-3.3863	TRUE	1.54011	TRUE	3	19	82.7487
C12	anti-miR-276 38h	1620_1621_BCAT	UNKNOWN	SYBR	None	26.061	25.949	0.110007	31.5673							97.382	-3.3863	TRUE	1.54011	TRUE	3	18	82.7487
D1	anti-miR-276 48h	1620_1621_BCAT	UNKNOWN	SYBR	None	27.4237	27.2439	0.240267	12.4974							97.382	-3.3863	TRUE	1.54011	TRUE	3	20	82.7673
D2	anti-miR-276 48h	1620_1621_BCAT	UNKNOWN	SYBR	None	26.9711	27.2439	0.240267	17.0021							97.382	-3.3863	TRUE	1.54011	TRUE	3	18	82.7673
D3	anti-miR-276 48h	1620_1621_BCAT	UNKNOWN	SYBR	None	27.337	27.2439	0.240267	13.2568							97.382	-3.3863	TRUE	1.54011	TRUE	3	20	83.0069
D4	anti-miR-276 54h	1620_1621_BCAT	UNKNOWN	SYBR	None	27.7233	27.7002	0.062737	10.1946							97.382	-3.3863	TRUE	1.54011	TRUE	3	20	83.0069
D5	anti-miR-276 54h	1620_1621_BCAT	UNKNOWN	SYBR	None	27.6292	27.7002	0.062737	10.8678							97.382	-3.3863	TRUE	1.54011	TRUE	3	20	83.0171
D6	anti-miR-276 54h	1620_1621_BCAT	UNKNOWN	SYBR	None	27.7482	27.7002	0.062737	10.0233							97.382	-3.3863	TRUE	1.54011	TRUE	3	20	83.0171
D7	100	1620_1621_BCAT	STANDARD	SYBR	None	24.4167	24.4216	0.069498	100							97.382	-3.3863	TRUE	1.54011	TRUE	3	16	82.7646
D8	100	1620_1621_BCAT	STANDARD	SYBR	None	24.4934	24.4216	0.069498	100							97.382	-3.3863	TRUE	1.54011	TRUE	3	16	82.7646
D9	100	1620_1621_BCAT	STANDARD	SYBR	None	24.3547	24.4216	0.069498	100							97.382	-3.3863	TRUE	1.54011	TRUE	3	16	82.7638
D10	25	1620_1621_BCAT	STANDARD	SYBR	None	26.3794	26.3574	0.043874	25							97.382	-3.3863	TRUE	1.54011	TRUE	3	18	82.7638
D11	25	1620_1621_BCAT	STANDARD	SYBR	None	26.3859	26.3574	0.043874	25							97.382	-3.3863	TRUE	1.54011	TRUE	3	18	82.7487
D12	25	1620_1621_BCAT	STANDARD	SYBR	None	26.3069	26.3574	0.043874	25							97.382	-3.3863	TRUE	1.54011	TRUE	3	18	82.7487
E1	6.25	1620_1621_BCAT	STANDARD	SYBR	None	28.4529	28.367	0.154261	6.25							97.382	-3.3863	TRUE	1.54011	TRUE	3	21	82.7673
E2	6.25	1620_1621_BCAT	STANDARD	SYBR	None	28.1889	28.367	0.154261	6.25							97.382	-3.3863	TRUE	1.54011	TRUE	3	20	82.7673
E3	6.25	1620_1621_BCAT	STANDARD	SYBR	None	28.4592	28.367	0.154261	6.25							97.382	-3.3863	TRUE	1.54011	TRUE	3	21	83.0069
E4	1.56	1620_1621_BCAT	STANDARD	SYBR	None	30.6239	30.55	0.202071	1.56							97.382	-3.3863	TRUE	1.54011	TRUE	3	22	82.7584
E5	1.56	1620_1621_BCAT	STANDARD	SYBR	None	30.3214	30.55	0.202071	1.56							97.382	-3.3863	TRUE	1.54011	TRUE	3	23	83.0171
E6	1.56	1620_1621_BCAT	STANDARD	SYBR	None	30.7048	30.55	0.202071	1.56							97.382	-3.3863	TRUE	1.54011	TRUE	3	23	83.0171
E7		1620_1621_BCAT	NTC	SYBR	None	Undetermined										97.382	-3.3863	TRUE	1.54011	TRUE	3	10	66.3626
E8		1620_1621_BCAT	NTC	SYBR	None	Undetermined										97.382	-3.3863	TRUE	1.54011	TRUE	3	39	65.8655
E9		1620_1621_BCAT	NTC	SYBR	None	Undetermined										97.382	-3.3863	TRUE	1.54011	TRUE	3	39	67.8534
RPS7
Well	Sample Name	Target Name	Task	Reporter	Quencher	Cт	Cт Mean	Cт SD	Quantity	Normalized Quantity	Normalized Quantity Mean	Normalized Quantity SEM	RQ	RQ Min	RQ Max	Efficiency	Slope	Automatic Ct Threshold	Ct Threshold	Automatic Baseline	Baseline Start	Baseline End	Tm1	Tm2	Tm3	Comments	HIGHSD
A1	Control 0h	RPS7	UNKNOWN	SYBR	None	21.9306	21.351	0.502222	16.7653							102.384	-3.2661	TRUE	2.27125	TRUE	3	10	83.272				Y
A2	Control 0h	RPS7	UNKNOWN	SYBR	None	21.0454	21.351	0.502222	31.2935							102.384	-3.2661	TRUE	2.27125	TRUE	3	13	83.5204				Y
A3	Control 0h	RPS7	UNKNOWN	SYBR	None	21.077	21.351	0.502222	30.6038							102.384	-3.2661	TRUE	2.27125	TRUE	3	13	83.5196				Y
A4	Control 10h	RPS7	UNKNOWN	SYBR	None	20.8385	20.7791	0.0520072	36.2078							102.384	-3.2661	TRUE	2.27125	TRUE	3	12	83.5196				N
A5	Control 10h	RPS7	UNKNOWN	SYBR	None	20.742	20.7791	0.0520072	38.7581							102.384	-3.2661	TRUE	2.27125	TRUE	3	12	83.7728				N
A6	Control 10h	RPS7	UNKNOWN	SYBR	None	20.7567	20.7791	0.0520072	38.3571							102.384	-3.2661	TRUE	2.27125	TRUE	3	12	83.7728				N
A7	Control 24h	RPS7	UNKNOWN	SYBR	None	21.0471	21.1028	0.0603069	31.257							102.384	-3.2661	TRUE	2.27125	TRUE	3	13	83.2777				N
A8	Control 24h	RPS7	UNKNOWN	SYBR	None	21.1668	21.1028	0.0603069	28.7264							102.384	-3.2661	TRUE	2.27125	TRUE	3	11	83.2777				N
A9	Control 24h	RPS7	UNKNOWN	SYBR	None	21.0945	21.1028	0.0603069	30.229							102.384	-3.2661	TRUE	2.27125	TRUE	3	13	83.2775				N
A10	Control 32h	RPS7	UNKNOWN	SYBR	None	21.5681	21.5691	0.0736125	21.6479							102.384	-3.2661	TRUE	2.27125	TRUE	3	14	83.2775				N
A11	Control 32h	RPS7	UNKNOWN	SYBR	None	21.496	21.5691	0.0736125	22.7769							102.384	-3.2661	TRUE	2.27125	TRUE	3	14	83.2815				N
A12	Control 32h	RPS7	UNKNOWN	SYBR	None	21.6432	21.5691	0.0736125	20.5315							102.384	-3.2661	TRUE	2.27125	TRUE	3	13	83.2815				N
B1	Control 38h	RPS7	UNKNOWN	SYBR	None	21.6776	21.5503	0.110635	20.0396							102.384	-3.2661	TRUE	2.27125	TRUE	3	14	83.272				N
B2	Control 38h	RPS7	UNKNOWN	SYBR	None	21.4959	21.5503	0.110635	22.7779							102.384	-3.2661	TRUE	2.27125	TRUE	3	12	83.272				N
B3	Control 38h	RPS7	UNKNOWN	SYBR	None	21.4774	21.5503	0.110635	23.0778							102.384	-3.2661	TRUE	2.27125	TRUE	3	13	83.5196				N
B4	Control 48h	RPS7	UNKNOWN	SYBR	None	20.904	20.8452	0.116825	34.5747							102.384	-3.2661	TRUE	2.27125	TRUE	3	12	83.5196				N
B5	Control 48h	RPS7	UNKNOWN	SYBR	None	20.9209	20.8452	0.116825	34.1637							102.384	-3.2661	TRUE	2.27125	TRUE	3	12	83.7728				N
B6	Control 48h	RPS7	UNKNOWN	SYBR	None	20.7106	20.8452	0.116825	39.6234							102.384	-3.2661	TRUE	2.27125	TRUE	3	12	83.7728				N
B7	Control 54h	RPS7	UNKNOWN	SYBR	None	20.428	20.4284	0.050276	48.3589							102.384	-3.2661	TRUE	2.27125	TRUE	3	12	83.0292				N
B8	Control 54h	RPS7	UNKNOWN	SYBR	None	20.3783	20.4284	0.050276	50.0828							102.384	-3.2661	TRUE	2.27125	TRUE	3	11	83.0292				N
B9	Control 54h	RPS7	UNKNOWN	SYBR	None	20.4789	20.4284	0.050276	46.6555							102.384	-3.2661	TRUE	2.27125	TRUE	3	12	83.2775				N
B10	miR-276 0h	RPS7	UNKNOWN	SYBR	None	20.5139	20.5385	0.236876	45.5197							102.384	-3.2661	TRUE	2.27125	TRUE	3	12	83.2775				N
B11	miR-276 0h	RPS7	UNKNOWN	SYBR	None	20.3149	20.5385	0.236876	52.3751							102.384	-3.2661	TRUE	2.27125	TRUE	3	11	83.2815				N
B12	miR-276 0h	RPS7	UNKNOWN	SYBR	None	20.7867	20.5385	0.236876	37.5545							102.384	-3.2661	TRUE	2.27125	TRUE	3	13	83.2815				N
C1	anti-miR-276 10h	RPS7	UNKNOWN	SYBR	None	20.8478	20.6139	0.205635	35.9701							102.384	-3.2661	TRUE	2.27125	TRUE	3	11	83.272				N
C2	anti-miR-276 10h	RPS7	UNKNOWN	SYBR	None	20.5322	20.6139	0.205635	44.9359							102.384	-3.2661	TRUE	2.27125	TRUE	3	12	83.272				N
C3	anti-miR-276 10h	RPS7	UNKNOWN	SYBR	None	20.4617	20.6139	0.205635	47.2244							102.384	-3.2661	TRUE	2.27125	TRUE	3	13	83.5196				N
C4	anti-miR-276 24h	RPS7	UNKNOWN	SYBR	None	21.1488	21.1082	0.0397055	29.0926							102.384	-3.2661	TRUE	2.27125	TRUE	3	13	83.5196				N
C5	anti-miR-276 24h	RPS7	UNKNOWN	SYBR	None	21.0695	21.1082	0.0397055	30.7662							102.384	-3.2661	TRUE	2.27125	TRUE	3	12	83.7728				N
C6	anti-miR-276 24h	RPS7	UNKNOWN	SYBR	None	21.1063	21.1082	0.0397055	29.979							102.384	-3.2661	TRUE	2.27125	TRUE	3	12	83.5244				N
C7	anti-miR-276 32h	RPS7	UNKNOWN	SYBR	None	21.5147	21.3811	0.167503	22.4785							102.384	-3.2661	TRUE	2.27125	TRUE	3	12	83.0292				N
C8	anti-miR-276 32h	RPS7	UNKNOWN	SYBR	None	21.4354	21.3811	0.167503	23.7705							102.384	-3.2661	TRUE	2.27125	TRUE	3	13	83.0292				N
C9	anti-miR-276 32h	RPS7	UNKNOWN	SYBR	None	21.1932	21.3811	0.167503	28.1974							102.384	-3.2661	TRUE	2.27125	TRUE	3	11	83.2775				N
C10	anti-miR-276 38h	RPS7	UNKNOWN	SYBR	None	21.2926	21.3555	0.198748	26.2885							102.384	-3.2661	TRUE	2.27125	TRUE	3	13	83.2775				N
C11	anti-miR-276 38h	RPS7	UNKNOWN	SYBR	None	21.1959	21.3555	0.198748	28.1435							102.384	-3.2661	TRUE	2.27125	TRUE	3	13	83.2815				N
C12	anti-miR-276 38h	RPS7	UNKNOWN	SYBR	None	21.5781	21.3555	0.198748	21.4952							102.384	-3.2661	TRUE	2.27125	TRUE	3	13	83.2815				N
D1	anti-miR-276 48h	RPS7	UNKNOWN	SYBR	None	21.1904	21.0288	0.15472	28.2518							102.384	-3.2661	TRUE	2.27125	TRUE	3	10	83.272				N
D2	anti-miR-276 48h	RPS7	UNKNOWN	SYBR	None	20.8821	21.0288	0.15472	35.1119							102.384	-3.2661	TRUE	2.27125	TRUE	3	13	83.272				N
D3	anti-miR-276 48h	RPS7	UNKNOWN	SYBR	None	21.0138	21.0288	0.15472	31.999							102.384	-3.2661	TRUE	2.27125	TRUE	3	12	83.5196				N
D4	anti-miR-276 54h	RPS7	UNKNOWN	SYBR	None	20.6606	20.6375	0.0306077	41.0449							102.384	-3.2661	TRUE	2.27125	TRUE	3	12	83.5196				N
D5	anti-miR-276 54h	RPS7	UNKNOWN	SYBR	None	20.6028	20.6375	0.0306077	42.754							102.384	-3.2661	TRUE	2.27125	TRUE	3	10	83.5244				N
D6	anti-miR-276 54h	RPS7	UNKNOWN	SYBR	None	20.649	20.6375	0.0306077	41.3832							102.384	-3.2661	TRUE	2.27125	TRUE	3	12	83.5244				N
D7	100	RPS7	STANDARD	SYBR	None	19.5244	19.4635	0.0729589	100							102.384	-3.2661	TRUE	2.27125	TRUE	3	10	83.0292				N
D8	100	RPS7	STANDARD	SYBR	None	19.4835	19.4635	0.0729589	100							102.384	-3.2661	TRUE	2.27125	TRUE	3	11	83.0292				N
D9	100	RPS7	STANDARD	SYBR	None	19.3827	19.4635	0.0729589	100							102.384	-3.2661	TRUE	2.27125	TRUE	3	11	83.2775				N
D10	25	RPS7	STANDARD	SYBR	None	21.2956	21.2833	0.0640616	25							102.384	-3.2661	TRUE	2.27125	TRUE	3	12	83.2775				N
D11	25	RPS7	STANDARD	SYBR	None	21.214	21.2833	0.0640616	25							102.384	-3.2661	TRUE	2.27125	TRUE	3	13	83.2815				N
D12	25	RPS7	STANDARD	SYBR	None	21.3404	21.2833	0.0640616	25							102.384	-3.2661	TRUE	2.27125	TRUE	3	12	83.2815				N
E1	6.25	RPS7	STANDARD	SYBR	None	23.593	23.2935	0.270392	6.25							102.384	-3.2661	TRUE	2.27125	TRUE	3	16	83.272				N
E2	6.25	RPS7	STANDARD	SYBR	None	23.0673	23.2935	0.270392	6.25							102.384	-3.2661	TRUE	2.27125	TRUE	3	16	83.272				N
E3	6.25	RPS7	STANDARD	SYBR	None	23.2202	23.2935	0.270392	6.25							102.384	-3.2661	TRUE	2.27125	TRUE	3	15	83.5196				N
E4	1.56	RPS7	STANDARD	SYBR	None	25.4934	25.3504	0.125475	1.56							102.384	-3.2661	TRUE	2.27125	TRUE	3	17	83.2712				N
E5	1.56	RPS7	STANDARD	SYBR	None	25.259	25.3504	0.125475	1.56							102.384	-3.2661	TRUE	2.27125	TRUE	3	18	83.5244				N
E6	1.56	RPS7	STANDARD	SYBR	None	25.2987	25.3504	0.125475	1.56							102.384	-3.2661	TRUE	2.27125	TRUE	3	17	83.5244				N
E7		RPS7	NTC	SYBR	None	Undetermined										102.384	-3.2661	TRUE	2.27125	TRUE	3	35	65.3866				N
E8		RPS7	NTC	SYBR	None	Undetermined										102.384	-3.2661	TRUE	2.27125	TRUE	3	39	65.3866				N
E9		RPS7	NTC	SYBR	None	Undetermined										102.384	-3.2661	TRUE	2.27125	TRUE	3	39	65.6361				N
Normalized data
Replicate	Gene	Time_point	Condition	Expression
1	BCAT	0	Control	0.483554
1	BCAT	10	Control	1.42236
1	BCAT	24	Control	1.27501
1	BCAT	32	Control	0.482827
1	BCAT	38	Control	0.963106
1	BCAT	48	Control	0.186006
1	BCAT	54	Control	0.160501
1	BCAT	0	miR_276	0.342126
1	BCAT	10	miR_276	1.10738
1	BCAT	24	miR_276	1.70298
1	BCAT	32	miR_276	2.02474
1	BCAT	38	miR_276	1.42378
1	BCAT	48	miR_276	0.398889
1	BCAT	54	miR_276	0.18876
2	BCAT	0	Control	0.32238
2	BCAT	10	Control	1.39496
2	BCAT	24	Control	2.12802
2	BCAT	32	Control	1.56354
2	BCAT	38	Control	0.493459
2	BCAT	48	Control	0.311937
2	BCAT	54	Control	0.13147
2	BCAT	0	miR_276	0.647784
2	BCAT	10	miR_276	1.56713
2	BCAT	24	miR_276	2.53902
2	BCAT	32	miR_276	2.24901
2	BCAT	38	miR_276	2.07077
2	BCAT	48	miR_276	2.37897
2	BCAT	54	miR_276	0.159838
3	BCAT	0	Control	0.415682
3	BCAT	10	Control	0.762174
3	BCAT	24	Control	0.964598
3	BCAT	32	Control	1.80476
3	BCAT	38	Control	0.769381
3	BCAT	48	Control	0.470036
3	BCAT	54	Control	0.255457
3	BCAT	0	miR_276
3	BCAT	10	miR_276	0.829928
3	BCAT	24	miR_276	1.34427
3	BCAT	32	miR_276	0.982025
3	BCAT	38	miR_276	1.34847
3	BCAT	48	miR_276	0.448353
3	BCAT	54	miR_276	0.248324

## Sheet: Figure_4
Figure 4 A
Individual	Replicate	Condition	Number_of_eggs_per_mosquito
N1	1	scramble	95
N2	1	scramble	39
N3	1	scramble	43
N4	1	scramble	39
N5	1	scramble	29
N6	1	scramble	64
N7	1	scramble	14
N8	1	scramble	30
N9	1	scramble	45
N10	1	scramble	34
N11	1	scramble	92
N12	1	scramble	53
N13	1	miR_276_KD	70
N14	1	miR_276_KD	12
N15	1	miR_276_KD	66
N16	1	miR_276_KD	20
N17	1	miR_276_KD	28
N18	1	miR_276_KD	61
N19	1	miR_276_KD	82
N20	1	miR_276_KD	69
N21	1	miR_276_KD	67
N50	2	scramble	40
N51	2	scramble	50
N52	2	scramble	52
N53	2	scramble	35
N54	2	scramble	99
N55	2	scramble	58
N56	2	scramble	53
N57	2	scramble	65
N58	2	scramble	54
N59	2	scramble	44
N60	2	scramble	114
N61	2	scramble	91
N62	2	scramble	78
N63	2	miR_276_KD	71
N64	2	miR_276_KD	116
N65	2	miR_276_KD	108
N66	2	miR_276_KD	88
N67	2	miR_276_KD	104
N68	2	miR_276_KD	101
N69	2	miR_276_KD	37
N70	2	miR_276_KD	58
N71	2	miR_276_KD	60
N72	2	miR_276_KD	113
N73	2	miR_276_KD	74
N74	2	miR_276_KD	101
N75	2	miR_276_KD	83
N76	2	miR_276_KD	68
N134	3	scramble	36
N135	3	scramble	28
N136	3	scramble	34
N137	3	scramble	57
N138	3	scramble	31
N139	3	scramble	44
N140	3	scramble	49
N141	3	scramble	32
N142	3	scramble	28
N143	3	scramble	73
N144	3	scramble	41
N145	3	scramble	68
N146	3	scramble	23
N147	3	scramble	83
N148	3	scramble	44
N149	3	scramble	70
N150	3	scramble	67
N151	3	miR_276_KD	83
N152	3	miR_276_KD	47
N153	3	miR_276_KD	54
N154	3	miR_276_KD	49
N155	3	miR_276_KD	46
N156	3	miR_276_KD	54
N157	3	miR_276_KD	60
N158	3	miR_276_KD	93
N159	3	miR_276_KD	61
N160	3	miR_276_KD	69
N161	3	miR_276_KD	89
N162	3	miR_276_KD	96
N163	3	miR_276_KD	48
N164	3	miR_276_KD	65
N165	3	miR_276_KD	87
Figure 4B
Replicate	Oocyst_number_per_midgut	Condition		Replicate	Oocyst_size	Condition				Experiment	Treatment	Median_oocyst_number	Average_oocyst_size	Sporogonic_index
1	80	scramble		1	885.986	scramble				1	scramble	55	1016.15	55888.2
1	4	scramble		1	890.613	scramble				1	miR_276_KD	23	1101.87	25343
1	63	scramble		1	831.055	scramble				2	scramble	87.5	2064.51	180645
1	56	scramble		1	249.817	scramble				2	miR_276_KD	95	1328.29	126187
1	56	scramble		1	514.637	scramble				3	scramble	28	1579.31	44220.6
1	12	scramble		1	599.326	scramble				3	miR_276_KD	15	1180.41	17706.2
1	25	scramble		1	932.367	scramble
1	100	scramble		1	432.616	scramble
1	1	scramble		1	474.792	scramble
1	97	scramble		1	372.099	scramble
1	34	scramble		1	2403.01	scramble
1	95	scramble		1	2117.22	scramble
1	84	scramble		1	2060.59	scramble
1	0	scramble		1	1019.61	scramble
1	55	scramble		1	1059.41	scramble
1	9	scramble		1	816.719	scramble
1	87	scramble		1	1007.02	scramble
1	92	scramble		1	837.848	scramble
1	14	scramble		1	1200.4	scramble
1	13	scramble		1	1409.63	scramble
1	44	scramble		1	771.289	scramble
1	3	scramble		1	384.769	scramble
1	6	scramble		1	574.986	scramble
1	65	scramble		1	432.616	scramble
1	102	scramble		1	444.035	scramble
1	10	scramble		1	638.669	scramble
1	176	miR_276_KD		1	577.862	scramble
1	7	miR_276_KD		1	545.313	scramble
1	55	miR_276_KD		1	522.89	scramble
1	3	miR_276_KD		1	657.468	scramble
1	40	miR_276_KD		1	771.373	scramble
1	2	miR_276_KD		1	632.335	scramble
1	25	miR_276_KD		1	880.359	scramble
1	36	miR_276_KD		1	583.239	scramble
1	9	miR_276_KD		1	934.917	scramble
1	47	miR_276_KD		1	579.321	scramble
1	10	miR_276_KD		1	884.569	scramble
1	135	miR_276_KD		1	917.745	scramble
1	1	miR_276_KD		1	1415.54	scramble
1	6	miR_276_KD		1	1678.7	scramble
1	61	miR_276_KD		1	1169.98	scramble
1	91	miR_276_KD		1	808.719	scramble
1	9	miR_276_KD		1	885.22	scramble
1	34	miR_276_KD		1	1207.47	scramble
1	4	miR_276_KD		1	1294.01	scramble
1	21	miR_276_KD		1	919.483	scramble
1	65	miR_276_KD		1	835.598	scramble
1	66	miR_276_KD		1	871.042	scramble
1	19	miR_276_KD		1	814.627	scramble
1	42	miR_276_KD		1	714.866	scramble
1	2	miR_276_KD		1	568.954	scramble
1	1	miR_276_KD		1	518.52	scramble
1	18	miR_276_KD		1	933.734	scramble
1	38	miR_276_KD		1	1726.58	scramble
2	108	scramble		1	1039.99	scramble
2	106	scramble		1	1234.27	scramble
2	203	scramble		1	1455.87	scramble
2	142	scramble		1	906.191	scramble
2	92	scramble		1	1303.09	scramble
2	2	scramble		1	994.506	scramble
2	51	scramble		1	1270.31	scramble
2	34	scramble		1	1429.36	scramble
2	83	scramble		1	682.892	scramble
2	9	scramble		1	495.629	scramble
2	111	scramble		1	370.983	scramble
2	8	scramble		1	701.5	scramble
2	3	scramble		1	914.314	scramble
2	94	scramble		1	871.042	scramble
2	23	scramble		1	864.175	scramble
2	161	scramble		1	842.687	scramble
2	284	miR_276_KD		1	597.974	scramble
2	105	miR_276_KD		1	645.823	scramble
2	30	miR_276_KD		1	454.277	scramble
2	95	miR_276_KD		1	414.254	scramble
2	150	miR_276_KD		1	1080.75	scramble
2	88	miR_276_KD		1	807.242	scramble
2	152	miR_276_KD		1	615.917	scramble
2	149	miR_276_KD		1	861	scramble
2	299	miR_276_KD		1	486.177	scramble
2	20	miR_276_KD		1	1049	scramble
2	41	miR_276_KD		1	827.328	scramble
2	78	miR_276_KD		1	933.151	scramble
2	18	miR_276_KD		1	591.109	scramble
2	12	miR_276_KD		1	1104.9	scramble
2	188	miR_276_KD		1	1036.08	scramble
2	163	miR_276_KD		1	779.773	scramble
2	12	miR_276_KD		1	825.998	scramble
3	55	scramble		1	864.249	scramble
3	31	scramble		1	693.526	scramble
3	7	scramble		1	1304.35	scramble
3	108	scramble		1	864.249	scramble
3	20	scramble		1	1318.82	scramble
3	11	scramble		1	1017.54	scramble
3	3	scramble		1	870.304	scramble
3	28	scramble		1	1836.01	scramble
3	48	scramble		1	1932.15	scramble
3	53	scramble		1	2137.21	scramble
3	10	scramble		1	2602.12	scramble
3	12	scramble		1	1569.74	scramble
3	35	scramble		1	1170.84	scramble
3	20	scramble		1	1311.44	scramble
3	1	scramble		1	2582	scramble
3	58	scramble		1	777	scramble
3	28	scramble		1	4283	scramble
3	9	scramble		1	140	scramble
3	16	scramble		1	2225.9	scramble
3	63	scramble		1	927.753	scramble
3	35	scramble		1	1306.41	scramble
3	28	scramble		1	979.147	scramble
3	21	miR_276_KD		1	1237.15	scramble
3	4	miR_276_KD		1	1592.92	scramble
3	5	miR_276_KD		1	675.803	scramble
3	10	miR_276_KD		1	765.965	scramble
3	17	miR_276_KD		1	313.829	scramble
3	1	miR_276_KD		1	283.259	scramble
3	16	miR_276_KD		1	1735.59	scramble
3	14	miR_276_KD		1	1237.15	scramble
3	39	miR_276_KD		1	1436.97	scramble
3	4	miR_276_KD		1	1304.35	scramble
3	6	miR_276_KD		1	1348.8	scramble
3	21	miR_276_KD		1	689.095	scramble
3	19	miR_276_KD		1	1356.04	scramble
3	6	miR_276_KD		1	1588.05	scramble
3	62	miR_276_KD		1	844.754	scramble
3	7	miR_276_KD		1	1868.8	scramble
3	4	miR_276_KD		1	2533.67	scramble
3	121	miR_276_KD		1	814.331	scramble
3	30	miR_276_KD		1	871.094	scramble
3	44	miR_276_KD		1	1152.01	scramble
3	15	miR_276_KD		1	634.009	scramble
				1	429.097	scramble
				1	492.379	scramble
				1	534.248	scramble
				1	957.733	scramble
				1	753.707	scramble
				1	701.5	scramble
				1	1826.71	scramble
				1	2413.75	scramble
				1	2296.79	scramble
				1	339.708	scramble
				1	334.653	scramble
				1	970.93	scramble
				1	507.148	scramble
				1	528.414	scramble
				1	394.612	scramble
				1	598.121	scramble
				1	760.87	scramble
				1	562.825	scramble
				1	485.586	scramble
				1	1253.54	scramble
				1	1178.37	scramble
				1	1236.63	scramble
				1	1149.87	scramble
				1	1153.12	scramble
				1	1483.34	scramble
				1	1550.83	scramble
				1	1469.61	scramble
				1	979.664	scramble
				1	927.901	scramble
				1	936.097	scramble
				1	1096.56	scramble
				1	1113.54	scramble
				1	779.779	scramble
				1	640.359	scramble
				1	793.951	scramble
				1	848.668	scramble
				1	501.241	scramble
				1	979.664	scramble
				1	806.578	scramble
				1	464.024	scramble
				1	208.826	scramble
				1	556.401	scramble
				1	591.106	scramble
				1	657.638	scramble
				1	597.826	scramble
				1	404.507	scramble
				1	598.121	scramble
				1	552.044	scramble
				1	714.497	scramble
				1	670.339	scramble
				1	545.915	scramble
				1	1994.77	scramble
				1	1920.49	scramble
				1	1547.73	scramble
				1	1806.92	scramble
				1	1466.87	scramble
				1	1626	scramble
				1	1898.63	scramble
				1	1588.79	scramble
				1	1604.22	scramble
				1	1604.22	scramble
				1	850.366	miR_276_KD
				1	1057.42	miR_276_KD
				1	927.753	miR_276_KD
				1	957.585	miR_276_KD
				1	702.017	miR_276_KD
				1	1032.31	miR_276_KD
				1	972.501	miR_276_KD
				1	864.249	miR_276_KD
				1	1260.63	miR_276_KD
				1	995.171	miR_276_KD
				1	1211.31	miR_276_KD
				1	394.465	miR_276_KD
				1	906.265	miR_276_KD
				1	1104.38	miR_276_KD
				1	650.697	miR_276_KD
				1	1161.98	miR_276_KD
				1	721.29	miR_276_KD
				1	855.24	miR_276_KD
				1	957.733	miR_276_KD
				1	1297.7	miR_276_KD
				1	389.296	miR_276_KD
				1	279.271	miR_276_KD
				1	474.51	miR_276_KD
				1	357.248	miR_276_KD
				1	529.744	miR_276_KD
				1	423.411	miR_276_KD
				1	2426.16	miR_276_KD
				1	2897.71	miR_276_KD
				1	2521.41	miR_276_KD
				1	2943.2	miR_276_KD
				1	2908.49	miR_276_KD
				1	1796.43	miR_276_KD
				1	1705.16	miR_276_KD
				1	2857.62	miR_276_KD
				1	2518.02	miR_276_KD
				1	2036.27	miR_276_KD
				1	1288.47	miR_276_KD
				1	1532.08	miR_276_KD
				1	891.939	miR_276_KD
				1	459.594	miR_276_KD
				1	1278.65	miR_276_KD
				1	1540.94	miR_276_KD
				1	870.304	miR_276_KD
				1	720.995	miR_276_KD
				1	1065.25	miR_276_KD
				1	1096.7	miR_276_KD
				1	950.718	miR_276_KD
				1	1295.63	miR_276_KD
				1	1088.14	miR_276_KD
				1	1025.82	miR_276_KD
				1	1330.64	miR_276_KD
				1	1244.54	miR_276_KD
				1	887.287	miR_276_KD
				1	1356.7	miR_276_KD
				1	1149.65	miR_276_KD
				1	1223.12	miR_276_KD
				1	493.561	miR_276_KD
				1	371.795	miR_276_KD
				1	552.044	miR_276_KD
				1	591.919	miR_276_KD
				1	892.013	miR_276_KD
				1	862.698	miR_276_KD
				1	820.239	miR_276_KD
				1	906.56	miR_276_KD
				1	870.304	miR_276_KD
				1	913.723	miR_276_KD
				1	512.686	miR_276_KD
				1	1072.41	miR_276_KD
				1	1056.24	miR_276_KD
				1	821.715	miR_276_KD
				1	949.61	miR_276_KD
				1	1134.81	miR_276_KD
				1	966.151	miR_276_KD
				1	1510.22	miR_276_KD
				1	1090.21	miR_276_KD
				1	842.687	miR_276_KD
				1	650.992	miR_276_KD
				1	923.765	miR_276_KD
				1	1121.88	miR_276_KD
				1	580.325	miR_276_KD
				1	1041.17	miR_276_KD
				1	828.361	miR_276_KD
				1	1019.17	miR_276_KD
				1	832.698	miR_276_KD
				1	1073.37	miR_276_KD
				1	1305.45	miR_276_KD
				1	1011.56	miR_276_KD
				2	1310.46	scramble
				2	1751.85	scramble
				2	742.877	scramble
				2	1673.85	scramble
				2	938.853	scramble
				2	885.242	scramble
				2	1073.17	scramble
				2	790.207	scramble
				2	1124.43	scramble
				2	1093.1	scramble
				2	857.39	scramble
				2	1751.85	scramble
				2	2539.14	scramble
				2	1691.02	scramble
				2	1377.36	scramble
				2	4518.54	scramble
				2	4409.18	scramble
				2	2931.47	scramble
				2	2934.08	scramble
				2	3121.59	scramble
				2	3310.86	scramble
				2	2356.65	scramble
				2	4506.99	scramble
				2	3527.51	scramble
				2	3463.34	scramble
				2	1864.58	scramble
				2	1315.91	scramble
				2	1609.21	scramble
				2	993.733	scramble
				2	1886.32	scramble
				2	1291.66	scramble
				2	1028.83	scramble
				2	1448.21	scramble
				2	1640.89	scramble
				2	1962.91	scramble
				2	1786.6	scramble
				2	632.316	scramble
				2	1286.49	scramble
				2	1366.25	scramble
				2	1490.06	scramble
				2	1663.08	scramble
				2	1510.41	scramble
				2	1090.56	scramble
				2	1113.42	scramble
				2	1644.77	scramble
				2	666.284	scramble
				2	985.547	scramble
				2	1073.53	scramble
				2	916.576	scramble
				2	817.588	scramble
				2	1168.56	scramble
				2	1207.02	scramble
				2	1182.02	scramble
				2	828.785	scramble
				2	575.859	scramble
				2	672.306	scramble
				2	878.444	scramble
				2	502.748	scramble
				2	846.287	scramble
				2	877.903	scramble
				2	1127.25	scramble
				2	4264.84	scramble
				2	3435.77	scramble
				2	1821.39	scramble
				2	1685.14	scramble
				2	1786.76	scramble
				2	1108.72	scramble
				2	1729.84	scramble
				2	1652.11	scramble
				2	1867.66	scramble
				2	2736.84	scramble
				2	2071.78	scramble
				2	5073.68	scramble
				2	3166.08	scramble
				2	4993.04	scramble
				2	4317.34	scramble
				2	5970.16	scramble
				2	4471.47	scramble
				2	4851.9	scramble
				2	4527.27	scramble
				2	4331.13	scramble
				2	5010.54	scramble
				2	5189.41	scramble
				2	1253.81	scramble
				2	1650.42	scramble
				2	2610.18	scramble
				2	1090.74	scramble
				2	2758.01	scramble
				2	1613.91	scramble
				2	2367.7	scramble
				2	1099.75	scramble
				2	1924.8	scramble
				2	1509.51	scramble
				2	2782.28	scramble
				2	2213	scramble
				2	2036.28	scramble
				2	1469.38	scramble
				2	1636.21	scramble
				2	2781.44	scramble
				2	3227.07	scramble
				2	3166.85	scramble
				2	2556.24	scramble
				2	1938.82	scramble
				2	1974.95	scramble
				2	1583.05	scramble
				2	2379.09	scramble
				2	1245.04	scramble
				2	1740.85	scramble
				2	1630.21	scramble
				2	2752.17	scramble
				2	2210.57	scramble
				2	1191.9	scramble
				2	917.799	scramble
				2	1907.49	scramble
				2	2200.54	scramble
				2	2723.57	scramble
				2	1707.16	scramble
				2	543.269	miR_276_KD
				2	377.884	miR_276_KD
				2	546.031	miR_276_KD
				2	533.276	miR_276_KD
				2	552.806	miR_276_KD
				2	631.657	miR_276_KD
				2	562.592	miR_276_KD
				2	861.53	miR_276_KD
				2	563.156	miR_276_KD
				2	837.348	miR_276_KD
				2	472.825	miR_276_KD
				2	684.68	miR_276_KD
				2	727.634	miR_276_KD
				2	1356.87	miR_276_KD
				2	578.87	miR_276_KD
				2	924.856	miR_276_KD
				2	870.187	miR_276_KD
				2	2380.81	miR_276_KD
				2	3105.22	miR_276_KD
				2	3022.79	miR_276_KD
				2	2412.07	miR_276_KD
				2	3066.92	miR_276_KD
				2	2611.78	miR_276_KD
				2	297.226	miR_276_KD
				2	2148.67	miR_276_KD
				2	251.891	miR_276_KD
				2	321.898	miR_276_KD
				2	296.963	miR_276_KD
				2	288.682	miR_276_KD
				2	319.357	miR_276_KD
				2	382.589	miR_276_KD
				2	427.001	miR_276_KD
				2	293.199	miR_276_KD
				2	359.63	miR_276_KD
				2	372.521	miR_276_KD
				2	346.174	miR_276_KD
				2	455.324	miR_276_KD
				2	317.287	miR_276_KD
				2	346.645	miR_276_KD
				2	288.87	miR_276_KD
				2	300.35	miR_276_KD
				2	310.795	miR_276_KD
				2	361.512	miR_276_KD
				2	283.695	miR_276_KD
				2	917.046	miR_276_KD
				2	1028.64	miR_276_KD
				2	846.287	miR_276_KD
				2	957.389	miR_276_KD
				2	1273.19	miR_276_KD
				2	1574.86	miR_276_KD
				2	1277.71	miR_276_KD
				2	1206.29	miR_276_KD
				2	822.387	miR_276_KD
				2	116.82	miR_276_KD
				2	1277.71	miR_276_KD
				2	894.463	miR_276_KD
				2	1108.82	miR_276_KD
				2	478.417	miR_276_KD
				2	581.928	miR_276_KD
				2	1108.72	miR_276_KD
				2	2195.06	miR_276_KD
				2	1205.07	miR_276_KD
				2	919.022	miR_276_KD
				2	1427.89	miR_276_KD
				2	1019.99	miR_276_KD
				2	1874.13	miR_276_KD
				2	1491.31	miR_276_KD
				2	706.756	miR_276_KD
				2	611.121	miR_276_KD
				2	791.806	miR_276_KD
				2	1267.92	miR_276_KD
				2	814.389	miR_276_KD
				2	1832.78	miR_276_KD
				2	1267.81	miR_276_KD
				2	1701.51	miR_276_KD
				2	1171.48	miR_276_KD
				2	1099.87	miR_276_KD
				2	1718.36	miR_276_KD
				2	1644.3	miR_276_KD
				2	2146.68	miR_276_KD
				2	1827.79	miR_276_KD
				2	2650.67	miR_276_KD
				2	2618.18	miR_276_KD
				2	2647.63	miR_276_KD
				2	1108.72	miR_276_KD
				2	1557.36	miR_276_KD
				2	1468.04	miR_276_KD
				2	1571.85	miR_276_KD
				2	1933.74	miR_276_KD
				2	1153.98	miR_276_KD
				2	1370.68	miR_276_KD
				2	1776.46	miR_276_KD
				2	1594.24	miR_276_KD
				2	1305.75	miR_276_KD
				2	2048.53	miR_276_KD
				2	1209.87	miR_276_KD
				2	2346.44	miR_276_KD
				2	2457.02	miR_276_KD
				2	1433.11	miR_276_KD
				2	1951.81	miR_276_KD
				2	2621.95	miR_276_KD
				2	1839.22	miR_276_KD
				2	1821.15	miR_276_KD
				2	1346.59	miR_276_KD
				2	1243.79	miR_276_KD
				2	1090.84	miR_276_KD
				2	1346.59	miR_276_KD
				2	1685.14	miR_276_KD
				2	958.542	miR_276_KD
				2	934.642	miR_276_KD
				2	1453.29	miR_276_KD
				2	1904.28	miR_276_KD
				2	1464.25	miR_276_KD
				2	2650.83	miR_276_KD
				2	1853.89	miR_276_KD
				2	2520.61	miR_276_KD
				2	1658.02	miR_276_KD
				2	2177.04	miR_276_KD
				2	2156.37	miR_276_KD
				2	2003.51	miR_276_KD
				2	3052.71	miR_276_KD
				2	830.108	miR_276_KD
				2	2341.07	miR_276_KD
				2	1931.9	miR_276_KD
				2	2281.18	miR_276_KD
				2	289.51	miR_276_KD
				2	1696.24	miR_276_KD
				2	2223.17	miR_276_KD
				2	3327.56	miR_276_KD
				2	2844.1	miR_276_KD
				2	3052.29	miR_276_KD
				3	404.655	scramble
				3	758.802	scramble
				3	740.563	scramble
				3	958.028	scramble
				3	1349.1	scramble
				3	1403.44	scramble
				3	1047.53	scramble
				3	1159.62	scramble
				3	1270.31	scramble
				3	1202.67	scramble
				3	807.242	scramble
				3	1277.47	scramble
				3	1126.24	scramble
				3	1412.08	scramble
				3	1178.52	scramble
				3	864.249	scramble
				3	2039.96	scramble
				3	2656.55	scramble
				3	2330.46	scramble
				3	2193.26	scramble
				3	2071.12	scramble
				3	1847.53	scramble
				3	1745.63	scramble
				3	2024.75	scramble
				3	2346.48	scramble
				3	2205.81	scramble
				3	2186.76	scramble
				3	846.822	scramble
				3	1521.44	scramble
				3	1953.86	scramble
				3	2115.5	scramble
				3	2320.93	scramble
				3	1827	scramble
				3	1647.27	scramble
				3	2251.59	scramble
				3	3156.01	scramble
				3	2705.58	scramble
				3	1817.4	scramble
				3	2116.09	scramble
				3	1457.64	scramble
				3	1047.53	scramble
				3	949.61	scramble
				3	740.563	scramble
				3	786.567	scramble
				3	977.596	scramble
				3	977.596	scramble
				3	950.718	scramble
				3	863.289	scramble
				3	801.335	scramble
				3	1502.54	scramble
				3	1313.36	scramble
				3	1411.57	scramble
				3	1348.65	scramble
				3	1348.65	scramble
				3	1736.84	scramble
				3	2424.68	scramble
				3	1384.1	scramble
				3	2135.74	scramble
				3	3284.13	scramble
				3	1136.51	scramble
				3	1569.74	scramble
				3	1941.83	scramble
				3	3015.12	scramble
				3	1057.42	scramble
				3	2017.22	scramble
				3	1541.82	scramble
				3	2414.05	scramble
				3	2107.16	scramble
				3	1410.02	scramble
				3	1899	scramble
				3	1556.89	scramble
				3	1295.63	scramble
				3	1607.84	scramble
				3	2115.5	scramble
				3	1429.36	scramble
				3	2378.01	scramble
				3	1806.47	scramble
				3	1845.76	scramble
				3	1806.33	scramble
				3	964.157	scramble
				3	998.346	scramble
				3	1081.12	scramble
				3	1183.03	scramble
				3	854.501	scramble
				3	877.245	scramble
				3	495.776	mir_276_KD
				3	627.289	mir_276_KD
				3	1088.8	mir_276_KD
				3	1834.83	mir_276_KD
				3	848.963	mir_276_KD
				3	891.349	mir_276_KD
				3	633.418	mir_276_KD
				3	609.198	mir_276_KD
				3	883.3	mir_276_KD
				3	1057.42	mir_276_KD
				3	1041.99	mir_276_KD
				3	1004.11	mir_276_KD
				3	1711.88	mir_276_KD
				3	1161.54	mir_276_KD
				3	348.83	mir_276_KD
				3	904.714	mir_276_KD
				3	1220.83	mir_276_KD
				3	906.856	mir_276_KD
				3	546.432	mir_276_KD
				3	645.971	mir_276_KD
				3	936.097	mir_276_KD
				3	891.349	mir_276_KD
				3	841.948	mir_276_KD
				3	1065.25	mir_276_KD
				3	1618.1	mir_276_KD
				3	1033.35	mir_276_KD
				3	1756.19	mir_276_KD
				3	2435.91	mir_276_KD
				3	1366.52	mir_276_KD
				3	1807.07	mir_276_KD
				3	1438.59	mir_276_KD
				3	1311.44	mir_276_KD
				3	1200.97	mir_276_KD
				3	1285.74	mir_276_KD
				3	786.714	mir_276_KD
				3	1159.91	mir_276_KD
				3	1321.78	mir_276_KD
				3	4769.69	mir_276_KD
				3	3365.8	mir_276_KD
				3	2833.77	mir_276_KD
				3	3109.2	mir_276_KD
				3	475.1	mir_276_KD
				3	418.907	mir_276_KD
				3	513.055	mir_276_KD
				3	539.343	mir_276_KD
				3	279.862	mir_276_KD
				3	299.799	mir_276_KD
				3	338.492	mir_276_KD
				3	366.552	mir_276_KD
				3	348.387	mir_276_KD
				3	362.122	mir_276_KD
				3	966.151	mir_276_KD
				3	509.437	mir_276_KD
				3	480.565	mir_276_KD
				3	414.698	mir_276_KD
				3	423.559	mir_276_KD
				3	486.324	mir_276_KD
				3	834.933	mir_276_KD
				3	1428.18	mir_276_KD
				3	1278.65	mir_276_KD
				3	1177.49	mir_276_KD
				3	2157.96	mir_276_KD
				3	1973.8	mir_276_KD
				3	2580.34	mir_276_KD
				3	2160.99	mir_276_KD
				3	2719.02	mir_276_KD
				3	1354.04	mir_276_KD
				3	330.517	mir_276_KD
				3	1182.07	mir_276_KD
				3	1429.58	mir_276_KD
Figure 4C
Replicate	Condition	Sporozoites_per_mosquito
1	scramble	59677
1	scramble	75871
1	scramble	65806
1	miR_276_KD	41935
1	miR_276_KD	45838
1	miR_276_KD	50322
2	scramble	64161
2	scramble	64516
2	scramble	79032
2	miR_276_KD	30281
2	miR_276_KD	34375
2	miR_276_KD	38281
3	scramble	52903
3	scramble	45161
3	scramble	48387
3	miR_276_KD	31414
3	miR_276_KD	36878
3	miR_276_KD	40975

## Sheet: Supplemental_figure_1
Replicate 1
miR-276-5p expression
Sample Name	Target Name	Task	Reporter	Quencher	Cт	Cт Mean	Cт SD	Quantity	Normalized Quantity	Normalized Quantity Mean	Normalized Quantity SEM	RQ	RQ Min	RQ Max	Efficiency	Slope	Automatic Ct Threshold	Ct Threshold	Automatic Baseline	Baseline Start	Baseline End	Tm1	Tm2	Tm3	Comments	EXPFAIL
Carcass d1	miR-276-5p	UNKNOWN	SYBR	None	25.1592	25.1424	0.0146504	38.0894							100.135	-3.3187	TRUE	0.564571	TRUE	3	19	75.3246				N
Carcass d1	miR-276-5p	UNKNOWN	SYBR	None	25.1362	25.1424	0.0146504	38.7016							100.135	-3.3187	TRUE	0.564571	TRUE	3	18	74.9225				N
Carcass d1	miR-276-5p	UNKNOWN	SYBR	None	25.132	25.1424	0.0146504	38.8159							100.135	-3.3187	TRUE	0.564571	TRUE	3	18	74.9225				N
Carcass d2	miR-276-5p	UNKNOWN	SYBR	None	26.0157	26.1068	0.111517	21.0241							100.135	-3.3187	TRUE	0.564571	TRUE	3	19	74.928				N
Carcass d2	miR-276-5p	UNKNOWN	SYBR	None	26.2312	26.1068	0.111517	18.1044							100.135	-3.3187	TRUE	0.564571	TRUE	3	18	74.928				N
Carcass d2	miR-276-5p	UNKNOWN	SYBR	None	26.0737	26.1068	0.111517	20.1955							100.135	-3.3187	TRUE	0.564571	TRUE	3	21	74.9268				N
Carcass d3	miR-276-5p	UNKNOWN	SYBR	None	25.8476	25.7125	0.118234	23.6255							100.135	-3.3187	TRUE	0.564571	TRUE	3	20	74.9268				N
Carcass d3	miR-276-5p	UNKNOWN	SYBR	None	25.6278	25.7125	0.118234	27.5177							100.135	-3.3187	TRUE	0.564571	TRUE	3	18	74.9344				N
Carcass d3	miR-276-5p	UNKNOWN	SYBR	None	25.6621	25.7125	0.118234	26.8692							100.135	-3.3187	TRUE	0.564571	TRUE	3	17	74.9344				N
RPS7 expression
Sample Name	Target Name	Task	Reporter	Quencher	Cт	Cт Mean	Cт SD	Quantity							91.3135	-3.5493	TRUE	1.865	TRUE	3	16	79.1255				N
Carcass d1	RPS7	UNKNOWN	SYBR	None	22.4138	22.2059	0.23261	23.0679							91.3135	-3.5493	TRUE	1.865	TRUE	3	13	79.1402				N
Carcass d1	RPS7	UNKNOWN	SYBR	None	21.9547	22.2059	0.23261	31.0713							91.3135	-3.5493	TRUE	1.865	TRUE	3	15	79.1402				N
Carcass d1	RPS7	UNKNOWN	SYBR	None	22.2493	22.2059	0.23261	25.6648							91.3135	-3.5493	TRUE	1.865	TRUE	3	15	78.3382				N
Carcass d2	RPS7	UNKNOWN	SYBR	None	22.0968	21.8929	0.271883	28.3351							91.3135	-3.5493	TRUE	1.865	TRUE	3	14	78.3382				N
Carcass d2	RPS7	UNKNOWN	SYBR	None	21.9978	21.8929	0.271883	30.2133							91.3135	-3.5493	TRUE	1.865	TRUE	3	15	79.131				N
Carcass d2	RPS7	UNKNOWN	SYBR	None	21.5842	21.8929	0.271883	39.5117							91.3135	-3.5493	TRUE	1.865	TRUE	3	14	78.3305				N
Carcass d3	RPS7	UNKNOWN	SYBR	None	21.5536	21.6269	0.0636528	40.3052							91.3135	-3.5493	TRUE	1.865	TRUE	3	16	79.147				N
Carcass d3	RPS7	UNKNOWN	SYBR	None	21.6587	21.6269	0.0636528	37.6496							91.3135	-3.5493	TRUE	1.865	TRUE	3	12	79.147				N
Carcass d3	RPS7	UNKNOWN	SYBR	None	21.6684	21.6269	0.0636528	37.4126
Replicate 2
miR-276-5p expression
Well	Sample Name	Target Name	Task	Reporter	Quencher	Cт	Cт Mean	Cт SD	Quantity	Normalized Quantity	Normalized Quantity Mean	Normalized Quantity SEM	RQ	RQ Min	RQ Max	Efficiency	Slope	Automatic Ct Threshold	Ct Threshold	Automatic Baseline	Baseline Start	Baseline End	Tm1	Tm2	Tm3	Comments
C1	Carcass day 1	miR-276-5p	UNKNOWN	SYBR	None	29.5359	29.4626	0.0954556	29.9353							101.102	-3.2958	TRUE	1.87705	TRUE	3	23	75.3351
C2	Carcass day 1	miR-276-5p	UNKNOWN	SYBR	None	29.3547	29.4626	0.0954556	33.976							101.102	-3.2958	TRUE	1.87705	TRUE	3	21	75.3351
C3	Carcass day 1	miR-276-5p	UNKNOWN	SYBR	None	29.4973	29.4626	0.0954556	30.7544							101.102	-3.2958	TRUE	1.87705	TRUE	3	22	74.934
C4	Carcass day 2	miR-276-5p	UNKNOWN	SYBR	None	29.4793	29.4986	0.0398028	31.1436							101.102	-3.2958	TRUE	1.87705	TRUE	3	19	74.934
C5	Carcass day 2	miR-276-5p	UNKNOWN	SYBR	None	29.5444	29.4986	0.0398028	29.7576							101.102	-3.2958	TRUE	1.87705	TRUE	3	21	75.3343
C6	Carcass day 2	miR-276-5p	UNKNOWN	SYBR	None	29.4722	29.4986	0.0398028	31.2966							101.102	-3.2958	TRUE	1.87705	TRUE	3	20	75.3343
C7	Carcass day 3	miR-276-5p	UNKNOWN	SYBR	None	30.2103	30.2065	0.00992713	18.688							101.102	-3.2958	TRUE	1.87705	TRUE	3	22	75.3386
C8	Carcass day 3	miR-276-5p	UNKNOWN	SYBR	None	30.1952	30.2065	0.00992713	18.8861							101.102	-3.2958	TRUE	1.87705	TRUE	3	20	74.9394
C9	Carcass day 3	miR-276-5p	UNKNOWN	SYBR	None	30.2139	30.2065	0.00992713	18.6407							101.102	-3.2958	TRUE	1.87705	TRUE	3	22	75.3322
RPS7 expression
C1	Carcass day 1	RPS7	UNKNOWN	SYBR	None	21.8649	21.3284	0.534903	29.5843							96.9794	-3.3965	FALSE	1.64328	TRUE	3	16	79.5294
C2	Carcass day 1	RPS7	UNKNOWN	SYBR	None	20.7951	21.3284	0.534903	61.0984							96.9794	-3.3965	FALSE	1.64328	TRUE	3	13	79.5294
C3	Carcass day 1	RPS7	UNKNOWN	SYBR	None	21.3252	21.3284	0.534903	42.6561							96.9794	-3.3965	FALSE	1.64328	TRUE	3	14	79.1227
C4	Carcass day 2	RPS7	UNKNOWN	SYBR	None	20.9864	21.0811	0.194676	53.6699							96.9794	-3.3965	FALSE	1.64328	TRUE	3	13	79.1227
C5	Carcass day 2	RPS7	UNKNOWN	SYBR	None	21.305	21.0811	0.194676	43.2419							96.9794	-3.3965	FALSE	1.64328	TRUE	3	14	79.1415
C6	Carcass day 2	RPS7	UNKNOWN	SYBR	None	20.952	21.0811	0.194676	54.9356							96.9794	-3.3965	FALSE	1.64328	TRUE	3	13	79.545
C7	Carcass day 3	RPS7	UNKNOWN	SYBR	None	21.8439	21.4991	0.300557	30.0089							96.9794	-3.3965	FALSE	1.64328	TRUE	3	13	78.7471
C8	Carcass day 3	RPS7	UNKNOWN	SYBR	None	21.3605	21.4991	0.300557	41.6452							96.9794	-3.3965	FALSE	1.64328	TRUE	3	13	78.7471
Replicate 3
miR-276-5p expression
Well	Sample Name	Target Name	Task	Reporter	Quencher	Cт	Cт Mean	Cт SD	Quantity	Normalized Quantity	Normalized Quantity Mean	Normalized Quantity SEM	RQ	RQ Min	RQ Max	Efficiency	Slope	Automatic Ct Threshold	Ct Threshold	Automatic Baseline	Baseline Start	Baseline End	Tm1	Tm2	Tm3	Comments
A4	Carcass day1	miR-276-5p	UNKNOWN	SYBR	None	28.1947	28.1011	0.0914265	44.4457							94.7425	-3.4547	TRUE	1.11581	TRUE	3	23	74.891
A5	Carcass day1	miR-276-5p	UNKNOWN	SYBR	None	28.0966	28.1011	0.0914265	47.4493							94.7425	-3.4547	TRUE	1.11581	TRUE	3	21	75.7069
A6	Carcass day1	miR-276-5p	UNKNOWN	SYBR	None	28.0121	28.1011	0.0914265	50.2008							94.7425	-3.4547	TRUE	1.11581	TRUE	3	21	75.7069
B1	Carcass day2	miR-276-5p	UNKNOWN	SYBR	None	28.8384	28.9038	0.069585	28.9405							94.7425	-3.4547	TRUE	1.11581	TRUE	3	21	74.8913
B2	Carcass day2	miR-276-5p	UNKNOWN	SYBR	None	28.977	28.9038	0.069585	26.3881							94.7425	-3.4547	TRUE	1.11581	TRUE	3	22	74.8913
B3	Carcass day2	miR-276-5p	UNKNOWN	SYBR	None	28.8961	28.9038	0.069585	27.8489							94.7425	-3.4547	TRUE	1.11581	TRUE	3	21	74.891
B10	Carcass day3	miR-276-5p	UNKNOWN	SYBR	None	29.6186	29.5943	0.125241	17.2056							94.7425	-3.4547	TRUE	1.11581	TRUE	3	22	74.8992
B11	Carcass day3	miR-276-5p	UNKNOWN	SYBR	None	29.4586	29.5943	0.125241	19.1419							94.7425	-3.4547	TRUE	1.11581	TRUE	3	22	74.9153
B12	Carcass day3	miR-276-5p	UNKNOWN	SYBR	None	29.7055	29.5943	0.125241	16.2374							94.7425	-3.4547	TRUE	1.11581	TRUE	3	22	74.9153
RPS7 expression
Well	Sample Name	Target Name	Task	Reporter	Quencher	Cт	Cт Mean	Cт SD	Quantity	Normalized Quantity	Normalized Quantity Mean	Normalized Quantity SEM	RQ	RQ Min	RQ Max	Efficiency	Slope	Automatic Ct Threshold	Ct Threshold	Automatic Baseline	Baseline Start	Baseline End	Tm1	Tm2	Tm3	Comments
A4	Carcass day1	RPS7	UNKNOWN	SYBR	None	22.5718	22.5137	0.137194	35.3567							96.1566	-3.4176	TRUE	2.32424	TRUE	3	14	83.4906
A5	Carcass day1	RPS7	UNKNOWN	SYBR	None	22.6122	22.5137	0.137194	34.4075							96.1566	-3.4176	TRUE	2.32424	TRUE	3	14	83.0783
A6	Carcass day1	RPS7	UNKNOWN	SYBR	None	22.357	22.5137	0.137194	40.8635							96.1566	-3.4176	TRUE	2.32424	TRUE	3	13	83.0783
B1	Carcass day2	RPS7	UNKNOWN	SYBR	None	21.7367	21.6572	0.141941	62.0636							96.1566	-3.4176	TRUE	2.32424	TRUE	3	13	83.4924
B2	Carcass day2	RPS7	UNKNOWN	SYBR	None	21.4933	21.6572	0.141941	73.1237							96.1566	-3.4176	TRUE	2.32424	TRUE	3	13	83.4924
B3	Carcass day2	RPS7	UNKNOWN	SYBR	None	21.7415	21.6572	0.141941	61.8624							96.1566	-3.4176	TRUE	2.32424	TRUE	3	14	83.4906
B10	Carcass day3	RPS7	UNKNOWN	SYBR	None	21.9689	21.9541	0.0308447	53.076							96.1566	-3.4176	TRUE	2.32424	TRUE	3	13	83.4902
B11	Carcass day3	RPS7	UNKNOWN	SYBR	None	21.9747	21.9541	0.0308447	52.8684							96.1566	-3.4176	TRUE	2.32424	TRUE	3	14	82.6978
B12	Carcass day3	RPS7	UNKNOWN	SYBR	None	21.9186	21.9541	0.0308447	54.9047							96.1566	-3.4176	TRUE	2.32424	TRUE	3	13	82.6978
Normalized data
Experiment	Time_point	Expression
1	day 1	1.44863
1	day 2	0.604976
1	day 3	0.676208
2	day 1	0.709963
2	day 2	0.607174
2	day 3	0.439616
3	day 1	1.28445
3	day 2	0.422114
3	day 3	0.326921

## Sheet: Supplemental_figure_2
Replicate	Condition	Luciferase activity
1	WT binding site	1.12092
1	mutated binding site	1.86007
1	3x binding site	0.973862
1	no mimic	1.50947
2	WT binding site	0.868201
2	mutated binding site	1.43755
2	3x binding site	0.81541
2	no mimic	1.36
3	WT binding site	1.54567
3	mutated binding site	2.40272
3	3x binding site	1.23785
3	no mimic	1.73684

## Sheet: Supplementary_figure_3
Raw data
																												MTP
Vg expression																												N
Well	Sample Name	Target Name	Task	Reporter	Quencher	Cт	Cт Mean	Cт SD	Quantity	Normalized Quantity	Normalized Quantity Mean	Normalized Quantity SEM	RQ	RQ Min	RQ Max	Efficiency	Slope	Automatic Ct Threshold	Ct Threshold	Automatic Baseline	Baseline Start	Baseline End	Tm1	Tm2	Tm3	Comments	HIGHSD	N
A1	23.02 Control 38h	Vg	UNKNOWN	SYBR	None	20.6888	20.7733	0.12138	89.8527							111.577	-3.0725	TRUE	1.34035	TRUE	3	13	76.022				N	N
A2	23.02 Control 38h	Vg	UNKNOWN	SYBR	None	20.9124	20.7733	0.12138	75.9903							111.577	-3.0725	TRUE	1.34035	TRUE	3	13	76.022				N	N
A3	23.02 Control 38h	Vg	UNKNOWN	SYBR	None	20.7187	20.7733	0.12138	87.8602							111.577	-3.0725	TRUE	1.34035	TRUE	3	13	76.0188				N	N
A7	23.02 anti-276-5p 38h	Vg	UNKNOWN	SYBR	None	19.7896	19.7599	0.0279125	176.272							111.577	-3.0725	TRUE	1.34035	TRUE	3	12	76.27				N	N
A8	23.02 anti-276-5p 38h	Vg	UNKNOWN	SYBR	None	19.7558	19.7599	0.0279125	180.794							111.577	-3.0725	TRUE	1.34035	TRUE	3	12	76.27				N	N
A9	23.02 anti-276-5p 38h	Vg	UNKNOWN	SYBR	None	19.7342	19.7599	0.0279125	183.742							111.577	-3.0725	TRUE	1.34035	TRUE	3	12	76.0202				N	N
B1	23.03 Control 38h	Vg	UNKNOWN	SYBR	None	20.5815	20.6287	0.0434448	97.3725							111.577	-3.0725	TRUE	1.34035	TRUE	3	13	76.2708				N	N
B2	23.03 Control 38h	Vg	UNKNOWN	SYBR	None	20.6375	20.6287	0.0434448	93.3727							111.577	-3.0725	TRUE	1.34035	TRUE	3	13	76.022				N	N
B3	23.03 Control 38h	Vg	UNKNOWN	SYBR	None	20.6671	20.6287	0.0434448	91.3261							111.577	-3.0725	TRUE	1.34035	TRUE	3	13	76.0188				N	N
B7	23.03 anti-276-5p 38h	Vg	UNKNOWN	SYBR	None	19.2135	19.0345	0.155879	271.457							111.577	-3.0725	TRUE	1.34035	TRUE	3	11	76.27				N	N
B8	23.03 anti-276-5p 38h	Vg	UNKNOWN	SYBR	None	18.928	19.0345	0.155879	336.199							111.577	-3.0725	TRUE	1.34035	TRUE	3	11	76.5189				N	N
B9	23.03 anti-276-5p 38h	Vg	UNKNOWN	SYBR	None	18.9621	19.0345	0.155879	327.716							111.577	-3.0725	TRUE	1.34035	TRUE	3	11	76.0202				N	N
C1	23.04 Control 38h	Vg	UNKNOWN	SYBR	None	19.9333	19.8619	0.127277	158.277							111.577	-3.0725	TRUE	1.34035	TRUE	3	12	76.022				N	N
C2	23.04 Control 38h	Vg	UNKNOWN	SYBR	None	19.7149	19.8619	0.127277	186.418							111.577	-3.0725	TRUE	1.34035	TRUE	3	12	76.2708				N	N
C3	23.04 Control 38h	Vg	UNKNOWN	SYBR	None	19.9374	19.8619	0.127277	157.79							111.577	-3.0725	TRUE	1.34035	TRUE	3	12	76.0188				N	N
C7	23.04 anti-276-5p 38h	Vg	UNKNOWN	SYBR	None	18.1968	18.1606	0.0312868	581.571							111.577	-3.0725	TRUE	1.34035	TRUE	3	11	76.27				N	N
C8	23.04 anti-276-5p 38h	Vg	UNKNOWN	SYBR	None	18.1424	18.1606	0.0312868	605.749							111.577	-3.0725	TRUE	1.34035	TRUE	3	10	76.27				N	N
C9	23.04 anti-276-5p 38h	Vg	UNKNOWN	SYBR	None	18.1427	18.1606	0.0312868	605.601							111.577	-3.0725	TRUE	1.34035	TRUE	3	10	76.0202				N	N
D1	23.05 Control 38h	Vg	UNKNOWN	SYBR	None	20.281	20.1367	0.12696	121.973							111.577	-3.0725	TRUE	1.34035	TRUE	3	13	76.022				N	N
D2	23.05 Control 38h	Vg	UNKNOWN	SYBR	None	20.087	20.1367	0.12696	141.059							111.577	-3.0725	TRUE	1.34035	TRUE	3	12	76.022				N	N
D3	23.05 Control 38h	Vg	UNKNOWN	SYBR	None	20.0421	20.1367	0.12696	145.885							111.577	-3.0725	TRUE	1.34035	TRUE	3	12	76.0188				N	N
D7	23.05 anti-276-5p 38h	Vg	UNKNOWN	SYBR	None	19.9951	20.0612	0.105573	151.109							111.577	-3.0725	TRUE	1.34035	TRUE	3	12	76.5189				N	N
D8	23.05 anti-276-5p 38h	Vg	UNKNOWN	SYBR	None	20.1829	20.0612	0.105573	131.269							111.577	-3.0725	TRUE	1.34035	TRUE	3	13	76.27				N	N
D9	23.05 anti-276-5p 38h	Vg	UNKNOWN	SYBR	None	20.0055	20.0612	0.105573	149.941							111.577	-3.0725	TRUE	1.34035	TRUE	3	12	76.269				N	N
E1	23.07 Control 38h	Vg	UNKNOWN	SYBR	None	20.2038	20.1514	0.050563	129.237							111.577	-3.0725	TRUE	1.34035	TRUE	3	12	76.022				N	N
E2	23.07 Control 38h	Vg	UNKNOWN	SYBR	None	20.1029	20.1514	0.050563	139.388							111.577	-3.0725	TRUE	1.34035	TRUE	3	12	76.022				N	N
E3	23.07 Control 38h	Vg	UNKNOWN	SYBR	None	20.1474	20.1514	0.050563	134.808							111.577	-3.0725	TRUE	1.34035	TRUE	3	12	76.0188				N	N
E7	23.07 anti-276-5p 38h	Vg	UNKNOWN	SYBR	None	19.7986	19.755	0.0405383	175.084							111.577	-3.0725	TRUE	1.34035	TRUE	3	12	76.27				N	N
E8	23.07 anti-276-5p 38h	Vg	UNKNOWN	SYBR	None	19.7185	19.755	0.0405383	185.92							111.577	-3.0725	TRUE	1.34035	TRUE	3	12	76.27				N
E9	23.07 anti-276-5p 38h	Vg	UNKNOWN	SYBR	None	19.7479	19.755	0.0405383	181.87							111.577	-3.0725	TRUE	1.34035	TRUE	3	12	76.0202				N
RPS7 expression
Well	Sample Name	Target Name	Task	Reporter	Quencher	Cт	Cт Mean	Cт SD	Quantity	Normalized Quantity	Normalized Quantity Mean	Normalized Quantity SEM	RQ	RQ Min	RQ Max	Efficiency	Slope	Automatic Ct Threshold	Ct Threshold	Automatic Baseline	Baseline Start	Baseline End	Tm1	Tm2	Tm3	Comments	MTP
A1	23.02 Control 38h	Target 1	UNKNOWN	SYBR	None	27.6113	27.3365	0.240443	19.0135							97.4653	-3.3842	TRUE	1.03303	TRUE	3	20	76.5503				N
A2	23.02 Control 38h	Target 1	UNKNOWN	SYBR	None	27.2337	27.3365	0.240443	24.5839							97.4653	-3.3842	TRUE	1.03303	TRUE	3	20	76.7989				N
A3	23.02 Control 38h	Target 1	UNKNOWN	SYBR	None	27.1646	27.3365	0.240443	25.7658							97.4653	-3.3842	TRUE	1.03303	TRUE	3	20	76.5462				N
A7	23.02 anti-276-5p 38h	Target 1	UNKNOWN	SYBR	None	27.1538	27.1807	0.0280028	25.9573							97.4653	-3.3842	TRUE	1.03303	TRUE	3	20	77.0449				N
A8	23.02 anti-276-5p 38h	Target 1	UNKNOWN	SYBR	None	27.2097	27.1807	0.0280028	24.9886							97.4653	-3.3842	TRUE	1.03303	TRUE	3	20	77.0449				N
A9	23.02 anti-276-5p 38h	Target 1	UNKNOWN	SYBR	None	27.1787	27.1807	0.0280028	25.5208							97.4653	-3.3842	TRUE	1.03303	TRUE	3	20	76.7945				N
B1	23.03 Control 38h	Target 1	UNKNOWN	SYBR	None	27.0936	26.8758	0.198867	27.0427							97.4653	-3.3842	TRUE	1.03303	TRUE	3	20	76.7989				N
B2	23.03 Control 38h	Target 1	UNKNOWN	SYBR	None	26.7038	26.8758	0.198867	35.2557							97.4653	-3.3842	TRUE	1.03303	TRUE	3	19	77.0475				N
B3	23.03 Control 38h	Target 1	UNKNOWN	SYBR	None	26.8302	26.8758	0.198867	32.3506							97.4653	-3.3842	TRUE	1.03303	TRUE	3	19	77.0434				N
B7	23.03 anti-276-5p 38h	Target 1	UNKNOWN	SYBR	None	27.1667	27.0063	0.15289	25.7292							97.4653	-3.3842	TRUE	1.03303	TRUE	3	20	77.0449				N
B8	23.03 anti-276-5p 38h	Target 1	UNKNOWN	SYBR	None	26.8623	27.0063	0.15289	31.6509							97.4653	-3.3842	TRUE	1.03303	TRUE	3	20	77.2936				N
B9	23.03 anti-276-5p 38h	Target 1	UNKNOWN	SYBR	None	26.9898	27.0063	0.15289	29.0212							97.4653	-3.3842	TRUE	1.03303	TRUE	3	19	77.043				N
C1	23.04 Control 38h	Target 1	UNKNOWN	SYBR	None	27.3565	27.2835	0.172077	22.6128							97.4653	-3.3842	TRUE	1.03303	TRUE	3	20	76.7989				N
C2	23.04 Control 38h	Target 1	UNKNOWN	SYBR	None	27.407	27.2835	0.172077	21.8487							97.4653	-3.3842	TRUE	1.03303	TRUE	3	20	76.7989				N
C3	23.04 Control 38h	Target 1	UNKNOWN	SYBR	None	27.0869	27.2835	0.172077	27.1648							97.4653	-3.3842	TRUE	1.03303	TRUE	3	20	77.2919				N
C7	23.04 anti-276-5p 38h	Target 1	UNKNOWN	SYBR	None	27.1321	27.1831	0.160549	26.3423							97.4653	-3.3842	TRUE	1.03303	TRUE	3	20	77.2936				N
C8	23.04 anti-276-5p 38h	Target 1	UNKNOWN	SYBR	None	27.3629	27.1831	0.160549	22.5138							97.4653	-3.3842	TRUE	1.03303	TRUE	3	20	77.0449				N
C9	23.04 anti-276-5p 38h	Target 1	UNKNOWN	SYBR	None	27.0542	27.1831	0.160549	27.7763							97.4653	-3.3842	TRUE	1.03303	TRUE	3	20	77.043				N
D1	23.05 Control 38h	Target 1	UNKNOWN	SYBR	None	26.9242	26.921	0.0443365	30.3447							97.4653	-3.3842	TRUE	1.03303	TRUE	3	20	77.0475				N
D2	23.05 Control 38h	Target 1	UNKNOWN	SYBR	None	26.8752	26.921	0.0443365	31.3746							97.4653	-3.3842	TRUE	1.03303	TRUE	3	20	77.0475				N
D3	23.05 Control 38h	Target 1	UNKNOWN	SYBR	None	26.9637	26.921	0.0443365	29.5412							97.4653	-3.3842	TRUE	1.03303	TRUE	3	20	76.7948				N
D7	23.05 anti-276-5p 38h	Target 1	UNKNOWN	SYBR	None	26.9506	26.979	0.0583955	29.8051							97.4653	-3.3842	TRUE	1.03303	TRUE	3	20	77.2936				N
D8	23.05 anti-276-5p 38h	Target 1	UNKNOWN	SYBR	None	27.0462	26.979	0.0583955	27.9282							97.4653	-3.3842	TRUE	1.03303	TRUE	3	20	77.0449				N
D9	23.05 anti-276-5p 38h	Target 1	UNKNOWN	SYBR	None	26.9403	26.979	0.0583955	30.0147							97.4653	-3.3842	TRUE	1.03303	TRUE	3	20	77.043				N
E1	23.07 Control 38h	Target 1	UNKNOWN	SYBR	None	26.3091	26.3809	0.0790947	46.1154							97.4653	-3.3842	TRUE	1.03303	TRUE	3	19	77.0475				N
E2	23.07 Control 38h	Target 1	UNKNOWN	SYBR	None	26.3679	26.3809	0.0790947	44.3069							97.4653	-3.3842	TRUE	1.03303	TRUE	3	19	77.0475				N
E3	23.07 Control 38h	Target 1	UNKNOWN	SYBR	None	26.4657	26.3809	0.0790947	41.4551							97.4653	-3.3842	TRUE	1.03303	TRUE	3	19	77.2919				N
E7	23.07 anti-276-5p 38h	Target 1	UNKNOWN	SYBR	None	26.8967	26.8917	0.0417523	30.9191							97.4653	-3.3842	TRUE	1.03303	TRUE	3	19	77.2936				N
E8	23.07 anti-276-5p 38h	Target 1	UNKNOWN	SYBR	None	26.9307	26.8917	0.0417523	30.2106							97.4653	-3.3842	TRUE	1.03303	TRUE	3	20	77.2936				N
E9	23.07 anti-276-5p 38h	Target 1	UNKNOWN	SYBR	None	26.8477	26.8917	0.0417523	31.9671							97.4653	-3.3842	TRUE	1.03303	TRUE	3	20	77.043				N
Normalized data
Experiment	Gene	Condition	Expression	log_expression
23_02	Vg	scramble	3.35922	1.74812
23_02	Vg	miR_276_KD	7.07246	2.82221
23_03	Vg	scramble	2.98018	1.5754
23_03	Vg	miR_276_KD	10.8259	3.43641
23_04	Vg	scramble	7.01536	2.81052
23_04	Vg	miR_276_KD	23.3964	4.54821
23_05	Vg	scramble	4.48076	2.16374
23_05	Vg	miR_276_KD	4.92683	2.30066
23_07	Vg	scramble	3.05915	1.61313
23_07	Vg	miR_276_KD	5.83129	2.54381

## Sheet: Supplementary_figure_4
Condition	Oocyst_per_midgut
Uninjected	107
Uninjected	129
Uninjected	105
Uninjected	59
Uninjected	97
Uninjected	84
Uninjected	177
Uninjected	162
Uninjected	93
Uninjected	28
scramble	22
scramble	160
scramble	37
scramble	28
scramble	153
scramble	79
scramble	69
scramble	34
scramble	37
scramble	115
scramble	182
scramble	53
scramble	44
scramble	10
scramble	47
scramble	34
scramble	198
scramble	50
scramble	77
scramble	96
scramble	3
scramble	120
scramble	127
scramble	32
scramble	124
scramble	53
miR_276_KD	164
miR_276_KD	22
miR_276_KD	133
miR_276_KD	20
miR_276_KD	12
miR_276_KD	9
miR_276_KD	6
miR_276_KD	13
miR_276_KD	55
miR_276_KD	5
miR_276_KD	121
miR_276_KD	3
miR_276_KD	53
miR_276_KD	6
miR_276_KD	96
miR_276_KD	133
miR_276_KD	56
miR_276_KD	82
miR_276_KD	23
miR_276_KD	18
miR_276_KD	35

## Sheet: Supplementary_figure_5
Replicate	Condition	Hatching_rate_percent
1	scramble	69.27
1	miR_276_KD	80.86
2	scramble	86.99
2	miR_276_KD	85.96
3	scramble	88
3	miR_276_KD	84.26
4	scramble	62
4	miR_276_KD	62

## Sheet: Supplementary_figure_6
Figure S6A
Replicate	Condition	Number_of_eggs_per_mosquito
1	dsLacZ	76
1	dsLacZ	90
1	dsLacZ	90
1	dsLacZ	71
1	dsLacZ	87
1	dsLacZ	86
1	dsLacZ	95
1	dsLacZ	36
1	dsLacZ	79
1	dsLacZ	91
1	dsLacZ	113
1	dsLacZ	68
1	dsLacZ	99
1	dsLacZ	54
1	dsLacZ	34
1	dsLacZ	97
1	dsLacZ	83
1	dsLacZ	63
1	dsLacZ	94
1	dsLacZ	73
1	dsLacZ	129
1	dsBCAT	65
1	dsBCAT	70
1	dsBCAT	88
1	dsBCAT	71
1	dsBCAT	39
1	dsBCAT	48
1	dsBCAT	94
1	dsBCAT	72
1	dsBCAT	53
1	dsBCAT	74
1	dsBCAT	50
1	dsBCAT	73
1	dsBCAT	58
1	dsBCAT	62
1	dsBCAT	59
1	dsBCAT	53
1	dsBCAT	48
1	dsBCAT	77
1	dsBCAT	76
1	dsBCAT	61
1	dsBCAT	57
1	dsBCAT	63
1	dsBCAT	101
1	dsBCAT	75
1	dsBCAT	84
1	dsBCAT	71
1	dsBCAT	85
1	dsBCAT	61
1	dsBCAT	69
1	dsBCAT	89
1	dsBCAT	69
1	dsBCAT	4
1	dsBCAT	7
2	dsLacZ	49
2	dsLacZ	101
2	dsLacZ	41
2	dsLacZ	136
2	dsLacZ	64
2	dsLacZ	78
2	dsLacZ	62
2	dsLacZ	87
2	dsLacZ	71
2	dsLacZ	70
2	dsLacZ	63
2	dsLacZ	69
2	dsLacZ	71
2	dsLacZ	68
2	dsLacZ	77
2	dsLacZ	61
2	dsBCAT	16
2	dsBCAT	8
2	dsBCAT	60
2	dsBCAT	36
2	dsBCAT	26
2	dsBCAT	37
2	dsBCAT	59
2	dsBCAT	53
2	dsBCAT	78
2	dsBCAT	56
2	dsBCAT	11
2	dsBCAT	13
2	dsBCAT	56
2	dsBCAT	25
2	dsBCAT	55
2	dsBCAT	78
2	dsBCAT	42
2	dsBCAT	42
2	dsBCAT	33
3	dsLacZ	146
3	dsLacZ	139
3	dsLacZ	128
3	dsLacZ	94
3	dsLacZ	105
3	dsLacZ	85
3	dsLacZ	112
3	dsLacZ	105
3	dsLacZ	124
3	dsLacZ	136
3	dsLacZ	120
3	dsLacZ	68
3	dsLacZ	175
3	dsLacZ	109
3	dsLacZ	129
3	dsLacZ	122
3	dsLacZ	12
3	dsLacZ	84
3	dsLacZ	140
3	dsLacZ	115
3	dsLacZ	103
3	dsBCAT	31
3	dsBCAT	34
3	dsBCAT	19
3	dsBCAT	30
3	dsBCAT	22
3	dsBCAT	42
3	dsBCAT	70
3	dsBCAT	61
3	dsBCAT	18
3	dsBCAT	13
3	dsBCAT	22
3	dsBCAT	47
3	dsBCAT	12
3	dsBCAT	40
3	dsBCAT	8
3	dsBCAT	70
Figure S6B
Raw data
Replicate 1
BCAT expression
Well	Sample Name	Target Name	Task	Reporter	Quencher	Cт	Cт Mean	Cт SD	Quantity	Normalized Quantity	Normalized Quantity Mean	Normalized Quantity SEM	RQ	RQ Min	RQ Max	Efficiency	Slope	Automatic Ct Threshold	Ct Threshold	Automatic Baseline	Baseline Start	Baseline End	Tm1	Tm2	Tm3	Comments	AMPNC	HIGHSD	MTP
A1	dsLacZ	BCAT	UNKNOWN	SYBR	None	28.3804	28.2776	0.09545	24.4382							102.55	-3.2623	TRUE	4.11766	TRUE	3	20	80.8157				N	N	N
A2	dsLacZ	BCAT	UNKNOWN	SYBR	None	28.1918	28.2776	0.09545	27.9183							102.55	-3.2623	TRUE	4.11766	TRUE	3	19	80.8157				N	N	N
A3	dsLacZ	BCAT	UNKNOWN	SYBR	None	28.2606	28.2776	0.09545	26.5939							102.55	-3.2623	TRUE	4.11766	TRUE	3	19	80.9662				N	N	N
A4	dsBCAT	BCAT	UNKNOWN	SYBR	None	29.2769	29.1582	0.102854	12.9798							102.55	-3.2623	TRUE	4.11766	TRUE	3	19	80.8172				N	N	N
A5	dsBCAT	BCAT	UNKNOWN	SYBR	None	29.1031	29.1582	0.102854	14.6737							102.55	-3.2623	TRUE	4.11766	TRUE	3	19	81.1222				N	N	N
A6	dsBCAT	BCAT	UNKNOWN	SYBR	None	29.0947	29.1582	0.102854	14.7613							102.55	-3.2623	TRUE	4.11766	TRUE	3	20	81.1222				N	N	N
RPS7 expression
Well	Sample Name	Target Name	Task	Reporter	Quencher	Cт	Cт Mean	Cт SD	Quantity	Normalized Quantity	Normalized Quantity Mean	Normalized Quantity SEM	RQ	RQ Min	RQ Max	Efficiency	Slope	Automatic Ct Threshold	Ct Threshold	Automatic Baseline	Baseline Start	Baseline End	Tm1	Tm2	Tm3	Comments	AMPNC	HIGHSD	MTP
D1	dsLacZ	RPS7	UNKNOWN	SYBR	None	29.7081	29.7399	0.0354996	26.3297		0.975729	1.04341	1	0.88871	1.12523	130.487	-2.7575	TRUE	12.1482	TRUE	3	20	77.3886				N	N	N
D2	dsLacZ	RPS7	UNKNOWN	SYBR	None	29.7782	29.7399	0.0354996	24.8326		0.975729	1.04341	1	0.88871	1.12523	130.487	-2.7575	TRUE	12.1482	TRUE	3	19	77.3886				N	N	N
D3	dsLacZ	RPS7	UNKNOWN	SYBR	None	29.7335	29.7399	0.0354996	25.7786		0.975729	1.04341	1	0.88871	1.12523	130.487	-2.7575	TRUE	12.1482	TRUE	3	19	77.3898				N	N	N
D4	dsBCAT	RPS7	UNKNOWN	SYBR	None	29.9212	29.854	0.0800545	22.0375		1.65159	1.05863	1.69268	1.44501	1.98278	130.487	-2.7575	TRUE	12.1482	TRUE	3	19	77.3898				N	N	N
D5	dsBCAT	RPS7	UNKNOWN	SYBR	None	29.8753	29.854	0.0800545	22.899		1.65159	1.05863	1.69268	1.44501	1.98278	130.487	-2.7575	TRUE	12.1482	TRUE	3	19	77.5461				N	N	N
D6	dsBCAT	RPS7	UNKNOWN	SYBR	None	29.7654	29.854	0.0800545	25.0993		1.65159	1.05863	1.69268	1.44501	1.98278	130.487	-2.7575	TRUE	12.1482	TRUE	3	18	77.5461				N	N	N
Replicate 2
BCAT expression
Well	Sample Name	Target Name	Task	Reporter	Quencher	Cт	Cт Mean	Cт SD	Quantity	Normalized Quantity	Normalized Quantity Mean	Normalized Quantity SEM	RQ	RQ Min	RQ Max	Efficiency	Slope	Automatic Ct Threshold	Ct Threshold	Automatic Baseline	Baseline Start	Baseline End	Tm1	Tm2	Tm3	Comments	AMPNC	HIGHSD	MTP
A10	dsLacZ	BCAT	UNKNOWN	SYBR	None	31.1281	30.9772	0.130793	3.51407							102.55	-3.2623	TRUE	4.11766	TRUE	3	22	80.5223				N	N	N
A11	dsLacZ	BCAT	UNKNOWN	SYBR	None	30.8973	30.9772	0.130793	4.13591							102.55	-3.2623	TRUE	4.11766	TRUE	3	22	80.6739				N	N	N
A12	dsLacZ	BCAT	UNKNOWN	SYBR	None	30.9061	30.9772	0.130793	4.11013							102.55	-3.2623	TRUE	4.11766	TRUE	3	22	80.6739				N	N	N
B1	dsBCAT	BCAT	UNKNOWN	SYBR	None	29.707	29.7855	0.0880229	9.5812							102.55	-3.2623	TRUE	4.11766	TRUE	3	21	80.6667				N	N	N
B2	dsBCAT	BCAT	UNKNOWN	SYBR	None	29.8807	29.7855	0.0880229	8.47599							102.55	-3.2623	TRUE	4.11766	TRUE	3	20	80.6667				N	N	N
B3	dsBCAT	BCAT	UNKNOWN	SYBR	None	29.7688	29.7855	0.0880229	9.1725							102.55	-3.2623	TRUE	4.11766	TRUE	3	21	80.8172				N	N	N
RPS7 expression
Well	Sample Name	Target Name	Task	Reporter	Quencher	Cт	Cт Mean	Cт SD	Quantity	Normalized Quantity	Normalized Quantity Mean	Normalized Quantity SEM	RQ	RQ Min	RQ Max	Efficiency	Slope	Automatic Ct Threshold	Ct Threshold	Automatic Baseline	Baseline Start	Baseline End	Tm1	Tm2	Tm3	Comments	AMPNC	HIGHSD	MTP
D10	dsLacZ	RPS7	UNKNOWN	SYBR	None	30.9493	30.7751	0.151055	9.33987		2.76337	1.09444	2.83211	2.20442	3.63853	130.487	-2.7575	TRUE	12.1482	TRUE	3	20	77.2438				N	N	N
D11	dsLacZ	RPS7	UNKNOWN	SYBR	None	30.6805	30.7751	0.151055	11.6897		2.76337	1.09444	2.83211	2.20442	3.63853	130.487	-2.7575	TRUE	12.1482	TRUE	3	19	77.2466				N	N	N
D12	dsLacZ	RPS7	UNKNOWN	SYBR	None	30.6954	30.7751	0.151055	11.5454		2.76337	1.09444	2.83211	2.20442	3.63853	130.487	-2.7575	TRUE	12.1482	TRUE	3	20	77.3956				N	N	N
E1	dsBCAT	RPS7	UNKNOWN	SYBR	None	27.9161	27.7694	0.242112	117.573		14.6612	1.12988	15.0259	10.7053	21.0902	130.487	-2.7575	TRUE	12.1482	TRUE	3	16	77.3886				N	N	N
E2	dsBCAT	RPS7	UNKNOWN	SYBR	None	27.4899	27.7694	0.242112	167.833		14.6612	1.12988	15.0259	10.7053	21.0902	130.487	-2.7575	TRUE	12.1482	TRUE	3	16	77.3886				N	N	N
E3	dsBCAT	RPS7	UNKNOWN	SYBR	None	27.902	27.7694	0.242112	118.965		14.6612	1.12988	15.0259	10.7053	21.0902	130.487	-2.7575	TRUE	12.1482	TRUE	3	17	77.5388				N	N	N
Replicate 3
BCAT expression
Well	Sample Name	Target Name	Task	Reporter	Quencher	Cт	Cт Mean	Cт SD	Quantity	Normalized Quantity	Normalized Quantity Mean	Normalized Quantity SEM	RQ	RQ Min	RQ Max	Efficiency	Slope	Automatic Ct Threshold	Ct Threshold	Automatic Baseline	Baseline Start	Baseline End	Tm1	Tm2	Tm3	Comments	HIGHSD	OUTLIERRG	MTP
B4	dsBCAT	BCAT2_1620_1621	UNKNOWN	SYBR	None	34.9315	35.0364	0.528654	4.64205							94.2193	-3.4687	TRUE	1.34958	TRUE	3	27	80.2004	65.4286			Y	N	Y
B5	dsBCAT	BCAT2_1620_1621	UNKNOWN	SYBR	None	34.5681	35.0364	0.528654	5.90839							94.2193	-3.4687	TRUE	1.34958	TRUE	3	27	80.4954				Y	N	N
B6	dsBCAT	BCAT2_1620_1621	UNKNOWN	SYBR	None	35.6097	35.0364	0.528654	2.95933							94.2193	-3.4687	TRUE	1.34958	TRUE	3	28	80.0478	64.9785			Y	N	Y
B7	dsLacZ	BCAT2_1620_1621	UNKNOWN	SYBR	None	31.9981	31.596	0.348258	32.5373							94.2193	-3.4687	TRUE	1.34958	TRUE	3	24	80.648				N	Y	N
B8	dsLacZ	BCAT2_1620_1621	UNKNOWN	SYBR	None	31.3983	31.596	0.348258	48.4501							94.2193	-3.4687	TRUE	1.34958	TRUE	3	24	80.648				N	N	N
B9	dsLacZ	BCAT2_1620_1621	UNKNOWN	SYBR	None	31.3915	31.596	0.348258	48.6684							94.2193	-3.4687	TRUE	1.34958	TRUE	3	24	79.9013				N	N	N
RPS7 expression
Well	Sample Name	Target Name	Task	Reporter	Quencher	Cт	Cт Mean	Cт SD	Quantity	Normalized Quantity	Normalized Quantity Mean	Normalized Quantity SEM	RQ	RQ Min	RQ Max	Efficiency	Slope	Automatic Ct Threshold	Ct Threshold	Automatic Baseline	Baseline Start	Baseline End	Tm1	Tm2	Tm3	Comments	HIGHSD	OUTLIERRG	MTP
F4	dsBCAT	RPS7	UNKNOWN	SYBR	None	25.5754	25.6439	0.0602345	40.8443							109.893	-3.1056	TRUE	1.06386	TRUE	3	18	77.067				N	N	N
F5	dsBCAT	RPS7	UNKNOWN	SYBR	None	25.6681	25.6439	0.0602345	38.1307							109.893	-3.1056	TRUE	1.06386	TRUE	3	18	77.0638				N	N	N
F6	dsBCAT	RPS7	UNKNOWN	SYBR	None	25.6883	25.6439	0.0602345	37.5626							109.893	-3.1056	TRUE	1.06386	TRUE	3	18	77.0638				N	N	N
F7	dsLacZ	RPS7	UNKNOWN	SYBR	None	25.6903	25.6969	0.0548989	37.507							109.893	-3.1056	TRUE	1.06386	TRUE	3	18	77.2166				N	N	N
F8	dsLacZ	RPS7	UNKNOWN	SYBR	None	25.7548	25.6969	0.0548989	35.7559							109.893	-3.1056	TRUE	1.06386	TRUE	3	18	77.3658				N	N	N
F9	dsLacZ	RPS7	UNKNOWN	SYBR	None	25.6456	25.6969	0.0548989	38.7714							109.893	-3.1056	TRUE	1.06386	TRUE	3	18	77.0663				N	N	N
Normalized data
Replicate	Condition	Relative expression to RPS7
1	dsLacZ	1.02612
1	dsBCAT	0.605616
2	dsLacZ	0.361016
2	dsBCAT	0.0673383
3	dsLacZ	0.734318
3	dsBCAT	0.350954
